# Supplementary material for: Identification of a pore-forming protein from sea anemone Anthopleura dowii Verrill (1869) venom by mass spectrometry
Source: J Venom Anim Toxins Incl Trop Dis. 2019 Feb 11;25:e147418. doi: 10.1590/1678-9199-JVATITD-1474-18 (PMC6483413; doi:10.1590/1678-9199-JVATITD-1474-18)
Supplement: Supplementary file 3 [file 1678-9199-jvatitd-25-e147418-s3.xlsx]

## Sheet: 20180928 Anemona F12_IDA_7uLiny
N	Unused	Total	%Cov	%Cov(50)	%Cov(95)	Accessions	Names	Used	Annotation	Contrib	Conf	Sequence	Modifications	Cleavages	dMass	Prec MW	Prec m/z	Theor MW	Theor m/z	Theor z	Sc	Spectrum	Specific	Time	PrecursorSignal	PrecursorElution
1	14.63	14.63	100	100	100	sp|P01530|NA1A_ANTXA	Delta-actitoxin-Axm1a OS=Anthopleura xanthogrammica OX=6112 PE=1 SV=1			2	99	AHGPTIGWCCK	Carbamidomethyl(C)@9; Carbamidomethyl(C)@10		-0.000788763	1285.57	429.53	1285.57	429.53	3	11	1.1.1.805.8	0	18.9581	15118	19.0979
1	14.63	14.63	100	100	100	sp|P01530|NA1A_ANTXA	Delta-actitoxin-Axm1a OS=Anthopleura xanthogrammica OX=6112 PE=1 SV=1			2	99	AHGPTIGWCCKQ	Carbamidomethyl(C)@9; Carbamidomethyl(C)@10	missed K-Q@11	0.00546635	1413.63	707.824	1413.63	707.821	2	18	1.1.1.796.10	0	18.7448	5198.29	18.7764
1	14.63	14.63	100	100	100	sp|P01530|NA1A_ANTXA	Delta-actitoxin-Axm1a OS=Anthopleura xanthogrammica OX=6112 PE=1 SV=1			2	99	GNTLSGTLW		cleaved W-L@C-term	0.00101757	947.472	474.743	947.471	474.743	2	11	1.1.1.2509.3	0	59.7383	890.313	59.7314
1	14.63	14.63	100	100	100	sp|P01530|NA1A_ANTXA	Delta-actitoxin-Axm1a OS=Anthopleura xanthogrammica OX=6112 PE=1 SV=1			2	99	GNTLSGTLWLYPSGCPSGWHNCK	Carbamidomethyl(C)@15; Carbamidomethyl(C)@22		0.0163956	2591.19	864.736	2591.17	864.73	3	24	1.1.1.2803.3	1	66.3328	5781.39	66.338
1	14.63	14.63	100	100	100	sp|P01530|NA1A_ANTXA	Delta-actitoxin-Axm1a OS=Anthopleura xanthogrammica OX=6112 PE=1 SV=1			2	99	GVSCLCDSDGPSVR	Protein Terminal Acetyl@N-term; Carbamidomethyl(C)@4; Carbamidomethyl(C)@6		0.00698664	1549.66	775.836	1549.65	775.832	2	9	1.1.1.2256.4	1	53.6449	508.039	53.6741
1	14.63	14.63	100	100	100	sp|P01530|NA1A_ANTXA	Delta-actitoxin-Axm1a OS=Anthopleura xanthogrammica OX=6112 PE=1 SV=1			2	99	SGTLWLYPSGCPSGWHNCK	Carbamidomethyl(C)@11; Carbamidomethyl(C)@18	cleaved L-S@N-term	0.0133715	2205.99	736.336	2205.97	736.331	3	13	1.1.1.2373.4	1	56.4625	1407.83	56.5643
1	14.63	14.63	100	100	100	sp|P01530|NA1A_ANTXA	Delta-actitoxin-Axm1a OS=Anthopleura xanthogrammica OX=6112 PE=1 SV=1			2	99	VSCLCDSDGPSVR	Phospho(S)@2; Carbamidomethyl(C)@3; Carbamidomethyl(C)@5	cleaved G-V@N-term	0.0678018	1530.65	766.333	1530.58	766.299	2	18	1.1.1.2546.3	0	60.6264	732.331	60.6078
1	14.63	14.63	100	100	100	sp|P01530|NA1A_ANTXA	Delta-actitoxin-Axm1a OS=Anthopleura xanthogrammica OX=6112 PE=1 SV=1			0.377786	96.55	GVSCLCDSDGPSV	Carbamidomethyl(C)@4; Carbamidomethyl(C)@6	cleaved V-R@C-term	0.00428248	1351.54	676.779	1351.54	676.776	2	19	1.1.1.1499.5	1	35.69	3155.24	35.8749
1	14.63	14.63	100	100	100	sp|P01530|NA1A_ANTXA	Delta-actitoxin-Axm1a OS=Anthopleura xanthogrammica OX=6112 PE=1 SV=1			0.204815	99	LCDSDGPSVR	Carbamidomethyl(C)@2	cleaved C-L@N-term	0.00384583	1104.49	553.253	1104.49	553.251	2	15	1.1.1.224.9	0	5.0986	4421.32	5.1038
1	14.63	14.63	100	100	100	sp|P01530|NA1A_ANTXA	Delta-actitoxin-Axm1a OS=Anthopleura xanthogrammica OX=6112 PE=1 SV=1			0.0231917	63.95	DSDGPSVR		cleaved C-D@N-term	0.00118742	831.373	416.694	831.372	416.693	2	11	1.1.1.91.9	0	1.8158	38272.3	1.8309
1	14.63	14.63	100	100	100	sp|P01530|NA1A_ANTXA	Delta-actitoxin-Axm1a OS=Anthopleura xanthogrammica OX=6112 PE=1 SV=1			0.0132283	38.39	CDSDGPSV	Carbamidomethyl(C)@1	cleaved L-C@N-term; cleaved V-R@C-term	-0.0013478	835.3	418.658	835.302	418.658	2	11	1.1.1.208.3	0	4.694	2917.58	4.7074
1	14.63	14.63	100	100	100	sp|P01530|NA1A_ANTXA	Delta-actitoxin-Axm1a OS=Anthopleura xanthogrammica OX=6112 PE=1 SV=1			0.0105502	16.24	GVSCLCDSDGPSVRGN	Carbamidomethyl(C)@4; Carbamidomethyl(C)@6	cleaved N-T@C-term; missed R-G@14	-8.69258e-05	1678.7	840.359	1678.7	840.359	2	6	1.1.1.1128.10	1	26.8288	2599.25	26.8825
1	14.63	14.63	100	100	100	sp|P01530|NA1A_ANTXA	Delta-actitoxin-Axm1a OS=Anthopleura xanthogrammica OX=6112 PE=1 SV=1			0	30.03	AHGPTIGWCCK	Carbamidomethyl(C)@9; Carbamidomethyl(C)@10		-0.000788763	1285.57	429.53	1285.57	429.53	3	8	1.1.1.820.6	1	19.3274	15418.1	19.0732
1	14.63	14.63	100	100	100	sp|P01530|NA1A_ANTXA	Delta-actitoxin-Axm1a OS=Anthopleura xanthogrammica OX=6112 PE=1 SV=1			0	73.75	AHGPTIGWCCKQ	Carbamidomethyl(C)@9; Carbamidomethyl(C)@10	missed K-Q@11	0.99996	1414.63	472.55	1413.63	472.217	3	13	1.1.1.793.3	1	18.6603	11554.6	18.7764
1	14.63	14.63	100	100	100	sp|P01530|NA1A_ANTXA	Delta-actitoxin-Axm1a OS=Anthopleura xanthogrammica OX=6112 PE=1 SV=1			0	43.06	GCPSGWHNCK	Carbamidomethyl(C)@2; Asn->Ser@8; Carbamidomethyl(C)@9	cleaved S-G@N-term	0.00441459	1174.47	588.242	1174.46	588.24	2	13	1.1.1.92.12	0	1.8475	10424.6	1.8309
1	14.63	14.63	100	100	100	sp|P01530|NA1A_ANTXA	Delta-actitoxin-Axm1a OS=Anthopleura xanthogrammica OX=6112 PE=1 SV=1			0	91.37	GVSCLCDSDGPSV	Carbamidomethyl(C)@4; Carbamidomethyl(C)@6	cleaved V-R@C-term	0.00428248	1351.54	676.779	1351.54	676.776	2	20	1.1.1.1510.5	1	35.9648	3169.98	35.8749
1	14.63	14.63	100	100	100	sp|P01530|NA1A_ANTXA	Delta-actitoxin-Axm1a OS=Anthopleura xanthogrammica OX=6112 PE=1 SV=1			0	99	GVSCLCDSDGPSVR	Carbamidomethyl(C)@4; Carbamidomethyl(C)@6		0.00473394	1507.64	754.829	1507.64	754.827	2	21	1.1.1.923.14	0	21.8435	10347.4	22.0214
1	14.63	14.63	100	100	100	sp|P01530|NA1A_ANTXA	Delta-actitoxin-Axm1a OS=Anthopleura xanthogrammica OX=6112 PE=1 SV=1			0	31.79	GVSCLCDSDGPSVR	Ser->Gln@3; Carbamidomethyl(C)@4; Carbamidomethyl(C)@6		-0.00777708	1548.66	775.336	1548.67	775.34	2	13	1.1.1.2262.6	0	53.7896	2672.09	53.8919
1	14.63	14.63	100	100	100	sp|P01530|NA1A_ANTXA	Delta-actitoxin-Axm1a OS=Anthopleura xanthogrammica OX=6112 PE=1 SV=1			0	17.43	GVSCLCDSDGPSVR	Phospho(S)@3; Carbamidomethyl(C)@4; Carbamidomethyl(C)@6		-0.0045652	1587.6	794.808	1587.61	794.81	2	9	1.1.1.1669.13	1	39.8263	1574.02	39.9536
1	14.63	14.63	100	100	100	sp|P01530|NA1A_ANTXA	Delta-actitoxin-Axm1a OS=Anthopleura xanthogrammica OX=6112 PE=1 SV=1			0	99	VSCLCDSDGPSVR	Phospho(S)@2; Carbamidomethyl(C)@3; Carbamidomethyl(C)@5	cleaved G-V@N-term	0.069877	1530.65	766.334	1530.58	766.299	2	17	1.1.1.2265.5	1	53.8593	1173.57	53.8436
2	12.69	12.69	94.41	13.71	9.231	sp|O15992|KARG_ANTJA	Arginine kinase OS=Anthopleura japonica OX=67755 PE=1 SV=1			2	99	FLEAAGINKEWPEGR		missed K-E@9	0.00134285	1715.86	572.962	1715.86	572.962	3	16	1.1.1.2036.5	1	48.422	2358.82	48.3858
2	12.69	12.69	94.41	13.71	9.231	sp|O15992|KARG_ANTJA	Arginine kinase OS=Anthopleura japonica OX=67755 PE=1 SV=1			2	99	KLLEIEK		missed K-L@1	-0.0988085	871.439	436.727	871.538	436.776	2	7	1.1.1.412.7	1	9.6073	3949.23	9.7232
2	12.69	12.69	94.41	13.71	9.231	sp|O15992|KARG_ANTJA	Arginine kinase OS=Anthopleura japonica OX=67755 PE=1 SV=1			2	99	SVFPEVLKNPEVK		missed K-N@8	0.000390265	1484.82	495.949	1484.82	495.949	3	12	1.1.1.2108.2	1	50.1546	8945.7	50.2457
2	12.69	12.69	94.41	13.71	9.231	sp|O15992|KARG_ANTJA	Arginine kinase OS=Anthopleura japonica OX=67755 PE=1 SV=1			1.85387	98.8	VVGVLTSLTGDLAGK			-0.0514874	1428.77	715.391	1428.82	715.417	2	5	1.1.1.2726.5	1	64.7569	154.814	64.762
2	12.69	12.69	94.41	13.71	9.231	sp|O15992|KARG_ANTJA	Arginine kinase OS=Anthopleura japonica OX=67755 PE=1 SV=1			1.82391	99	SVFPEVLKNPEV		cleaved V-K@C-term; missed K-N@8	0.0025016	1356.73	679.373	1356.73	679.372	2	14	1.1.1.2706.3	1	64.2769	1113.22	64.234
2	12.69	12.69	94.41	13.71	9.231	sp|O15992|KARG_ANTJA	Arginine kinase OS=Anthopleura japonica OX=67755 PE=1 SV=1			0.630784	78.9	ALMELEKEAIAK		missed K-E@7	9.40335e-05	1344.73	449.251	1344.73	449.251	3	14	1.1.1.1629.2	1	38.8303	5304.8	38.8981
2	12.69	12.69	94.41	13.71	9.231	sp|O15992|KARG_ANTJA	Arginine kinase OS=Anthopleura japonica OX=67755 PE=1 SV=1			0.358526	59.48	ALMELEK			-0.00342243	832.433	417.224	832.436	417.225	2	6	1.1.1.933.5	1	22.077	2414.72	22.1696
2	12.69	12.69	94.41	13.71	9.231	sp|O15992|KARG_ANTJA	Arginine kinase OS=Anthopleura japonica OX=67755 PE=1 SV=1			0.316053	55.07	LLEIEK			-0.00183136	743.441	372.728	743.443	372.729	2	6	1.1.1.791.3	1	18.6078	11705.2	18.7516
2	12.69	12.69	94.41	13.71	9.231	sp|O15992|KARG_ANTJA	Arginine kinase OS=Anthopleura japonica OX=67755 PE=1 SV=1			0.189096	98.32	SVFPEVLKNPEVKS		cleaved S-L@C-term; missed K-N@8; missed K-S@13	0.00141239	1571.86	524.96	1571.86	524.959	3	14	1.1.1.2103.2	1	50.0348	3321.97	50.1001
2	12.69	12.69	94.41	13.71	9.231	sp|O15992|KARG_ANTJA	Arginine kinase OS=Anthopleura japonica OX=67755 PE=1 SV=1			0.185752	37.95	IISMEK			-0.00231378	719.386	360.7	719.389	360.702	2	8	1.1.1.273.3	1	6.2844	4563.01	6.2979
2	12.69	12.69	94.41	13.71	9.231	sp|O15992|KARG_ANTJA	Arginine kinase OS=Anthopleura japonica OX=67755 PE=1 SV=1			0.175224	70.86	ALTPGLTR		cleaved Y-A@N-term	-0.00203154	827.484	414.75	827.487	414.751	2	6	1.1.1.695.3	1	16.2403	6074.59	16.1869
2	12.69	12.69	94.41	13.71	9.231	sp|O15992|KARG_ANTJA	Arginine kinase OS=Anthopleura japonica OX=67755 PE=1 SV=1			0.164309	84.51	MELEKEAIAK		cleaved L-M@N-term; missed K-E@5	-0.00134782	1160.61	387.877	1160.61	387.878	3	13	1.1.1.642.3	1	15.043	6423.12	15.1089
2	12.69	12.69	94.41	13.71	9.231	sp|O15992|KARG_ANTJA	Arginine kinase OS=Anthopleura japonica OX=67755 PE=1 SV=1			0.110138	24.81	EAIAKKR		missed K-K@5; missed K-R@6	-0.0252181	814.477	408.246	814.503	408.259	2	4	1.1.1.1348.3	1	32.0658	3436.57	32.3056
2	12.69	12.69	94.41	13.71	9.231	sp|O15992|KARG_ANTJA	Arginine kinase OS=Anthopleura japonica OX=67755 PE=1 SV=1			0.0665127	15.88	LLEIEKS		cleaved S-T@C-term; missed K-S@6	-0.00566153	830.469	416.242	830.475	416.245	2	4	1.1.1.1321.3	1	31.4215	972.73	31.4688
2	12.69	12.69	94.41	13.71	9.231	sp|O15992|KARG_ANTJA	Arginine kinase OS=Anthopleura japonica OX=67755 PE=1 SV=1			0.032452	99	LGITLWDCINSGVVN	Carbamidomethyl(C)@8; Val->Ala@14	cleaved N-L@C-term	0.0182717	1631.82	816.915	1631.8	816.906	2	15	1.1.1.3777.2	1	85.3601	184.21	85.3359
2	12.69	12.69	94.41	13.71	9.231	sp|O15992|KARG_ANTJA	Arginine kinase OS=Anthopleura japonica OX=67755 PE=1 SV=1			0.0241089	21.78	FLEAAGINK	Deamidated(N)@8		0.0209357	962.528	482.271	962.507	482.261	2	4	1.1.1.1904.3	1	45.2357	204.907	45.1808
2	12.69	12.69	94.41	13.71	9.231	sp|O15992|KARG_ANTJA	Arginine kinase OS=Anthopleura japonica OX=67755 PE=1 SV=1			0.0145735	25.28	LEAAGVNK		cleaved F-L@N-term	0.0314591	800.471	401.243	800.439	401.227	2	4	1.1.1.1111.2	1	26.3951	1216.04	26.4902
2	12.69	12.69	94.41	13.71	9.231	sp|O15992|KARG_ANTJA	Arginine kinase OS=Anthopleura japonica OX=67755 PE=1 SV=1			0.00877392	48.73	GFQHTDAHGYLSG		cleaved L-G@N-term; cleaved G-C@C-term	-0.0229412	1388.59	695.301	1388.61	695.313	2	8	1.1.1.353.15	1	8.2135	1327.15	8.2743
2	12.69	12.69	94.41	13.71	9.231	sp|O15992|KARG_ANTJA	Arginine kinase OS=Anthopleura japonica OX=67755 PE=1 SV=1			0.00744648	39.06	SVFPEVL		cleaved L-K@C-term	-0.000402491	789.427	395.721	789.427	395.721	2	10	1.1.1.3083.2	1	72.3074	1255.17	72.3793
2	12.69	12.69	94.41	13.71	9.231	sp|O15992|KARG_ANTJA	Arginine kinase OS=Anthopleura japonica OX=67755 PE=1 SV=1			0.00524306	28.89	MELEKEAIA		cleaved L-M@N-term; cleaved A-K@C-term; missed K-E@5	0.000916096	1032.52	517.266	1032.52	517.265	2	11	1.1.1.1138.4	1	27.0244	2030.73	26.9663
2	12.69	12.69	94.41	13.71	9.231	sp|O15992|KARG_ANTJA	Arginine kinase OS=Anthopleura japonica OX=67755 PE=1 SV=1			0.000869459	39.23	EHPDFENILTK	Glu->Asp@6		0.00561408	1327.65	443.556	1327.64	443.554	3	10	1.1.1.1657.2	1	39.5175	619.075	39.5376
2	12.69	12.69	94.41	13.71	9.231	sp|O15992|KARG_ANTJA	Arginine kinase OS=Anthopleura japonica OX=67755 PE=1 SV=1			0.000434512	46.81	DPETAAKFKSK	Lys->Asp@7	cleaved A-D@N-term; missed K-F@7; missed K-S@9	0.0205426	1207.59	604.804	1207.57	604.793	2	10	1.1.1.1690.6	1	40.3284	1906.84	40.3452
2	12.69	12.69	94.41	13.71	9.231	sp|O15992|KARG_ANTJA	Arginine kinase OS=Anthopleura japonica OX=67755 PE=1 SV=1			0	37.7	ALMELEKEAIAK		missed K-E@7	0.00181632	1344.73	673.374	1344.73	673.373	2	6	1.1.1.1636.6	1	39.0125	1002.06	38.9473
2	12.69	12.69	94.41	13.71	9.231	sp|O15992|KARG_ANTJA	Arginine kinase OS=Anthopleura japonica OX=67755 PE=1 SV=1			0	18.62	ALMELEKEAIAK	Oxidation(M)@3	missed K-E@7	0.000266083	1360.73	454.583	1360.73	454.583	3	6	1.1.1.1217.3	1	28.959	783.795	28.9233
2	12.69	12.69	94.41	13.71	9.231	sp|O15992|KARG_ANTJA	Arginine kinase OS=Anthopleura japonica OX=67755 PE=1 SV=1			0	19.75	DPETAAK	Asp->Gln@1; Delta:H(2)C(2)(K)@7	cleaved A-D@N-term	0.0135996	769.411	385.713	769.397	385.706	2	8	1.1.1.514.6	1	12.1286	4385.78	12.2444
2	12.69	12.69	94.41	13.71	9.231	sp|O15992|KARG_ANTJA	Arginine kinase OS=Anthopleura japonica OX=67755 PE=1 SV=1			0	31.27	DSGVGV		cleaved L-D@N-term; cleaved V-Y@C-term	-0.00595754	532.243	533.251	532.249	533.257	1	7	1.1.1.238.13	1	5.441	239.399	5.4511
2	12.69	12.69	94.41	13.71	9.231	sp|O15992|KARG_ANTJA	Arginine kinase OS=Anthopleura japonica OX=67755 PE=1 SV=1			0	20.6	EAIAKKR		missed K-K@5; missed K-R@6	-0.0252181	814.477	408.246	814.503	408.259	2	4	1.1.1.1359.2	1	32.3336	5688.22	32.4291
2	12.69	12.69	94.41	13.71	9.231	sp|O15992|KARG_ANTJA	Arginine kinase OS=Anthopleura japonica OX=67755 PE=1 SV=1			0	18.25	KVVGVLTSLTGDLAGK	Lys->Ser@1; Asp->His@12	missed K-V@1	-0.0677551	1537.82	769.915	1537.88	769.949	2	11	1.1.1.1852.7	1	43.9986	606.646	44.028
2	12.69	12.69	94.41	13.71	9.231	sp|O15992|KARG_ANTJA	Arginine kinase OS=Anthopleura japonica OX=67755 PE=1 SV=1			0	69.43	KYLTPELFDSLK	Tyr->Met@2; Phe->Leu@8	missed K-Y@1	-0.0430109	1386.74	463.253	1386.78	463.267	3	15	1.1.1.1890.3	1	44.8987	3436.87	44.9612
2	12.69	12.69	94.41	13.71	9.231	sp|O15992|KARG_ANTJA	Arginine kinase OS=Anthopleura japonica OX=67755 PE=1 SV=1			0	15.18	LLEIEK	Glu->Val@3		-0.00268881	713.466	357.74	713.469	357.742	2	8	1.1.1.727.3	0	17.0314	1937.6	17.1237
2	12.69	12.69	94.41	13.71	9.231	sp|O15992|KARG_ANTJA	Arginine kinase OS=Anthopleura japonica OX=67755 PE=1 SV=1			0	33.41	MELEKEAIAK	Met->Asn@1	cleaved L-M@N-term; missed K-E@5	0.00128856	1143.61	572.815	1143.61	572.814	2	13	1.1.1.1295.8	1	30.8289	17160	30.8365
2	12.69	12.69	94.41	13.71	9.231	sp|O15992|KARG_ANTJA	Arginine kinase OS=Anthopleura japonica OX=67755 PE=1 SV=1			0	23.36	MELEKEAIAK		cleaved L-M@N-term; missed K-E@5	-0.00134782	1160.61	387.877	1160.61	387.878	3	8	1.1.1.641.4	1	15.0158	6423.12	15.1089
2	12.69	12.69	94.41	13.71	9.231	sp|O15992|KARG_ANTJA	Arginine kinase OS=Anthopleura japonica OX=67755 PE=1 SV=1			0	29.71	NVKGYALTPGLTR	Ala->Val@6; Leu->Pro@11	missed K-G@3	-0.068763	1400.71	701.362	1400.78	701.396	2	11	1.1.1.2577.8	1	61.3522	597.763	61.3382
2	12.69	12.69	94.41	13.71	9.231	sp|O15992|KARG_ANTJA	Arginine kinase OS=Anthopleura japonica OX=67755 PE=1 SV=1			0	18.61	TNLGTGMRASVHVK	Arg->Gln@8	cleaved P-T@N-term; missed R-A@8	-0.0867029	1441.65	721.831	1441.73	721.875	2	9	1.1.1.438.8	1	10.2607	822.871	10.2658
3	10.04	10.55	100	100	97.87	sp|P0C5G1|NA14_ANTXA	Delta-actitoxin-Axm1f OS=Anthopleura xanthogrammica OX=6112 PE=2 SV=1			2	99	GNSLSGIIW		cleaved W-L@C-term	-0.000735937	945.491	473.753	945.492	473.753	2	12	1.1.1.3152.2	1	73.5901	559.521	73.5352
3	10.04	10.55	100	100	97.87	sp|P0C5G1|NA14_ANTXA	Delta-actitoxin-Axm1f OS=Anthopleura xanthogrammica OX=6112 PE=2 SV=1			2	99	GNSLSGIIWL		cleaved L-F@C-term	-0.000632439	1058.58	530.295	1058.58	530.295	2	14	1.1.1.4294.2	1	92.665	322.49	92.6409
3	10.04	10.55	100	100	97.87	sp|P0C5G1|NA14_ANTXA	Delta-actitoxin-Axm1f OS=Anthopleura xanthogrammica OX=6112 PE=2 SV=1			2	99	GNSLSGIIWLFGCPSGWHNCR	Carbamidomethyl(C)@13; Carbamidomethyl(C)@20		0.0174001	2417.13	806.718	2417.12	806.713	3	13	1.1.1.4285.2	1	92.5785	435.297	92.6185
3	10.04	10.55	100	100	97.87	sp|P0C5G1|NA14_ANTXA	Delta-actitoxin-Axm1f OS=Anthopleura xanthogrammica OX=6112 PE=2 SV=1			2	99	GVPCLCDSDGPSV	Val->Leu@2; Carbamidomethyl(C)@4; Carbamidomethyl(C)@6	cleaved V-R@C-term	0.00402979	1375.58	688.797	1375.57	688.795	2	21	1.1.1.2312.7	0	54.9935	26568.9	55.028
3	10.04	10.55	100	100	97.87	sp|P0C5G1|NA14_ANTXA	Delta-actitoxin-Axm1f OS=Anthopleura xanthogrammica OX=6112 PE=2 SV=1			2	99	GVPCLCDSDGPSVR	Delta:H(4)C(2)@N-term; Carbamidomethyl(C)@4; Carbamidomethyl(C)@6		0.0119025	1545.7	773.859	1545.69	773.853	2	12	1.1.1.2586.4	0	61.5747	93.4071	61.5557
3	10.04	10.55	100	100	97.87	sp|P0C5G1|NA14_ANTXA	Delta-actitoxin-Axm1f OS=Anthopleura xanthogrammica OX=6112 PE=2 SV=1			0.011441	99	DHGPTIGWCCK	Ile->Val@6; Carbamidomethyl(C)@9; Carbamidomethyl(C)@10		0.00392719	1315.55	658.781	1315.54	658.779	2	15	1.1.1.663.4	0	15.4758	518.188	15.4326
3	10.04	10.55	100	100	97.87	sp|P0C5G1|NA14_ANTXA	Delta-actitoxin-Axm1f OS=Anthopleura xanthogrammica OX=6112 PE=2 SV=1			0.00833099	94.26	DHGPTIGWCCKK	Ile->Val@6; Carbamidomethyl(C)@9; Carbamidomethyl(C)@10	missed K-K@11	0.00126655	1443.64	482.221	1443.64	482.22	3	14	1.1.1.321.3	0	7.4402	4424.41	7.6183
3	10.04	10.55	100	100	97.87	sp|P0C5G1|NA14_ANTXA	Delta-actitoxin-Axm1f OS=Anthopleura xanthogrammica OX=6112 PE=2 SV=1			0.00305075	84.34	VPCLCDSDGPSVR	Val->Leu@1; Carbamidomethyl(C)@3; Carbamidomethyl(C)@5	cleaved G-V@N-term	0.00580337	1474.66	738.337	1474.65	738.334	2	12	1.1.1.1477.8	0	35.1748	1118.51	35.2293
3	10.04	10.55	100	100	97.87	sp|P0C5G1|NA14_ANTXA	Delta-actitoxin-Axm1f OS=Anthopleura xanthogrammica OX=6112 PE=2 SV=1			0	38.39	CDSDGPSV	Carbamidomethyl(C)@1	cleaved L-C@N-term; cleaved V-R@C-term	-0.0013478	835.3	418.658	835.302	418.658	2	11	1.1.1.208.3	0	4.694	2917.58	4.7074
3	10.04	10.55	100	100	97.87	sp|P0C5G1|NA14_ANTXA	Delta-actitoxin-Axm1f OS=Anthopleura xanthogrammica OX=6112 PE=2 SV=1			0	79.09	DHGPTIGWCCK	Ile->Val@6; Carbamidomethyl(C)@9; Carbamidomethyl(C)@10		-0.00078581	1315.54	439.522	1315.54	439.522	3	13	1.1.1.674.4	0	15.7298	7046.06	15.8439
3	10.04	10.55	100	100	97.87	sp|P0C5G1|NA14_ANTXA	Delta-actitoxin-Axm1f OS=Anthopleura xanthogrammica OX=6112 PE=2 SV=1			0	89.73	DHGPTIGWCCKK	Ile->Val@6; Carbamidomethyl(C)@9; Carbamidomethyl(C)@10	missed K-K@11	0.00430108	1443.64	722.829	1443.64	722.827	2	11	1.1.1.334.3	0	7.7429	518.65	7.6985
3	10.04	10.55	100	100	97.87	sp|P0C5G1|NA14_ANTXA	Delta-actitoxin-Axm1f OS=Anthopleura xanthogrammica OX=6112 PE=2 SV=1			0	63.95	DSDGPSVR		cleaved C-D@N-term	0.00118742	831.373	416.694	831.372	416.693	2	11	1.1.1.91.9	0	1.8158	38272.3	1.8309
3	10.04	10.55	100	100	97.87	sp|P0C5G1|NA14_ANTXA	Delta-actitoxin-Axm1f OS=Anthopleura xanthogrammica OX=6112 PE=2 SV=1			0	63.26	GNSLSGIIW	Ile->Val@8	cleaved W-L@C-term	-0.000466732	931.476	466.745	931.476	466.745	2	13	1.1.1.2839.2	1	67.0978	2696.55	67.2831
3	10.04	10.55	100	100	97.87	sp|P0C5G1|NA14_ANTXA	Delta-actitoxin-Axm1f OS=Anthopleura xanthogrammica OX=6112 PE=2 SV=1			0	21	GNSLSGIIW	Ile->Val@8	cleaved W-L@C-term	-0.000466732	931.476	466.745	931.476	466.745	2	11	1.1.1.2853.2	1	67.3946	2697.83	67.2831
3	10.04	10.55	100	100	97.87	sp|P0C5G1|NA14_ANTXA	Delta-actitoxin-Axm1f OS=Anthopleura xanthogrammica OX=6112 PE=2 SV=1			0	99	GVPCLCDSDGPSV	Val->Leu@2; Carbamidomethyl(C)@4; Carbamidomethyl(C)@6	cleaved V-R@C-term	0.00464014	1375.58	688.797	1375.57	688.795	2	18	1.1.1.2300.6	0	54.7039	17395.4	54.9308
3	10.04	10.55	100	100	97.87	sp|P0C5G1|NA14_ANTXA	Delta-actitoxin-Axm1f OS=Anthopleura xanthogrammica OX=6112 PE=2 SV=1			0	99	GVPCLCDSDGPSVR	Protein Terminal Acetyl@N-term; Carbamidomethyl(C)@4; Carbamidomethyl(C)@6		0.00663694	1559.68	780.846	1559.67	780.843	2	13	1.1.1.2322.8	0	55.2409	531.023	55.246
3	10.04	10.55	100	100	97.87	sp|P0C5G1|NA14_ANTXA	Delta-actitoxin-Axm1f OS=Anthopleura xanthogrammica OX=6112 PE=2 SV=1			0	98.74	GVPCLCDSDGPSVR	Val->Leu@2; Carbamidomethyl(C)@4; Carbamidomethyl(C)@6		0.00399296	1531.68	766.847	1531.68	766.845	2	21	1.1.1.1663.4	0	39.6796	124224	39.8557
3	10.04	10.55	100	100	97.87	sp|P0C5G1|NA14_ANTXA	Delta-actitoxin-Axm1f OS=Anthopleura xanthogrammica OX=6112 PE=2 SV=1			0	98.74	GVPCLCDSDGPSVR	Val->Leu@2; Carbamidomethyl(C)@4; Carbamidomethyl(C)@6		0.00399296	1531.68	766.847	1531.68	766.845	2	21	1.1.1.1674.10	0	39.9483	126497	39.8801
3	10.04	10.55	100	100	97.87	sp|P0C5G1|NA14_ANTXA	Delta-actitoxin-Axm1f OS=Anthopleura xanthogrammica OX=6112 PE=2 SV=1			0	98.74	GVPCLCDSDGPSVR	Val->Leu@2; Carbamidomethyl(C)@4; Carbamidomethyl(C)@6		0.00175188	1531.68	511.567	1531.68	511.566	3	21	1.1.1.1683.3	0	40.1549	21602.6	39.9044
3	10.04	10.55	100	100	97.87	sp|P0C5G1|NA14_ANTXA	Delta-actitoxin-Axm1f OS=Anthopleura xanthogrammica OX=6112 PE=2 SV=1			0	98.74	GVPCLCDSDGPSVR	Val->Leu@2; Carbamidomethyl(C)@4; Carbamidomethyl(C)@6		0.00667851	1531.68	766.849	1531.68	766.845	2	21	1.1.1.1765.5	0	41.923	16550.8	42.0736
3	10.04	10.55	100	100	97.87	sp|P0C5G1|NA14_ANTXA	Delta-actitoxin-Axm1f OS=Anthopleura xanthogrammica OX=6112 PE=2 SV=1			0	27.75	GVPCLCDSDGPSVR	Pro->Gln@3; Carbamidomethyl(C)@4; Carbamidomethyl(C)@6		-0.00777708	1548.66	775.336	1548.67	775.34	2	13	1.1.1.2262.6	0	53.7896	2672.09	53.8919
3	10.04	10.55	100	100	97.87	sp|P0C5G1|NA14_ANTXA	Delta-actitoxin-Axm1f OS=Anthopleura xanthogrammica OX=6112 PE=2 SV=1			0	99	LCDSDGPSVR	Carbamidomethyl(C)@2	cleaved C-L@N-term	0.00384583	1104.49	553.253	1104.49	553.251	2	15	1.1.1.224.9	0	5.0986	4421.32	5.1038
4	9.05	10.17	100	100	100	sp|P0C1F0|NA11_ANTEL	Delta-actitoxin-Ael1b OS=Anthopleura elegantissima OX=6110 PE=1 SV=1			2	99	GIACLCDSDGPSV	Carbamidomethyl(C)@4; Carbamidomethyl(C)@6	cleaved V-R@C-term	0.00429899	1349.56	675.789	1349.56	675.787	2	15	1.1.1.2000.6	1	47.5879	1456.61	47.7753
4	9.05	10.17	100	100	100	sp|P0C1F0|NA11_ANTEL	Delta-actitoxin-Ael1b OS=Anthopleura elegantissima OX=6110 PE=1 SV=1			2	99	GNTLSGTYWLAGCPSGWHNCK	Carbamidomethyl(C)@13; Carbamidomethyl(C)@20		0.0114193	2365.05	789.357	2365.04	789.353	3	18	1.1.1.2401.10	1	57.1438	7603.09	57.1976
4	9.05	10.17	100	100	100	sp|P0C1F0|NA11_ANTEL	Delta-actitoxin-Ael1b OS=Anthopleura elegantissima OX=6110 PE=1 SV=1			2	99	SSGQLIGACCK	Carbamidomethyl(C)@9; Carbamidomethyl(C)@10		0.00165236	1179.54	590.777	1179.54	590.776	2	15	1.1.1.358.10	1	8.3175	4883.28	8.4479
4	9.05	10.17	100	100	100	sp|P0C1F0|NA11_ANTEL	Delta-actitoxin-Ael1b OS=Anthopleura elegantissima OX=6110 PE=1 SV=1			2	99	SSGQLIGACCKQ	Carbamidomethyl(C)@9; Carbamidomethyl(C)@10	missed K-Q@11	0.00301137	1307.6	654.807	1307.6	654.805	2	18	1.1.1.361.10	1	8.3918	7984.62	8.4971
4	9.05	10.17	100	100	100	sp|P0C1F0|NA11_ANTEL	Delta-actitoxin-Ael1b OS=Anthopleura elegantissima OX=6110 PE=1 SV=1			1.04576	99	GIACLCDSDGPSVR	Carbamidomethyl(C)@4; Carbamidomethyl(C)@6		0.00780221	1505.67	753.841	1505.66	753.837	2	23	1.1.1.1374.5	0	32.7165	4439.71	32.7743
4	9.05	10.17	100	100	100	sp|P0C1F0|NA11_ANTEL	Delta-actitoxin-Ael1b OS=Anthopleura elegantissima OX=6110 PE=1 SV=1			0.00524306	25.91	GNTLSGTYW		cleaved W-L@C-term	0.000329678	997.451	499.733	997.451	499.733	2	10	1.1.1.2060.3	1	48.989	350.509	48.9531
4	9.05	10.17	100	100	100	sp|P0C1F0|NA11_ANTEL	Delta-actitoxin-Ael1b OS=Anthopleura elegantissima OX=6110 PE=1 SV=1			0	15.9	ACLCDSDGPSVR	Carbamidomethyl(C)@2; Carbamidomethyl(C)@4; Asp->Thr@7	cleaved I-A@N-term	0.0363201	1321.61	661.813	1321.58	661.795	2	9	1.1.1.689.18	1	16.1079	4788.24	16.2114
4	9.05	10.17	100	100	100	sp|P0C1F0|NA11_ANTEL	Delta-actitoxin-Ael1b OS=Anthopleura elegantissima OX=6110 PE=1 SV=1			0	38.39	CDSDGPSV	Carbamidomethyl(C)@1	cleaved L-C@N-term; cleaved V-R@C-term	-0.0013478	835.3	418.658	835.302	418.658	2	11	1.1.1.208.3	0	4.694	2917.58	4.7074
4	9.05	10.17	100	100	100	sp|P0C1F0|NA11_ANTEL	Delta-actitoxin-Ael1b OS=Anthopleura elegantissima OX=6110 PE=1 SV=1			0	63.95	DSDGPSVR		cleaved C-D@N-term	0.00118742	831.373	416.694	831.372	416.693	2	11	1.1.1.91.9	0	1.8158	38272.3	1.8309
4	9.05	10.17	100	100	100	sp|P0C1F0|NA11_ANTEL	Delta-actitoxin-Ael1b OS=Anthopleura elegantissima OX=6110 PE=1 SV=1			0	43.06	GCPSGWHNCK	Carbamidomethyl(C)@2; Asn->Ser@8; Carbamidomethyl(C)@9	cleaved A-G@N-term	0.00441459	1174.47	588.242	1174.46	588.24	2	13	1.1.1.92.12	0	1.8475	10424.6	1.8309
4	9.05	10.17	100	100	100	sp|P0C1F0|NA11_ANTEL	Delta-actitoxin-Ael1b OS=Anthopleura elegantissima OX=6110 PE=1 SV=1			0	31.79	GIACLCDSDGPSV	Ala->Pro@3; Carbamidomethyl(C)@4; Carbamidomethyl(C)@6	cleaved V-R@C-term	0.00464014	1375.58	688.797	1375.57	688.795	2	18	1.1.1.2300.6	0	54.7039	17395.4	54.9308
4	9.05	10.17	100	100	100	sp|P0C1F0|NA11_ANTEL	Delta-actitoxin-Ael1b OS=Anthopleura elegantissima OX=6110 PE=1 SV=1			0	31.79	GIACLCDSDGPSV	Ala->Pro@3; Carbamidomethyl(C)@4; Carbamidomethyl(C)@6	cleaved V-R@C-term	0.00402979	1375.58	688.797	1375.57	688.795	2	21	1.1.1.2312.7	0	54.9935	26568.9	55.028
4	9.05	10.17	100	100	100	sp|P0C1F0|NA11_ANTEL	Delta-actitoxin-Ael1b OS=Anthopleura elegantissima OX=6110 PE=1 SV=1			0	24.18	GIACLCDSDGPSV	Carbamidomethyl(C)@4; Carbamidomethyl(C)@6	cleaved V-R@C-term	0.00393278	1349.56	675.789	1349.56	675.787	2	10	1.1.1.2002.6	1	47.6364	1415.11	47.726
4	9.05	10.17	100	100	100	sp|P0C1F0|NA11_ANTEL	Delta-actitoxin-Ael1b OS=Anthopleura elegantissima OX=6110 PE=1 SV=1			0	62.71	GIACLCDSDGPSVR	Ala->Pro@3; Carbamidomethyl(C)@4; Carbamidomethyl(C)@6		0.00399296	1531.68	766.847	1531.68	766.845	2	21	1.1.1.1663.4	0	39.6796	124224	39.8557
4	9.05	10.17	100	100	100	sp|P0C1F0|NA11_ANTEL	Delta-actitoxin-Ael1b OS=Anthopleura elegantissima OX=6110 PE=1 SV=1			0	62.71	GIACLCDSDGPSVR	Ala->Pro@3; Carbamidomethyl(C)@4; Carbamidomethyl(C)@6		0.00399296	1531.68	766.847	1531.68	766.845	2	21	1.1.1.1674.10	0	39.9483	126497	39.8801
4	9.05	10.17	100	100	100	sp|P0C1F0|NA11_ANTEL	Delta-actitoxin-Ael1b OS=Anthopleura elegantissima OX=6110 PE=1 SV=1			0	62.71	GIACLCDSDGPSVR	Ala->Pro@3; Carbamidomethyl(C)@4; Carbamidomethyl(C)@6		0.00175188	1531.68	511.567	1531.68	511.566	3	21	1.1.1.1683.3	0	40.1549	21602.6	39.9044
4	9.05	10.17	100	100	100	sp|P0C1F0|NA11_ANTEL	Delta-actitoxin-Ael1b OS=Anthopleura elegantissima OX=6110 PE=1 SV=1			0	62.71	GIACLCDSDGPSVR	Ala->Pro@3; Carbamidomethyl(C)@4; Carbamidomethyl(C)@6		0.00667851	1531.68	766.849	1531.68	766.845	2	21	1.1.1.1765.5	0	41.923	16550.8	42.0736
4	9.05	10.17	100	100	100	sp|P0C1F0|NA11_ANTEL	Delta-actitoxin-Ael1b OS=Anthopleura elegantissima OX=6110 PE=1 SV=1			0	49.14	GIACLCDSDGPSVR	Carbamyl@N-term; Carbamidomethyl(C)@4; Carbamidomethyl(C)@6		-0.00777708	1548.66	775.336	1548.67	775.34	2	13	1.1.1.2262.6	0	53.7896	2672.09	53.8919
4	9.05	10.17	100	100	100	sp|P0C1F0|NA11_ANTEL	Delta-actitoxin-Ael1b OS=Anthopleura elegantissima OX=6110 PE=1 SV=1			0	21.25	GIACLCDSDGPSVR	Ala->Val@3; Carbamidomethyl(C)@4; Carbamidomethyl(C)@6		-0.0117314	1533.68	512.234	1533.69	512.238	3	12	1.1.1.1680.2	0	40.0834	3714.63	39.9044
4	9.05	10.17	100	100	100	sp|P0C1F0|NA11_ANTEL	Delta-actitoxin-Ael1b OS=Anthopleura elegantissima OX=6110 PE=1 SV=1			0	15.66	GIACLCDSDGPSVR	Gly->Pro@1; Carbamidomethyl(C)@4; Carbamidomethyl(C)@6		0.0119025	1545.7	773.859	1545.69	773.853	2	11	1.1.1.2586.4	0	61.5747	93.4071	61.5557
4	9.05	10.17	100	100	100	sp|P0C1F0|NA11_ANTEL	Delta-actitoxin-Ael1b OS=Anthopleura elegantissima OX=6110 PE=1 SV=1			0	24.18	GNTLSGTYWLAGCPSGWHNCK	Ala->Gly@11; Carbamidomethyl(C)@13; Carbamidomethyl(C)@20		0.014374	2351.04	784.686	2351.02	784.681	3	11	1.1.1.2318.5	1	55.1444	338.983	55.1008
4	9.05	10.17	100	100	100	sp|P0C1F0|NA11_ANTEL	Delta-actitoxin-Ael1b OS=Anthopleura elegantissima OX=6110 PE=1 SV=1			0	62.71	IACLCDSDGPSVR	Ala->Pro@2; Carbamidomethyl(C)@3; Carbamidomethyl(C)@5	cleaved G-I@N-term	0.00580337	1474.66	738.337	1474.65	738.334	2	12	1.1.1.1477.8	0	35.1748	1118.51	35.2293
4	9.05	10.17	100	100	100	sp|P0C1F0|NA11_ANTEL	Delta-actitoxin-Ael1b OS=Anthopleura elegantissima OX=6110 PE=1 SV=1			0	21.05	IACLCDSDGPSVR	Carbamidomethyl(C)@3; Carbamidomethyl(C)@5; Val->Gly@12	cleaved G-I@N-term	0.00382843	1406.6	704.305	1406.59	704.303	2	12	1.1.1.516.15	1	12.1903	125221	12.2691
4	9.05	10.17	100	100	100	sp|P0C1F0|NA11_ANTEL	Delta-actitoxin-Ael1b OS=Anthopleura elegantissima OX=6110 PE=1 SV=1			0	99	LCDSDGPSVR	Carbamidomethyl(C)@2	cleaved C-L@N-term	0.00384583	1104.49	553.253	1104.49	553.251	2	15	1.1.1.224.9	0	5.0986	4421.32	5.1038
4	9.05	10.17	100	100	100	sp|P0C1F0|NA11_ANTEL	Delta-actitoxin-Ael1b OS=Anthopleura elegantissima OX=6110 PE=1 SV=1			0	15.53	SSGQLIGACCK	Cys->Ala@9; Carbamidomethyl(C)@10; Lys->Tyr@11		0.0616113	1125.57	563.794	1125.51	563.763	2	10	1.1.1.139.8	1	3.0004	1110.55	2.9525
5	4.35	4.35	100	26.15	26.15	sp|P86862|VKT1_ANTEL	KappaPI-actitoxin-Ael3a OS=Anthopleura elegantissima OX=6110 PE=1 SV=1			2	99	FYYNSSTR			-1.02824e-05	1036.46	519.238	1036.46	519.238	2	11	1.1.1.364.14	1	8.4615	40474.4	8.4724
5	4.35	4.35	100	26.15	26.15	sp|P86862|VKT1_ANTEL	KappaPI-actitoxin-Ael3a OS=Anthopleura elegantissima OX=6110 PE=1 SV=1			2	99	INSICLLPK	Carbamidomethyl(C)@5		-0.00130121	1056.6	529.307	1056.6	529.307	2	14	1.1.1.2047.3	1	48.683	30316.3	48.7761
5	4.35	4.35	100	26.15	26.15	sp|P86862|VKT1_ANTEL	KappaPI-actitoxin-Ael3a OS=Anthopleura elegantissima OX=6110 PE=1 SV=1			0.279841	68.22	SICLLPK	Carbamidomethyl(C)@3	cleaved N-S@N-term	0.0152776	829.488	415.752	829.473	415.744	2	8	1.1.1.901.4	0	21.294	1426.73	21.2813
5	4.35	4.35	100	26.15	26.15	sp|P86862|VKT1_ANTEL	KappaPI-actitoxin-Ael3a OS=Anthopleura elegantissima OX=6110 PE=1 SV=1			0.0400052	18.62	VCLGYGEAWK	Carbamidomethyl(C)@2		0.022948	1181.58	591.796	1181.55	591.784	2	6	1.1.1.1406.9	1	33.5038	4875.44	33.6597
5	4.35	4.35	100	26.15	26.15	sp|P86862|VKT1_ANTEL	KappaPI-actitoxin-Ael3a OS=Anthopleura elegantissima OX=6110 PE=1 SV=1			0	30.03	FYYNSSTR			-1.02824e-05	1036.46	519.238	1036.46	519.238	2	6	1.1.1.353.8	1	8.2027	28046	8.4234
5	4.35	4.35	100	26.15	26.15	sp|P86862|VKT1_ANTEL	KappaPI-actitoxin-Ael3a OS=Anthopleura elegantissima OX=6110 PE=1 SV=1			0	99	INSICLLPK	Carbamidomethyl(C)@5		0.000529844	1056.6	529.308	1056.6	529.307	2	9	1.1.1.2035.3	1	48.3919	16832.9	48.63
5	4.35	4.35	100	26.15	26.15	sp|P86862|VKT1_ANTEL	KappaPI-actitoxin-Ael3a OS=Anthopleura elegantissima OX=6110 PE=1 SV=1			0	99	INSICLLPK	Carbamidomethyl(C)@5		0.000651914	1056.6	529.308	1056.6	529.307	2	9	1.1.1.2068.4	1	49.1825	1949.37	49.1481
5	4.35	4.35	100	26.15	26.15	sp|P86862|VKT1_ANTEL	KappaPI-actitoxin-Ael3a OS=Anthopleura elegantissima OX=6110 PE=1 SV=1			0	99	INSICLLPK	Deamidated(N)@2; Carbamidomethyl(C)@5		-0.0025287	1057.58	529.798	1057.58	529.799	2	13	1.1.1.2165.2	1	51.5429	825.203	51.6047
5	4.35	4.35	100	26.15	26.15	sp|P86862|VKT1_ANTEL	KappaPI-actitoxin-Ael3a OS=Anthopleura elegantissima OX=6110 PE=1 SV=1			0	99	INSICLLPK	Asn->Leu@2; Carbamidomethyl(C)@5		-0.0714905	1055.57	528.792	1055.64	528.828	2	14	1.1.1.3841.2	1	86.3705	474.057	86.3519
5	4.35	4.35	100	26.15	26.15	sp|P86862|VKT1_ANTEL	KappaPI-actitoxin-Ael3a OS=Anthopleura elegantissima OX=6110 PE=1 SV=1			0	63.26	INSICLLPK	Oxidation(N)@2; Cys->Val@5		-0.0579683	1011.57	506.795	1011.63	506.824	2	11	1.1.1.3234.2	1	75.3037	393.059	75.2965
5	4.35	4.35	100	26.15	26.15	sp|P86862|VKT1_ANTEL	KappaPI-actitoxin-Ael3a OS=Anthopleura elegantissima OX=6110 PE=1 SV=1			0	32.89	INSICLLPK	Carbamidomethyl(C)@5		-0.0353588	1056.56	529.29	1056.6	529.307	2	5	1.1.1.1180.9	1	28.0509	1347.22	28.2355
5	4.35	4.35	100	26.15	26.15	sp|P86862|VKT1_ANTEL	KappaPI-actitoxin-Ael3a OS=Anthopleura elegantissima OX=6110 PE=1 SV=1			0	24.18	INSICLLPK	Cys->Tyr@5		-0.0878145	1059.55	530.78	1059.63	530.824	2	12	1.1.1.2044.2	1	48.6115	2310.26	48.6058
5	4.35	4.35	100	26.15	26.15	sp|P86862|VKT1_ANTEL	KappaPI-actitoxin-Ael3a OS=Anthopleura elegantissima OX=6110 PE=1 SV=1			0	23.16	INSICLLPK	Deamidated(N)@2; Carbamidomethyl(C)@5		-0.0642963	1057.52	529.767	1057.58	529.799	2	6	1.1.1.944.3	1	22.3531	728.751	22.3911
5	4.35	4.35	100	26.15	26.15	sp|P86862|VKT1_ANTEL	KappaPI-actitoxin-Ael3a OS=Anthopleura elegantissima OX=6110 PE=1 SV=1			0	19.08	INSICLLPK	Carbamidomethyl(C)@5		-0.0479321	1056.55	529.283	1056.6	529.307	2	6	1.1.1.1070.5	1	25.402	5966.89	25.4348
5	4.35	4.35	100	26.15	26.15	sp|P86862|VKT1_ANTEL	KappaPI-actitoxin-Ael3a OS=Anthopleura elegantissima OX=6110 PE=1 SV=1			0	15.88	INSICLLPK	Carbamidomethyl(C)@5		-0.00813715	1056.59	529.303	1056.6	529.307	2	5	1.1.1.1442.3	1	34.3805	903.377	34.3957
5	4.35	4.35	100	26.15	26.15	sp|P86862|VKT1_ANTEL	KappaPI-actitoxin-Ael3a OS=Anthopleura elegantissima OX=6110 PE=1 SV=1			0	22.54	RCEMFYYGGCGGNANNFNTLE	Carbamidomethyl(C)@2; Carbamidomethyl(C)@10	cleaved E-E@C-term; missed R-C@1	-0.937869	2472.05	825.024	2472.99	825.337	3	13	1.1.1.2074.4	1	49.3338	6553.71	49.3914
6	2.16	2.16	92.02	4.695	4.695	sp|C5NSL2|ACTP1_ANTAS	DELTA-actitoxin-Aas1a OS=Anthopleura asiatica OX=160217 PE=1 SV=1			2	99	KVEPLEKDEK		missed K-V@1; missed K-D@7	0.00178214	1213.66	607.836	1213.66	607.835	2	6	1.1.1.2488.3	1	59.2503	477.588	59.2638
6	2.16	2.16	92.02	4.695	4.695	sp|C5NSL2|ACTP1_ANTAS	DELTA-actitoxin-Aas1a OS=Anthopleura asiatica OX=160217 PE=1 SV=1			0.0634863	32.44	VEPLEK			0.0700822	713.466	357.74	713.396	357.705	2	6	1.1.1.727.3	0	17.0314	1937.6	17.1237
6	2.16	2.16	92.02	4.695	4.695	sp|C5NSL2|ACTP1_ANTAS	DELTA-actitoxin-Aas1a OS=Anthopleura asiatica OX=160217 PE=1 SV=1			0.0385789	22.11	ILEAIGDVNRK		missed R-K@10	-0.012033	1226.69	614.35	1226.7	614.356	2	5	1.1.1.1098.8	1	26.09	1506.39	26.1707
6	2.16	2.16	92.02	4.695	4.695	sp|C5NSL2|ACTP1_ANTAS	DELTA-actitoxin-Aas1a OS=Anthopleura asiatica OX=160217 PE=1 SV=1			0.000434512	15.35	KVEPLEK	Oxidation(P)@4	missed K-V@1	-0.0367632	857.449	429.732	857.486	429.75	2	9	1.1.1.1434.3	0	34.1839	854.073	34.1502
6	2.16	2.16	92.02	4.695	4.695	sp|C5NSL2|ACTP1_ANTAS	DELTA-actitoxin-Aas1a OS=Anthopleura asiatica OX=160217 PE=1 SV=1			0	16.68	GPVATGVVGVFAY	Ala->Asn@12	cleaved Y-A@C-term	-0.0312255	1278.63	640.322	1278.66	640.338	2	8	1.1.1.1273.5	1	30.2819	987.585	30.319
6	2.16	2.16	92.02	4.695	4.695	sp|C5NSL2|ACTP1_ANTAS	DELTA-actitoxin-Aas1a OS=Anthopleura asiatica OX=160217 PE=1 SV=1			0	15.2	KVEPLEK		missed K-V@1	-0.0232939	841.468	421.741	841.491	421.753	2	3	1.1.1.1235.4	1	29.3986	582.669	29.4154

## Sheet: 20180928 Anemona F12_IDA_7u (3)
N	Unused	Total	%Cov	%Cov(50)	%Cov(95)	Accessions	Names	Used	Annotation	Contrib	Conf	Sequence	Modifications	Cleavages	dMass	Prec MW	Prec m/z	Theor MW	Theor m/z	Theor z	Sc	Spectrum	Specific	Time	PrecursorSignal	PrecursorElution
1	50.52	50.52	95.82	60.77	54.34	tr|Q9NH96|Q9NH96_ANTEL	Putative cell adhesion protein Sym32 OS=Anthopleura elegantissima OX=6110 GN=sym32 PE=2 SV=1			2	99	AAGIAQFLVMGK			0.00241871	1204.67	603.34	1204.66	603.339	2	12	1.1.1.2983.3	1	70.1108	5446.46	70.3227
1	50.52	50.52	95.82	60.77	54.34	tr|Q9NH96|Q9NH96_ANTEL	Putative cell adhesion protein Sym32 OS=Anthopleura elegantissima OX=6110 GN=sym32 PE=2 SV=1			2	99	ANAIKNELLVPSILEMPK		cleaved Y-A@N-term; missed K-N@5	0.0127313	1979.13	660.716	1979.11	660.711	3	16	1.1.1.3348.3	1	77.4903	1224.22	77.5012
1	50.52	50.52	95.82	60.77	54.34	tr|Q9NH96|Q9NH96_ANTEL	Putative cell adhesion protein Sym32 OS=Anthopleura elegantissima OX=6110 GN=sym32 PE=2 SV=1			2	99	FNVYGGGK			-0.00116407	840.412	421.213	840.413	421.214	2	10	1.1.1.479.3	1	11.2607	7264.64	11.2808
1	50.52	50.52	95.82	60.77	54.34	tr|Q9NH96|Q9NH96_ANTEL	Putative cell adhesion protein Sym32 OS=Anthopleura elegantissima OX=6110 GN=sym32 PE=2 SV=1			2	99	IVTAQCSPIIK	Carbamidomethyl(C)@6		0.000332307	1228.69	615.35	1228.68	615.35	2	19	1.1.1.1199.7	1	28.5247	63115.6	28.7015
1	50.52	50.52	95.82	60.77	54.34	tr|Q9NH96|Q9NH96_ANTEL	Putative cell adhesion protein Sym32 OS=Anthopleura elegantissima OX=6110 GN=sym32 PE=2 SV=1			2	99	LQGVLAGPGPF		cleaved F-T@C-term	0.00172847	1054.58	528.299	1054.58	528.298	2	17	1.1.1.3002.3	1	70.5278	23229.5	70.7604
1	50.52	50.52	95.82	60.77	54.34	tr|Q9NH96|Q9NH96_ANTEL	Putative cell adhesion protein Sym32 OS=Anthopleura elegantissima OX=6110 GN=sym32 PE=2 SV=1			2	99	LQGVLAGPGPFTVF		cleaved F-A@C-term	-0.00357862	1401.76	701.888	1401.77	701.89	2	17	1.1.1.4765.2	1	96.8907	105.184	96.8724
1	50.52	50.52	95.82	60.77	54.34	tr|Q9NH96|Q9NH96_ANTEL	Putative cell adhesion protein Sym32 OS=Anthopleura elegantissima OX=6110 GN=sym32 PE=2 SV=1			2	99	LQGVLAGPGPFTVFAPTNEAF		cleaved F-A@C-term	0.0116147	2132.11	711.709	2132.09	711.705	3	19	1.1.1.5967.2	1	105.409	441.836	105.441
1	50.52	50.52	95.82	60.77	54.34	tr|Q9NH96|Q9NH96_ANTEL	Putative cell adhesion protein Sym32 OS=Anthopleura elegantissima OX=6110 GN=sym32 PE=2 SV=1			2	99	LQGVLAGPGPFTVFAPTNEAFAK			0.0069183	2331.23	778.085	2331.23	778.083	3	17	1.1.1.4141.3	1	90.7721	1035.81	90.7246
1	50.52	50.52	95.82	60.77	54.34	tr|Q9NH96|Q9NH96_ANTEL	Putative cell adhesion protein Sym32 OS=Anthopleura elegantissima OX=6110 GN=sym32 PE=2 SV=1			2	99	NELLVPSILEMPK			0.00906093	1481.83	741.92	1481.82	741.915	2	13	1.1.1.3640.9	1	83.0052	1705.61	83.0128
1	50.52	50.52	95.82	60.77	54.34	tr|Q9NH96|Q9NH96_ANTEL	Putative cell adhesion protein Sym32 OS=Anthopleura elegantissima OX=6110 GN=sym32 PE=2 SV=1			2	99	QYFSTLLTAVLAAK			0.0030695	1524.86	763.436	1524.86	763.435	2	24	1.1.1.4653.4	1	95.9072	7417.74	95.9802
1	50.52	50.52	95.82	60.77	54.34	tr|Q9NH96|Q9NH96_ANTEL	Putative cell adhesion protein Sym32 OS=Anthopleura elegantissima OX=6110 GN=sym32 PE=2 SV=1			2	99	SLGLTDLISAAK		cleaved N-S@N-term	0.00350764	1187.68	594.847	1187.68	594.845	2	19	1.1.1.2954.3	1	69.5895	12557.3	69.7375
1	50.52	50.52	95.82	60.77	54.34	tr|Q9NH96|Q9NH96_ANTEL	Putative cell adhesion protein Sym32 OS=Anthopleura elegantissima OX=6110 GN=sym32 PE=2 SV=1			2	99	STLLTAVLAAK		cleaved F-S@N-term	-0.000580255	1086.66	544.339	1086.66	544.34	2	8	1.1.1.2735.3	1	64.9127	4759.6	65.1218
1	50.52	50.52	95.82	60.77	54.34	tr|Q9NH96|Q9NH96_ANTEL	Putative cell adhesion protein Sym32 OS=Anthopleura elegantissima OX=6110 GN=sym32 PE=2 SV=1			2	99	SVVYANAIKNELLVPSILEMPK		missed K-N@9	0.0113815	2427.36	810.126	2427.34	810.122	3	21	1.1.1.4017.2	1	88.9361	2976.16	88.997
1	50.52	50.52	95.82	60.77	54.34	tr|Q9NH96|Q9NH96_ANTEL	Putative cell adhesion protein Sym32 OS=Anthopleura elegantissima OX=6110 GN=sym32 PE=2 SV=1			2	99	TVFAPTNEAF		cleaved F-T@N-term; cleaved F-A@C-term	-0.000264462	1095.52	548.769	1095.52	548.769	2	15	1.1.1.2399.3	1	57.0819	8562.32	57.1247
1	50.52	50.52	95.82	60.77	54.34	tr|Q9NH96|Q9NH96_ANTEL	Putative cell adhesion protein Sym32 OS=Anthopleura elegantissima OX=6110 GN=sym32 PE=2 SV=1			2	99	TVFAPTNEAFAK		cleaved F-T@N-term	0.00144779	1294.66	648.336	1294.66	648.335	2	13	1.1.1.1661.8	1	39.628	5961.1	39.7824
1	50.52	50.52	95.82	60.77	54.34	tr|Q9NH96|Q9NH96_ANTEL	Putative cell adhesion protein Sym32 OS=Anthopleura elegantissima OX=6110 GN=sym32 PE=2 SV=1			2	99	VDIPVTNGVVHVIDTVLIPK		cleaved F-V@N-term	0.00674078	2127.24	710.086	2127.23	710.084	3	12	1.1.1.4982.2	1	99.0146	813.036	99.0197
1	50.52	50.52	95.82	60.77	54.34	tr|Q9NH96|Q9NH96_ANTEL	Putative cell adhesion protein Sym32 OS=Anthopleura elegantissima OX=6110 GN=sym32 PE=2 SV=1			2	99	VMIPPFGTVTDVVAMEK			0.00413208	1832.95	611.989	1832.94	611.988	3	26	1.1.1.3902.4	1	87.3263	2814.9	87.4726
1	50.52	50.52	95.82	60.77	54.34	tr|Q9NH96|Q9NH96_ANTEL	Putative cell adhesion protein Sym32 OS=Anthopleura elegantissima OX=6110 GN=sym32 PE=2 SV=1			1.56864	99	SVVYANAIKNELL		cleaved L-V@C-term; missed K-N@9	0.00402425	1432.8	717.406	1432.79	717.404	2	16	1.1.1.2633.5	1	62.647	1042.13	62.5595
1	50.52	50.52	95.82	60.77	54.34	tr|Q9NH96|Q9NH96_ANTEL	Putative cell adhesion protein Sym32 OS=Anthopleura elegantissima OX=6110 GN=sym32 PE=2 SV=1			1.48149	99	SLTLFGPTNEAF		cleaved F-D@C-term	0.00253963	1295.64	648.828	1295.64	648.827	2	18	1.1.1.3697.2	1	84.0378	28530.6	84.0719
1	50.52	50.52	95.82	60.77	54.34	tr|Q9NH96|Q9NH96_ANTEL	Putative cell adhesion protein Sym32 OS=Anthopleura elegantissima OX=6110 GN=sym32 PE=2 SV=1			1.42022	99	PPFGTVTDVVAMEK	Oxidation(M)@12	cleaved I-P@N-term	0.0112753	1505.75	753.885	1505.74	753.879	2	18	1.1.1.3533.3	1	80.9799	300.003	80.9851
1	50.52	50.52	95.82	60.77	54.34	tr|Q9NH96|Q9NH96_ANTEL	Putative cell adhesion protein Sym32 OS=Anthopleura elegantissima OX=6110 GN=sym32 PE=2 SV=1			1.38722	99	AAGIAQF		cleaved F-L@C-term	-0.00160755	676.353	339.184	676.354	339.184	2	8	1.1.1.1372.2	1	32.6555	1291.05	32.7002
1	50.52	50.52	95.82	60.77	54.34	tr|Q9NH96|Q9NH96_ANTEL	Putative cell adhesion protein Sym32 OS=Anthopleura elegantissima OX=6110 GN=sym32 PE=2 SV=1			1.25964	98.86	YHVVSGTF		cleaved F-C@C-term	0.00100253	908.44	455.227	908.439	455.227	2	7	1.1.1.1118.2	1	26.5679	1085.07	26.6621
1	50.52	50.52	95.82	60.77	54.34	tr|Q9NH96|Q9NH96_ANTEL	Putative cell adhesion protein Sym32 OS=Anthopleura elegantissima OX=6110 GN=sym32 PE=2 SV=1			1.24413	99	EKQYFSTLLTAVLAAK		cleaved M-E@N-term; missed K-Q@2	-0.000832924	1781.99	595.005	1781.99	595.005	3	16	1.1.1.3900.2	1	87.267	2312.97	87.39
1	50.52	50.52	95.82	60.77	54.34	tr|Q9NH96|Q9NH96_ANTEL	Putative cell adhesion protein Sym32 OS=Anthopleura elegantissima OX=6110 GN=sym32 PE=2 SV=1			1.21467	99	VDIPVTNGVVHVIDTVLIPKD		cleaved F-V@N-term; cleaved D-V@C-term; missed K-D@20	0.00793495	2242.27	748.429	2242.26	748.426	3	19	1.1.1.4972.4	1	98.8862	11115.9	98.9147
1	50.52	50.52	95.82	60.77	54.34	tr|Q9NH96|Q9NH96_ANTEL	Putative cell adhesion protein Sym32 OS=Anthopleura elegantissima OX=6110 GN=sym32 PE=2 SV=1			1.17393	93.31	NIPLLTK			-0.00166535	797.499	399.757	797.501	399.758	2	6	1.1.1.1527.2	1	36.3698	1500.52	36.4136
1	50.52	50.52	95.82	60.77	54.34	tr|Q9NH96|Q9NH96_ANTEL	Putative cell adhesion protein Sym32 OS=Anthopleura elegantissima OX=6110 GN=sym32 PE=2 SV=1			1.14874	99	VMIPPFGTVTDVVA		cleaved A-M@C-term	-0.000553148	1444.76	723.389	1444.76	723.389	2	16	1.1.1.4299.2	1	92.7294	490	92.8385
1	50.52	50.52	95.82	60.77	54.34	tr|Q9NH96|Q9NH96_ANTEL	Putative cell adhesion protein Sym32 OS=Anthopleura elegantissima OX=6110 GN=sym32 PE=2 SV=1			0.847712	98.83	VPSILEMPK		cleaved L-V@N-term	-0.000230016	1012.56	507.288	1012.56	507.289	2	14	1.1.1.2184.2	1	52.0019	2512.78	52.0153
1	50.52	50.52	95.82	60.77	54.34	tr|Q9NH96|Q9NH96_ANTEL	Putative cell adhesion protein Sym32 OS=Anthopleura elegantissima OX=6110 GN=sym32 PE=2 SV=1			0.785156	99	VMIPPFGTVTDVVAM		cleaved M-E@C-term	0.00974348	1575.81	788.914	1575.8	788.909	2	14	1.1.1.5472.2	1	102.231	245.779	102.247
1	50.52	50.52	95.82	60.77	54.34	tr|Q9NH96|Q9NH96_ANTEL	Putative cell adhesion protein Sym32 OS=Anthopleura elegantissima OX=6110 GN=sym32 PE=2 SV=1			0.645892	99	NSLGLTDLISAAK		cleaved A-N@N-term	0.00196202	1301.72	651.868	1301.72	651.867	2	13	1.1.1.2871.3	1	67.7939	575.707	67.7374
1	50.52	50.52	95.82	60.77	54.34	tr|Q9NH96|Q9NH96_ANTEL	Putative cell adhesion protein Sym32 OS=Anthopleura elegantissima OX=6110 GN=sym32 PE=2 SV=1			0.585027	98.29	LQGVLAGPGPFTV		cleaved V-F@C-term	0.00343393	1254.7	628.358	1254.7	628.356	2	14	1.1.1.3450.3	1	79.4939	607.08	79.4695
1	50.52	50.52	95.82	60.77	54.34	tr|Q9NH96|Q9NH96_ANTEL	Putative cell adhesion protein Sym32 OS=Anthopleura elegantissima OX=6110 GN=sym32 PE=2 SV=1			0.400117	60.24	SVVYANAIK			0.000531644	963.539	482.777	963.539	482.777	2	8	1.1.1.802.5	1	18.8815	3105.24	18.8754
1	50.52	50.52	95.82	60.77	54.34	tr|Q9NH96|Q9NH96_ANTEL	Putative cell adhesion protein Sym32 OS=Anthopleura elegantissima OX=6110 GN=sym32 PE=2 SV=1			0.363512	93.65	QYFSTLLTAVL		cleaved L-A@C-term	0.00404721	1254.69	628.352	1254.69	628.35	2	10	1.1.1.5830.2	1	104.585	198.78	104.567
1	50.52	50.52	95.82	60.77	54.34	tr|Q9NH96|Q9NH96_ANTEL	Putative cell adhesion protein Sym32 OS=Anthopleura elegantissima OX=6110 GN=sym32 PE=2 SV=1			0.263604	97.49	GVVHVIDTVLIPKD		cleaved N-G@N-term; cleaved D-V@C-term; missed K-D@13	0.0134107	1503.88	752.947	1503.87	752.94	2	11	1.1.1.2569.10	1	61.1606	629.43	61.1452
1	50.52	50.52	95.82	60.77	54.34	tr|Q9NH96|Q9NH96_ANTEL	Putative cell adhesion protein Sym32 OS=Anthopleura elegantissima OX=6110 GN=sym32 PE=2 SV=1			0.242604	95.6	LQGVLAGPGPFTVFAPTNEA		cleaved A-F@C-term	0.00661667	1985.03	993.524	1985.03	993.52	2	10	1.1.1.4426.3	1	93.9868	116.482	93.9684
1	50.52	50.52	95.82	60.77	54.34	tr|Q9NH96|Q9NH96_ANTEL	Putative cell adhesion protein Sym32 OS=Anthopleura elegantissima OX=6110 GN=sym32 PE=2 SV=1			0.232102	99	LGNFVEVANSLGLTDLISAAK	Phe->Leu@4	cleaved N-L@N-term	0.00138119	2097.17	700.064	2097.17	700.063	3	18	1.1.1.6630.2	1	109.628	75.2768	109.604
1	50.52	50.52	95.82	60.77	54.34	tr|Q9NH96|Q9NH96_ANTEL	Putative cell adhesion protein Sym32 OS=Anthopleura elegantissima OX=6110 GN=sym32 PE=2 SV=1			0.141463	94.7	VMIPPFGTVTDV		cleaved V-V@C-term	0.00719624	1274.67	638.34	1274.66	638.336	2	13	1.1.1.3849.2	1	86.5058	137.147	86.4343
1	50.52	50.52	95.82	60.77	54.34	tr|Q9NH96|Q9NH96_ANTEL	Putative cell adhesion protein Sym32 OS=Anthopleura elegantissima OX=6110 GN=sym32 PE=2 SV=1			0.0888424	76.22	GLTDLISAAK		cleaved L-G@N-term	-0.000822333	987.559	494.787	987.56	494.787	2	11	1.1.1.2242.2	1	53.2895	4169.56	53.4312
1	50.52	50.52	95.82	60.77	54.34	tr|Q9NH96|Q9NH96_ANTEL	Putative cell adhesion protein Sym32 OS=Anthopleura elegantissima OX=6110 GN=sym32 PE=2 SV=1			0.0101054	52.16	ANAIKNELLVPSIL		cleaved Y-A@N-term; cleaved L-E@C-term; missed K-N@5	0.0081366	1493.89	747.952	1493.88	747.948	2	10	1.1.1.3430.3	1	79.1362	366.979	79.1975
1	50.52	50.52	95.82	60.77	54.34	tr|Q9NH96|Q9NH96_ANTEL	Putative cell adhesion protein Sym32 OS=Anthopleura elegantissima OX=6110 GN=sym32 PE=2 SV=1			0.00305075	25.36	PVTNGVVHVIDTVLIPKDVEV	Deamidated(N)@4	cleaved I-P@N-term; missed K-D@17	0.0114072	2243.25	748.758	2243.24	748.754	3	12	1.1.1.5825.2	1	104.54	203.308	104.522
1	50.52	50.52	95.82	60.77	54.34	tr|Q9NH96|Q9NH96_ANTEL	Putative cell adhesion protein Sym32 OS=Anthopleura elegantissima OX=6110 GN=sym32 PE=2 SV=1			0.000434512	72.69	CILLASVVAVLI	Carbamidomethyl(C)@1; Ile->Val@12	cleaved I-V@C-term	-0.0307225	1255.73	628.871	1255.76	628.886	2	13	1.1.1.2713.2	1	64.4449	2006.48	64.522
1	50.52	50.52	95.82	60.77	54.34	tr|Q9NH96|Q9NH96_ANTEL	Putative cell adhesion protein Sym32 OS=Anthopleura elegantissima OX=6110 GN=sym32 PE=2 SV=1			0.000434512	82.36	GVVHVIDTVLIPK	Val->Ala@3	cleaved N-G@N-term	0.0407701	1360.85	681.432	1360.81	681.411	2	14	1.1.1.3603.6	1	82.375	9663.21	82.4773
1	50.52	50.52	95.82	60.77	54.34	tr|Q9NH96|Q9NH96_ANTEL	Putative cell adhesion protein Sym32 OS=Anthopleura elegantissima OX=6110 GN=sym32 PE=2 SV=1			0.000434512	56.43	SVVYANAIKNELLVPSILEMPKK	Oxidation(M)@20; Lys->Arg@23	missed K-N@9; missed K-K@22	0.00622388	2599.45	650.869	2599.44	650.867	4	12	1.1.1.3233.2	1	75.2797	1608.29	75.3682
1	50.52	50.52	95.82	60.77	54.34	tr|Q9NH96|Q9NH96_ANTEL	Putative cell adhesion protein Sym32 OS=Anthopleura elegantissima OX=6110 GN=sym32 PE=2 SV=1			0	99	AAGIAQFLVMGK	Oxidation(M)@10		0.00115643	1220.66	611.337	1220.66	611.337	2	13	1.1.1.2459.4	1	58.55	13123.2	58.7776
1	50.52	50.52	95.82	60.77	54.34	tr|Q9NH96|Q9NH96_ANTEL	Putative cell adhesion protein Sym32 OS=Anthopleura elegantissima OX=6110 GN=sym32 PE=2 SV=1			0	99	AAGIAQFLVMGK	Oxidation(M)@10		0.0012785	1220.66	611.337	1220.66	611.337	2	21	1.1.1.2471.4	1	58.8352	17876.1	58.8503
1	50.52	50.52	95.82	60.77	54.34	tr|Q9NH96|Q9NH96_ANTEL	Putative cell adhesion protein Sym32 OS=Anthopleura elegantissima OX=6110 GN=sym32 PE=2 SV=1			0	99	AAGIAQFLVMGK			0.00302906	1204.67	603.341	1204.66	603.339	2	21	1.1.1.2996.2	1	70.3873	9625.13	70.4487
1	50.52	50.52	95.82	60.77	54.34	tr|Q9NH96|Q9NH96_ANTEL	Putative cell adhesion protein Sym32 OS=Anthopleura elegantissima OX=6110 GN=sym32 PE=2 SV=1			0	99	AAGIAQFLVMGK	Gly->Asp@3; Oxidation(M)@10		0.00348963	1278.67	640.341	1278.66	640.339	2	20	1.1.1.2584.3	1	61.5207	11942.6	61.7245
1	50.52	50.52	95.82	60.77	54.34	tr|Q9NH96|Q9NH96_ANTEL	Putative cell adhesion protein Sym32 OS=Anthopleura elegantissima OX=6110 GN=sym32 PE=2 SV=1			0	99	AAGIAQFLVMGK	Gly->Asp@3		0.00438569	1262.67	632.344	1262.67	632.342	2	20	1.1.1.3077.3	1	72.198	8619.01	72.3736
1	50.52	50.52	95.82	60.77	54.34	tr|Q9NH96|Q9NH96_ANTEL	Putative cell adhesion protein Sym32 OS=Anthopleura elegantissima OX=6110 GN=sym32 PE=2 SV=1			0	99	ANAIKNELLVPSILEMPK	Oxidation(M)@16	cleaved Y-A@N-term; missed K-N@5	0.00420585	1995.11	666.044	1995.11	666.043	3	18	1.1.1.2872.3	1	67.8223	1821.41	67.9289
1	50.52	50.52	95.82	60.77	54.34	tr|Q9NH96|Q9NH96_ANTEL	Putative cell adhesion protein Sym32 OS=Anthopleura elegantissima OX=6110 GN=sym32 PE=2 SV=1			0	33.26	EILKNIPLL	Glu->Met@1	cleaved L-T@C-term; missed K-N@4	-0.0565814	1053.61	527.81	1053.66	527.838	2	9	1.1.1.2793.2	1	66.1167	398.601	66.1099
1	50.52	50.52	95.82	60.77	54.34	tr|Q9NH96|Q9NH96_ANTEL	Putative cell adhesion protein Sym32 OS=Anthopleura elegantissima OX=6110 GN=sym32 PE=2 SV=1			0	24.56	IDTVLIPK	Leu->Ala@5	cleaved V-I@N-term	-0.000491818	855.506	428.76	855.507	428.761	2	11	1.1.1.1001.2	1	23.7249	10035.8	23.9638
1	50.52	50.52	95.82	60.77	54.34	tr|Q9NH96|Q9NH96_ANTEL	Putative cell adhesion protein Sym32 OS=Anthopleura elegantissima OX=6110 GN=sym32 PE=2 SV=1			0	99	IVTAQCSPIIK	Carbamidomethyl(C)@6		0.00289578	1228.69	615.351	1228.68	615.35	2	15	1.1.1.1188.4	1	28.2483	24004.9	28.4806
1	50.52	50.52	95.82	60.77	54.34	tr|Q9NH96|Q9NH96_ANTEL	Putative cell adhesion protein Sym32 OS=Anthopleura elegantissima OX=6110 GN=sym32 PE=2 SV=1			0	99	LGNFVEVANSLGLTDLISAAK	Phe->Leu@4	cleaved N-L@N-term	0.00449398	2097.17	700.065	2097.17	700.063	3	33	1.1.1.6516.2	1	108.823	12950.9	108.915
1	50.52	50.52	95.82	60.77	54.34	tr|Q9NH96|Q9NH96_ANTEL	Putative cell adhesion protein Sym32 OS=Anthopleura elegantissima OX=6110 GN=sym32 PE=2 SV=1			0	74.49	LGNFVEVANSLGLTDLISAAK	Val->Ser@7	cleaved N-L@N-term	0.0355945	2119.15	707.391	2119.12	707.379	3	12	1.1.1.6517.2	1	108.839	194.022	108.794
1	50.52	50.52	95.82	60.77	54.34	tr|Q9NH96|Q9NH96_ANTEL	Putative cell adhesion protein Sym32 OS=Anthopleura elegantissima OX=6110 GN=sym32 PE=2 SV=1			0	74.49	LGNFVEVANSLGLTDLISAAK	Asn->His@9	cleaved N-L@N-term	-0.0787872	2154.09	719.037	2154.17	719.063	3	13	1.1.1.6517.3	1	108.847	413.711	108.863
1	50.52	50.52	95.82	60.77	54.34	tr|Q9NH96|Q9NH96_ANTEL	Putative cell adhesion protein Sym32 OS=Anthopleura elegantissima OX=6110 GN=sym32 PE=2 SV=1			0	99	LQGVLAGPGPFTVF		cleaved F-A@C-term	0.00386767	1401.77	701.892	1401.77	701.89	2	18	1.1.1.4800.2	1	97.1537	1891.88	97.1297
1	50.52	50.52	95.82	60.77	54.34	tr|Q9NH96|Q9NH96_ANTEL	Putative cell adhesion protein Sym32 OS=Anthopleura elegantissima OX=6110 GN=sym32 PE=2 SV=1			0	18.25	LQGVLAGPGPFTVFAPTNEAF	Deamidated(N)@18	cleaved F-A@C-term	0.585094	2133.66	712.228	2133.08	712.033	3	13	1.1.1.4790.2	1	97.0812	147.719	97.1082
1	50.52	50.52	95.82	60.77	54.34	tr|Q9NH96|Q9NH96_ANTEL	Putative cell adhesion protein Sym32 OS=Anthopleura elegantissima OX=6110 GN=sym32 PE=2 SV=1			0	99	LQGVLAGPGPFTVFAPTNEAFAK			0.0107635	2331.24	778.086	2331.23	778.083	3	19	1.1.1.4124.2	1	90.5148	664.443	90.6425
1	50.52	50.52	95.82	60.77	54.34	tr|Q9NH96|Q9NH96_ANTEL	Putative cell adhesion protein Sym32 OS=Anthopleura elegantissima OX=6110 GN=sym32 PE=2 SV=1			0	99	NELLVPSILEMPK	Oxidation(M)@11		0.0059676	1497.82	749.916	1497.81	749.913	2	15	1.1.1.3029.3	1	71.1864	1743.29	71.2989
1	50.52	50.52	95.82	60.77	54.34	tr|Q9NH96|Q9NH96_ANTEL	Putative cell adhesion protein Sym32 OS=Anthopleura elegantissima OX=6110 GN=sym32 PE=2 SV=1			0	99	QYFSTLLTAVLAAK			0.00343571	1524.86	763.437	1524.86	763.435	2	14	1.1.1.4632.2	1	95.6519	978.968	95.731
1	50.52	50.52	95.82	60.77	54.34	tr|Q9NH96|Q9NH96_ANTEL	Putative cell adhesion protein Sym32 OS=Anthopleura elegantissima OX=6110 GN=sym32 PE=2 SV=1			0	77.87	SLTLFGPTNEAF	Cation:Na(E)@10	cleaved F-D@C-term	0.000941642	1317.62	659.819	1317.62	659.818	2	14	1.1.1.3699.2	1	84.0668	752.354	84.0482
1	50.52	50.52	95.82	60.77	54.34	tr|Q9NH96|Q9NH96_ANTEL	Putative cell adhesion protein Sym32 OS=Anthopleura elegantissima OX=6110 GN=sym32 PE=2 SV=1			0	99	STLLTAVLAAK		cleaved F-S@N-term	-0.000214044	1086.66	544.34	1086.66	544.34	2	19	1.1.1.2750.2	1	65.212	16482.3	65.283
1	50.52	50.52	95.82	60.77	54.34	tr|Q9NH96|Q9NH96_ANTEL	Putative cell adhesion protein Sym32 OS=Anthopleura elegantissima OX=6110 GN=sym32 PE=2 SV=1			0	99	SVVYANAIKNELLVPSILEMPK	Oxidation(M)@20	missed K-N@9	0.0173214	2443.36	815.46	2443.34	815.454	3	22	1.1.1.3555.3	1	81.4501	8332.99	81.6339
1	50.52	50.52	95.82	60.77	54.34	tr|Q9NH96|Q9NH96_ANTEL	Putative cell adhesion protein Sym32 OS=Anthopleura elegantissima OX=6110 GN=sym32 PE=2 SV=1			0	99	SVVYANAIKNELLVPSILEMPK	Oxidation(M)@20	missed K-N@9	0.0176876	2443.36	815.46	2443.34	815.454	3	21	1.1.1.3568.3	1	81.7059	10852.9	81.711
1	50.52	50.52	95.82	60.77	54.34	tr|Q9NH96|Q9NH96_ANTEL	Putative cell adhesion protein Sym32 OS=Anthopleura elegantissima OX=6110 GN=sym32 PE=2 SV=1			0	50.05	SVVYANAIKNELLVPSILEMPK		missed K-N@9	-0.433199	2426.91	809.978	2427.34	810.122	3	12	1.1.1.3992.2	1	88.6594	0	-1
1	50.52	50.52	95.82	60.77	54.34	tr|Q9NH96|Q9NH96_ANTEL	Putative cell adhesion protein Sym32 OS=Anthopleura elegantissima OX=6110 GN=sym32 PE=2 SV=1			0	89.94	TVFAPTNEAFAK	Glu->Gly@8	cleaved F-T@N-term	-0.000372064	1222.63	612.324	1222.63	612.325	2	15	1.1.1.1555.2	1	37.0598	2307.75	37.1707
1	50.52	50.52	95.82	60.77	54.34	tr|Q9NH96|Q9NH96_ANTEL	Putative cell adhesion protein Sym32 OS=Anthopleura elegantissima OX=6110 GN=sym32 PE=2 SV=1			0	84.95	VDIPVTNGVVHVIDTVLIPK	Deamidated(N)@7	cleaved F-V@N-term	0.00948057	2128.22	710.415	2128.21	710.412	3	13	1.1.1.4706.2	1	96.3845	129.719	96.3659
1	50.52	50.52	95.82	60.77	54.34	tr|Q9NH96|Q9NH96_ANTEL	Putative cell adhesion protein Sym32 OS=Anthopleura elegantissima OX=6110 GN=sym32 PE=2 SV=1			0	95.99	VDIPVTNGVVHVIDTVLIPKD		cleaved F-V@N-term; cleaved D-V@C-term; missed K-D@20	0.00720253	2242.26	748.429	2242.26	748.426	3	14	1.1.1.4950.2	1	98.5823	876.588	98.6502
1	50.52	50.52	95.82	60.77	54.34	tr|Q9NH96|Q9NH96_ANTEL	Putative cell adhesion protein Sym32 OS=Anthopleura elegantissima OX=6110 GN=sym32 PE=2 SV=1			0	66.9	VDIPVTNGVVHVIDTVLIPKD	Deamidated(N)@7	cleaved F-V@N-term; cleaved D-V@C-term; missed K-D@20	0.0114072	2243.25	748.758	2243.24	748.754	3	13	1.1.1.5825.2	1	104.54	203.308	104.522
1	50.52	50.52	95.82	60.77	54.34	tr|Q9NH96|Q9NH96_ANTEL	Putative cell adhesion protein Sym32 OS=Anthopleura elegantissima OX=6110 GN=sym32 PE=2 SV=1			0	31.75	VDIPVTNGVVHVIDTVLIPKD		cleaved F-V@N-term; cleaved D-V@C-term; missed K-D@20	0.991578	2243.25	748.757	2242.26	748.426	3	13	1.1.1.4648.2	1	95.8291	1911.88	95.9748
1	50.52	50.52	95.82	60.77	54.34	tr|Q9NH96|Q9NH96_ANTEL	Putative cell adhesion protein Sym32 OS=Anthopleura elegantissima OX=6110 GN=sym32 PE=2 SV=1			0	99	VMIPPFGTVTDVVAMEK	Oxidation(M)@15		0.0153343	1848.95	925.483	1848.94	925.476	2	15	1.1.1.3505.3	1	80.496	2382.36	80.6241
1	50.52	50.52	95.82	60.77	54.34	tr|Q9NH96|Q9NH96_ANTEL	Putative cell adhesion protein Sym32 OS=Anthopleura elegantissima OX=6110 GN=sym32 PE=2 SV=1			0	99	VMIPPFGTVTDVVAMEK	Oxidation(M)@15		0.0100719	1848.95	617.323	1848.94	617.319	3	29	1.1.1.3522.3	1	80.7788	39759.2	80.9079
1	50.52	50.52	95.82	60.77	54.34	tr|Q9NH96|Q9NH96_ANTEL	Putative cell adhesion protein Sym32 OS=Anthopleura elegantissima OX=6110 GN=sym32 PE=2 SV=1			0	99	VMIPPFGTVTDVVAMEK			0.00963854	1832.95	917.483	1832.94	917.478	2	20	1.1.1.3917.7	1	87.5925	4848.52	87.6738
1	50.52	50.52	95.82	60.77	54.34	tr|Q9NH96|Q9NH96_ANTEL	Putative cell adhesion protein Sym32 OS=Anthopleura elegantissima OX=6110 GN=sym32 PE=2 SV=1			0	99	VMIPPFGTVTDVVAMEK	Oxidation(M)@15		-0.00530891	1848.93	617.318	1848.94	617.319	3	12	1.1.1.3924.3	1	87.7341	357.629	87.7212
1	50.52	50.52	95.82	60.77	54.34	tr|Q9NH96|Q9NH96_ANTEL	Putative cell adhesion protein Sym32 OS=Anthopleura elegantissima OX=6110 GN=sym32 PE=2 SV=1			0	91.69	VMIPPFGTVTDVVAMEK	Val->Leu@9; Oxidation(M)@15		-0.0177851	1862.93	621.985	1862.95	621.991	3	11	1.1.1.3534.3	1	80.9978	266.082	81.0087
1	50.52	50.52	95.82	60.77	54.34	tr|Q9NH96|Q9NH96_ANTEL	Putative cell adhesion protein Sym32 OS=Anthopleura elegantissima OX=6110 GN=sym32 PE=2 SV=1			0	83.69	VMIPPFGTVTDVVAMEK	Carbamidomethyl@N-term; Oxidation(M)@15		0.0120457	1905.97	636.331	1905.96	636.327	3	13	1.1.1.3613.3	1	82.5259	233.294	82.537
1	50.52	50.52	95.82	60.77	54.34	tr|Q9NH96|Q9NH96_ANTEL	Putative cell adhesion protein Sym32 OS=Anthopleura elegantissima OX=6110 GN=sym32 PE=2 SV=1			0	74.49	VMIPPFGTVTDVVAMEK	Oxidation(M)@2; Oxidation(M)@15		0.0116306	1864.94	933.479	1864.93	933.473	2	13	1.1.1.3540.2	1	81.1284	147.044	81.1336
1	50.52	50.52	95.82	60.77	54.34	tr|Q9NH96|Q9NH96_ANTEL	Putative cell adhesion protein Sym32 OS=Anthopleura elegantissima OX=6110 GN=sym32 PE=2 SV=1			0	70.82	VMIPPFGTVTDVVAMEK	Oxidation(M)@2; Oxidation(M)@15		0.0020958	1864.93	622.652	1864.93	622.651	3	10	1.1.1.3519.4	1	80.7311	473.931	80.8493
1	50.52	50.52	95.82	60.77	54.34	tr|Q9NH96|Q9NH96_ANTEL	Putative cell adhesion protein Sym32 OS=Anthopleura elegantissima OX=6110 GN=sym32 PE=2 SV=1			0	34.86	VMIPPFGTVTDVVAMEK	Asp->His@11		-0.0372362	1854.94	619.319	1854.97	619.332	3	9	1.1.1.3918.3	1	87.6158	196.098	87.6209
2	27.39	27.39	96.55	73.95	70.11	tr|Q9XZG6|Q9XZG6_ANTEL	Carbonic anhydrase OS=Anthopleura elegantissima OX=6110 PE=2 SV=1			2	99	ANDGGCIVDNYRPVMDGSGR	Carbamidomethyl(C)@6		0.0100729	2151.95	718.325	2151.94	718.321	3	19	1.1.1.1593.9	1	37.9785	6408.55	37.9837
2	27.39	27.39	96.55	73.95	70.11	tr|Q9XZG6|Q9XZG6_ANTEL	Carbonic anhydrase OS=Anthopleura elegantissima OX=6110 PE=2 SV=1			2	99	DFPAAAGAR			-0.00127521	874.428	438.221	874.43	438.222	2	12	1.1.1.455.8	1	10.6729	19490.3	10.8095
2	27.39	27.39	96.55	73.95	70.11	tr|Q9XZG6|Q9XZG6_ANTEL	Carbonic anhydrase OS=Anthopleura elegantissima OX=6110 PE=2 SV=1			2	99	GAFVQIGGESAGLK		cleaved L-G@N-term	0.00311757	1332.71	667.361	1332.7	667.359	2	19	1.1.1.1920.3	1	45.6365	4332.78	45.7946
2	27.39	27.39	96.55	73.95	70.11	tr|Q9XZG6|Q9XZG6_ANTEL	Carbonic anhydrase OS=Anthopleura elegantissima OX=6110 PE=2 SV=1			2	99	IQYSQGNDFNVTNNGYSLVISR			0.00982446	2488.21	830.41	2488.2	830.407	3	22	1.1.1.2716.4	1	64.5069	4068.99	64.6422
2	27.39	27.39	96.55	73.95	70.11	tr|Q9XZG6|Q9XZG6_ANTEL	Carbonic anhydrase OS=Anthopleura elegantissima OX=6110 PE=2 SV=1			2	99	KTSEGTNLSGGPLEHNYR		missed K-T@1	0.0022292	1958.95	490.744	1958.94	490.743	4	18	1.1.1.687.10	1	16.0504	9011.31	16.1869
2	27.39	27.39	96.55	73.95	70.11	tr|Q9XZG6|Q9XZG6_ANTEL	Carbonic anhydrase OS=Anthopleura elegantissima OX=6110 PE=2 SV=1			2	99	NGLAVLGAFVQIGGESAGLK			0.0102856	1900.05	951.033	1900.04	951.028	2	24	1.1.1.4444.2	1	94.1208	228.2	94.1368
2	27.39	27.39	96.55	73.95	70.11	tr|Q9XZG6|Q9XZG6_ANTEL	Carbonic anhydrase OS=Anthopleura elegantissima OX=6110 PE=2 SV=1			2	99	SLKANDGGCIVDNYRPVMDGSGR	Carbamidomethyl(C)@9	missed K-A@3	0.012078	2480.17	621.049	2480.15	621.046	4	11	1.1.1.1600.13	1	38.125	1851.92	38.1123
2	27.39	27.39	96.55	73.95	70.11	tr|Q9XZG6|Q9XZG6_ANTEL	Carbonic anhydrase OS=Anthopleura elegantissima OX=6110 PE=2 SV=1			2	99	TITDLIPQVQNIGDKQDLK		missed K-Q@15	0.00395441	2138.16	713.728	2138.16	713.727	3	10	1.1.1.2853.5	1	67.4021	522.585	67.366
2	27.39	27.39	96.55	73.95	70.11	tr|Q9XZG6|Q9XZG6_ANTEL	Carbonic anhydrase OS=Anthopleura elegantissima OX=6110 PE=2 SV=1			2	99	TSEGTNLSGGPLEHNYR			0.00266207	1830.85	611.291	1830.85	611.29	3	18	1.1.1.969.4	1	22.9564	4555.24	23.01
2	27.39	27.39	96.55	73.95	70.11	tr|Q9XZG6|Q9XZG6_ANTEL	Carbonic anhydrase OS=Anthopleura elegantissima OX=6110 PE=2 SV=1			2	99	TSGSGSEHLLDGK			0.00201954	1286.61	644.313	1286.61	644.312	2	13	1.1.1.199.13	1	4.4805	5003	4.6091
2	27.39	27.39	96.55	73.95	70.11	tr|Q9XZG6|Q9XZG6_ANTEL	Carbonic anhydrase OS=Anthopleura elegantissima OX=6110 PE=2 SV=1			2	99	VFKEPIHATENQMQQFR		cleaved F-V@N-term; missed K-E@3	0.0110684	2102.05	701.69	2102.04	701.686	3	23	1.1.1.1524.3	1	36.3106	2604.82	36.3401
2	27.39	27.39	96.55	73.95	70.11	tr|Q9XZG6|Q9XZG6_ANTEL	Carbonic anhydrase OS=Anthopleura elegantissima OX=6110 PE=2 SV=1			1.95861	99	WGYGPNNGPSK			0.00367485	1175.54	588.777	1175.54	588.775	2	10	1.1.1.582.5	1	13.7461	1851.58	13.7587
2	27.39	27.39	96.55	73.95	70.11	tr|Q9XZG6|Q9XZG6_ANTEL	Carbonic anhydrase OS=Anthopleura elegantissima OX=6110 PE=2 SV=1			0.896196	99	SGSLTTPPCYESVSWF	Carbamidomethyl(C)@9	cleaved Y-S@N-term; cleaved F-V@C-term	0.0114982	1816.81	909.412	1816.8	909.406	2	17	1.1.1.3616.3	1	82.5607	1503.93	82.6789
2	27.39	27.39	96.55	73.95	70.11	tr|Q9XZG6|Q9XZG6_ANTEL	Carbonic anhydrase OS=Anthopleura elegantissima OX=6110 PE=2 SV=1			0.752027	99	SGSLTTPPCYESVSWFVFK	Carbamidomethyl(C)@9	cleaved Y-S@N-term	0.00582934	2191.04	731.352	2191.03	731.35	3	14	1.1.1.3920.3	1	87.6576	261.715	87.6686
2	27.39	27.39	96.55	73.95	70.11	tr|Q9XZG6|Q9XZG6_ANTEL	Carbonic anhydrase OS=Anthopleura elegantissima OX=6110 PE=2 SV=1			0.607303	99	SGSGSEHLLDGK		cleaved T-S@N-term	0.00611891	1185.57	593.792	1185.56	593.789	2	17	1.1.1.170.4	1	3.7689	832.094	3.7495
2	27.39	27.39	96.55	73.95	70.11	tr|Q9XZG6|Q9XZG6_ANTEL	Carbonic anhydrase OS=Anthopleura elegantissima OX=6110 PE=2 SV=1			0.560667	99	NTDLFSSFGEAASSK		cleaved W-N@N-term	0.00945552	1559.72	780.867	1559.71	780.862	2	14	1.1.1.2406.7	1	57.2606	762.118	57.2219
2	27.39	27.39	96.55	73.95	70.11	tr|Q9XZG6|Q9XZG6_ANTEL	Carbonic anhydrase OS=Anthopleura elegantissima OX=6110 PE=2 SV=1			0.340084	65.97	FEQFHFHWGK			-0.00364057	1361.63	341.414	1361.63	341.415	4	9	1.1.1.1954.3	1	46.451	5389.88	46.4894
2	27.39	27.39	96.55	73.95	70.11	tr|Q9XZG6|Q9XZG6_ANTEL	Carbonic anhydrase OS=Anthopleura elegantissima OX=6110 PE=2 SV=1			0.134896	99	TITDLIPQVQNIGDK	Leu->Met@5		0.0188207	1671.87	836.942	1671.85	836.932	2	12	1.1.1.2700.5	1	64.1296	232.062	64.1141
2	27.39	27.39	96.55	73.95	70.11	tr|Q9XZG6|Q9XZG6_ANTEL	Carbonic anhydrase OS=Anthopleura elegantissima OX=6110 PE=2 SV=1			0.080399	87.23	SGSLTTPPCYESVSWFVFKEPIHATENQMQQFR	Carbamidomethyl(C)@9	cleaved Y-S@N-term; missed K-E@19	0.0468165	3900.87	976.225	3900.82	976.213	4	14	1.1.1.3805.2	1	85.8249	701.184	85.901
2	27.39	27.39	96.55	73.95	70.11	tr|Q9XZG6|Q9XZG6_ANTEL	Carbonic anhydrase OS=Anthopleura elegantissima OX=6110 PE=2 SV=1			0.00833099	98.58	SQGNDFNVTNNGYSLVISR		cleaved Y-S@N-term	-0.993312	2083	695.34	2083.99	695.671	3	16	1.1.1.2468.2	1	58.7642	334.26	58.7776
2	27.39	27.39	96.55	73.95	70.11	tr|Q9XZG6|Q9XZG6_ANTEL	Carbonic anhydrase OS=Anthopleura elegantissima OX=6110 PE=2 SV=1			0.00524306	43.93	KVPFNLSSLLP		cleaved L-K@N-term; cleaved P-S@C-term; missed K-V@1	-0.0498595	1213.66	607.836	1213.71	607.861	2	9	1.1.1.2488.3	0	59.2503	477.588	59.2638
2	27.39	27.39	96.55	73.95	70.11	tr|Q9XZG6|Q9XZG6_ANTEL	Carbonic anhydrase OS=Anthopleura elegantissima OX=6110 PE=2 SV=1			0.000869459	36.53	GARQSPIDIK	Deamidated(Q)@4	cleaved A-G@N-term; missed R-Q@3	-0.0562051	1084.53	543.273	1084.59	543.301	2	10	1.1.1.2442.3	0	58.1321	871.992	58.1212
2	27.39	27.39	96.55	73.95	70.11	tr|Q9XZG6|Q9XZG6_ANTEL	Carbonic anhydrase OS=Anthopleura elegantissima OX=6110 PE=2 SV=1			0.000434512	90.93	TITDLIPQVQ	Leu->Met@5	cleaved Q-N@C-term	0.00146218	1144.58	573.298	1144.58	573.297	2	13	1.1.1.2614.2	1	62.2369	1751.42	62.4145
2	27.39	27.39	96.55	73.95	70.11	tr|Q9XZG6|Q9XZG6_ANTEL	Carbonic anhydrase OS=Anthopleura elegantissima OX=6110 PE=2 SV=1			0	99	GAFVQIGGESAGLK		cleaved L-G@N-term	0.00311757	1332.71	667.361	1332.7	667.359	2	13	1.1.1.1925.8	1	45.76	4332.78	45.7946
2	27.39	27.39	96.55	73.95	70.11	tr|Q9XZG6|Q9XZG6_ANTEL	Carbonic anhydrase OS=Anthopleura elegantissima OX=6110 PE=2 SV=1			0	41.99	GAFVQIGGESAGLK		cleaved L-G@N-term	0.006095	1332.71	445.244	1332.7	445.242	3	11	1.1.1.1927.2	1	45.7993	534.349	45.7946
2	27.39	27.39	96.55	73.95	70.11	tr|Q9XZG6|Q9XZG6_ANTEL	Carbonic anhydrase OS=Anthopleura elegantissima OX=6110 PE=2 SV=1			0	29.39	GAFVQIGGESAGLK		cleaved L-G@N-term	0.00311757	1332.71	667.361	1332.7	667.359	2	10	1.1.1.1927.9	1	45.811	4332.78	45.7946
2	27.39	27.39	96.55	73.95	70.11	tr|Q9XZG6|Q9XZG6_ANTEL	Carbonic anhydrase OS=Anthopleura elegantissima OX=6110 PE=2 SV=1			0	94.2	NTDLFSSFGEAASSK	Deamidated(N)@1	cleaved W-N@N-term	0.030811	1560.73	781.37	1560.69	781.354	2	13	1.1.1.2402.4	1	57.1679	229.386	57.1976
2	27.39	27.39	96.55	73.95	70.11	tr|Q9XZG6|Q9XZG6_ANTEL	Carbonic anhydrase OS=Anthopleura elegantissima OX=6110 PE=2 SV=1			0	40.1	TITDLIPQVQNI	Asn->Glu@11	cleaved I-G@C-term	-0.0447508	1368.71	685.36	1368.75	685.382	2	9	1.1.1.2696.3	1	64.0436	429.223	64.0123
2	27.39	27.39	96.55	73.95	70.11	tr|Q9XZG6|Q9XZG6_ANTEL	Carbonic anhydrase OS=Anthopleura elegantissima OX=6110 PE=2 SV=1			0	22.43	TITDLIPQVQNIGDK			-0.0467446	1653.85	552.29	1653.89	552.305	3	8	1.1.1.2957.2	1	69.6312	160.98	69.6189
2	27.39	27.39	96.55	73.95	70.11	tr|Q9XZG6|Q9XZG6_ANTEL	Carbonic anhydrase OS=Anthopleura elegantissima OX=6110 PE=2 SV=1			0	96.34	TITDLIPQVQNIGDKQDLK	Leu->Met@5	missed K-Q@15	0.0132931	2156.13	719.717	2156.11	719.712	3	15	1.1.1.2615.5	1	62.2659	6273.59	62.2536
3	20.11	20.11	100	94.12	94.12	tr|Q2F6F3|Q2F6F3_ANTEL	Superoxide dismutase [Cu-Zn] OS=Anthopleura elegantissima OX=6110 PE=2 SV=1			2	99	AVCCLVGDVK	Carbamidomethyl(C)@3; Carbamidomethyl(C)@4		0.00178001	1119.54	560.779	1119.54	560.778	2	17	1.1.1.1110.7	1	26.3839	20601.8	26.4654
3	20.11	20.11	100	94.12	94.12	tr|Q2F6F3|Q2F6F3_ANTEL	Superoxide dismutase [Cu-Zn] OS=Anthopleura elegantissima OX=6110 PE=2 SV=1			2	99	ENQVTLLGEHSVVGR	Glu->Asp@1		0.00156076	1622.84	541.954	1622.84	541.953	3	19	1.1.1.1779.3	1	42.2615	3956.82	42.3694
3	20.11	20.11	100	94.12	94.12	tr|Q2F6F3|Q2F6F3_ANTEL	Superoxide dismutase [Cu-Zn] OS=Anthopleura elegantissima OX=6110 PE=2 SV=1			2	99	GTINFTQEGDGKPCHITGEVTGLTEGK	Carbamidomethyl(C)@14		0.00652675	2845.36	712.348	2845.36	712.346	4	20	1.1.1.2121.6	1	50.4846	20952.4	50.5632
3	20.11	20.11	100	94.12	94.12	tr|Q2F6F3|Q2F6F3_ANTEL	Superoxide dismutase [Cu-Zn] OS=Anthopleura elegantissima OX=6110 PE=2 SV=1			2	99	HGFHIHQYGDNTNGCTSAGSHFNPFGK	Deamidated(N)@11; Carbamidomethyl(C)@15		0.0154825	2987.29	747.831	2987.28	747.827	4	17	1.1.1.1655.4	1	39.4836	510.474	39.4642
3	20.11	20.11	100	94.12	94.12	tr|Q2F6F3|Q2F6F3_ANTEL	Superoxide dismutase [Cu-Zn] OS=Anthopleura elegantissima OX=6110 PE=2 SV=1			2	99	HVGDMGNIVAGK			0.00141475	1196.6	599.307	1196.6	599.306	2	18	1.1.1.734.8	1	17.2172	5577.55	17.2962
3	20.11	20.11	100	94.12	94.12	tr|Q2F6F3|Q2F6F3_ANTEL	Superoxide dismutase [Cu-Zn] OS=Anthopleura elegantissima OX=6110 PE=2 SV=1			2	99	LACGVIGICPV	Carbamidomethyl(C)@3; Carbamidomethyl(C)@9		0.00199054	1157.6	579.805	1157.59	579.804	2	16	1.1.1.2831.3	1	66.909	17599.6	66.8984
3	20.11	20.11	100	94.12	94.12	tr|Q2F6F3|Q2F6F3_ANTEL	Superoxide dismutase [Cu-Zn] OS=Anthopleura elegantissima OX=6110 PE=2 SV=1			2	99	NHGGPDDTDRHVGDMGNIVAGK	Asp->Glu@6	missed R-H@10	0.00414549	2275.04	569.768	2275.04	569.767	4	19	1.1.1.923.9	1	21.8352	7816.75	21.775
3	20.11	20.11	100	94.12	94.12	tr|Q2F6F3|Q2F6F3_ANTEL	Superoxide dismutase [Cu-Zn] OS=Anthopleura elegantissima OX=6110 PE=2 SV=1			2	99	SVVVHVGEDDLGK			0.00195301	1352.7	451.906	1352.69	451.905	3	16	1.1.1.1160.3	1	27.5567	3550.04	27.5015
3	20.11	20.11	100	94.12	94.12	tr|Q2F6F3|Q2F6F3_ANTEL	Superoxide dismutase [Cu-Zn] OS=Anthopleura elegantissima OX=6110 PE=2 SV=1			2	99	SVVVHVGEDDLGKGGHDDSLTTGHAGGR		missed K-G@13	0.00820305	2771.33	555.273	2771.32	555.272	5	22	1.1.1.1197.4	1	28.4663	15986.9	28.6033
3	20.11	20.11	100	94.12	94.12	tr|Q2F6F3|Q2F6F3_ANTEL	Superoxide dismutase [Cu-Zn] OS=Anthopleura elegantissima OX=6110 PE=2 SV=1			2	99	VDMKENQVTLLGEHSVVGR	Glu->Asp@5	missed K-E@4	0.00885431	2096.08	699.7	2096.07	699.697	3	25	1.1.1.1911.10	1	45.4217	3799.2	45.4268
3	20.11	20.11	100	94.12	94.12	tr|Q2F6F3|Q2F6F3_ANTEL	Superoxide dismutase [Cu-Zn] OS=Anthopleura elegantissima OX=6110 PE=2 SV=1			0.102923	90.37	TGEVTGLTEGK		cleaved I-T@N-term	1.4188e-05	1090.55	546.283	1090.55	546.283	2	12	1.1.1.447.14	1	10.4804	2022.98	10.464
3	20.11	20.11	100	94.12	94.12	tr|Q2F6F3|Q2F6F3_ANTEL	Superoxide dismutase [Cu-Zn] OS=Anthopleura elegantissima OX=6110 PE=2 SV=1			0.00217692	15.07	CGVIGICPV	Carbamidomethyl(C)@1; Carbamidomethyl(C)@7	cleaved A-C@N-term	0.0411371	973.514	487.764	973.473	487.744	2	10	1.1.1.758.4	1	17.8069	1303.07	17.9105
3	20.11	20.11	100	94.12	94.12	tr|Q2F6F3|Q2F6F3_ANTEL	Superoxide dismutase [Cu-Zn] OS=Anthopleura elegantissima OX=6110 PE=2 SV=1			0.000869459	17.43	DSLTTGHAGGR		cleaved D-D@N-term	-0.00306525	1070.51	536.261	1070.51	536.263	2	10	1.1.1.89.15	1	1.7703	1690.16	1.7554
3	20.11	20.11	100	94.12	94.12	tr|Q2F6F3|Q2F6F3_ANTEL	Superoxide dismutase [Cu-Zn] OS=Anthopleura elegantissima OX=6110 PE=2 SV=1			0	99	HGFHIHQYGDNTNGCTSAGSHFNPFGK	Carbamidomethyl(C)@15		0.0114609	2986.31	747.584	2986.3	747.581	4	10	1.1.1.1560.10	1	37.1881	1931.92	37.1464
3	20.11	20.11	100	94.12	94.12	tr|Q2F6F3|Q2F6F3_ANTEL	Superoxide dismutase [Cu-Zn] OS=Anthopleura elegantissima OX=6110 PE=2 SV=1			0	99	HVGDMGNIVAGK	Deamidated(N)@7		0.0143952	1197.6	400.206	1197.58	400.201	3	13	1.1.1.738.4	1	17.3065	1898.14	17.2717
3	20.11	20.11	100	94.12	94.12	tr|Q2F6F3|Q2F6F3_ANTEL	Superoxide dismutase [Cu-Zn] OS=Anthopleura elegantissima OX=6110 PE=2 SV=1			0	99	LACGVIGICPV	Carbamidomethyl(C)@3; Carbamidomethyl(C)@9		0.00211261	1157.6	579.805	1157.59	579.804	2	9	1.1.1.2818.2	1	66.6071	11459.8	66.8264
3	20.11	20.11	100	94.12	94.12	tr|Q2F6F3|Q2F6F3_ANTEL	Superoxide dismutase [Cu-Zn] OS=Anthopleura elegantissima OX=6110 PE=2 SV=1			0	68.74	LACGVIGICPV	Carbamidomethyl(C)@3; Carbamidomethyl(C)@9		0.00260089	1157.6	579.805	1157.59	579.804	2	7	1.1.1.1931.7	1	45.91	1044.69	45.9914
3	20.11	20.11	100	94.12	94.12	tr|Q2F6F3|Q2F6F3_ANTEL	Superoxide dismutase [Cu-Zn] OS=Anthopleura elegantissima OX=6110 PE=2 SV=1			0	99	NHGGPDDTDRHVGDMGNIVAGK	Asp->Glu@6	missed R-H@10	0.00438963	2275.04	569.768	2275.04	569.767	4	21	1.1.1.909.5	1	21.4943	6685.05	21.7258
3	20.11	20.11	100	94.12	94.12	tr|Q2F6F3|Q2F6F3_ANTEL	Superoxide dismutase [Cu-Zn] OS=Anthopleura elegantissima OX=6110 PE=2 SV=1			0	21.2	NHGGPDDTDRHVGDMGNIVAGK	Asp->Glu@9	missed R-H@10	0.00916367	2275.05	759.357	2275.04	759.354	3	11	1.1.1.915.9	1	21.6465	1021.22	21.7503
3	20.11	20.11	100	94.12	94.12	tr|Q2F6F3|Q2F6F3_ANTEL	Superoxide dismutase [Cu-Zn] OS=Anthopleura elegantissima OX=6110 PE=2 SV=1			0	21.59	VDMKENQVTLL	Glu->Asp@5	cleaved L-G@C-term; missed K-E@4	0.000354722	1274.65	638.335	1274.65	638.334	2	9	1.1.1.2104.7	1	50.0625	1910.12	50.1731
4	12.83	12.83	84.01	13.79	13.79	tr|Q2F6F8|Q2F6F8_ANTEL	Methylmalonate semialdehyde dehydrogenase-like protein (Fragment) OS=Anthopleura elegantissima OX=6110 PE=2 SV=1			2	99	EWIPEIVEK			0.00192955	1141.6	571.809	1141.6	571.808	2	8	1.1.1.2414.5	1	57.4508	7335.21	57.6355
4	12.83	12.83	84.01	13.79	13.79	tr|Q2F6F8|Q2F6F8_ANTEL	Methylmalonate semialdehyde dehydrogenase-like protein (Fragment) OS=Anthopleura elegantissima OX=6110 PE=2 SV=1			2	99	KLQVNAGDQPGADLGPVISPQSK		missed K-L@1	0.0155839	2318.24	773.754	2318.22	773.748	3	16	1.1.1.1974.9	1	46.9513	766.083	47.0302
4	12.83	12.83	84.01	13.79	13.79	tr|Q2F6F8|Q2F6F8_ANTEL	Methylmalonate semialdehyde dehydrogenase-like protein (Fragment) OS=Anthopleura elegantissima OX=6110 PE=2 SV=1			2	99	LLINGQFIESK	Deamidated(Q)@6		0.000430817	1261.69	631.853	1261.69	631.853	2	12	1.1.1.2391.4	1	56.8911	3343.3	56.9784
4	12.83	12.83	84.01	13.79	13.79	tr|Q2F6F8|Q2F6F8_ANTEL	Methylmalonate semialdehyde dehydrogenase-like protein (Fragment) OS=Anthopleura elegantissima OX=6110 PE=2 SV=1			2	99	WIDLHNPATNEVITR			0.00356195	1777.91	593.645	1777.91	593.644	3	20	1.1.1.2251.3	1	53.5136	4020.74	53.6016
4	12.83	12.83	84.01	13.79	13.79	tr|Q2F6F8|Q2F6F8_ANTEL	Methylmalonate semialdehyde dehydrogenase-like protein (Fragment) OS=Anthopleura elegantissima OX=6110 PE=2 SV=1			1.95861	99	VDVGQIGVNVPIPVPLP		cleaved P-M@C-term	0.010397	1712	857.006	1711.99	857.001	2	18	1.1.1.6259.2	1	107.165	241.531	107.17
4	12.83	12.83	84.01	13.79	13.79	tr|Q2F6F8|Q2F6F8_ANTEL	Methylmalonate semialdehyde dehydrogenase-like protein (Fragment) OS=Anthopleura elegantissima OX=6110 PE=2 SV=1			1.3279	99	GVNVPIPVPLP		cleaved I-G@N-term; cleaved P-M@C-term	-0.00157068	1100.66	551.336	1100.66	551.337	2	17	1.1.1.4198.2	1	91.5546	386.876	91.5891
4	12.83	12.83	84.01	13.79	13.79	tr|Q2F6F8|Q2F6F8_ANTEL	Methylmalonate semialdehyde dehydrogenase-like protein (Fragment) OS=Anthopleura elegantissima OX=6110 PE=2 SV=1			1.26761	99	VDVGQIGVNVPIPVP		cleaved P-L@C-term	0.00977365	1501.86	751.937	1501.85	751.932	2	19	1.1.1.4317.2	1	92.9377	357.018	92.954
4	12.83	12.83	84.01	13.79	13.79	tr|Q2F6F8|Q2F6F8_ANTEL	Methylmalonate semialdehyde dehydrogenase-like protein (Fragment) OS=Anthopleura elegantissima OX=6110 PE=2 SV=1			0.127261	96.97	VDVGQIGVNVPIP		cleaved P-V@C-term	-0.0013728	1305.73	653.871	1305.73	653.872	2	10	1.1.1.3603.4	1	82.3692	187.333	82.3117
4	12.83	12.83	84.01	13.79	13.79	tr|Q2F6F8|Q2F6F8_ANTEL	Methylmalonate semialdehyde dehydrogenase-like protein (Fragment) OS=Anthopleura elegantissima OX=6110 PE=2 SV=1			0.0604807	92.4	WIDLHNPATNEV		cleaved V-I@C-term	0.00382376	1407.68	704.848	1407.68	704.846	2	10	1.1.1.2297.7	1	54.6319	1381.51	54.7603
4	12.83	12.83	84.01	13.79	13.79	tr|Q2F6F8|Q2F6F8_ANTEL	Methylmalonate semialdehyde dehydrogenase-like protein (Fragment) OS=Anthopleura elegantissima OX=6110 PE=2 SV=1			0.0443122	78.1	KLQVNAGDQPGA		cleaved A-D@C-term; missed K-L@1	0.000257771	1196.62	599.315	1196.61	599.315	2	10	1.1.1.447.15	1	10.482	1985.28	10.4392
4	12.83	12.83	84.01	13.79	13.79	tr|Q2F6F8|Q2F6F8_ANTEL	Methylmalonate semialdehyde dehydrogenase-like protein (Fragment) OS=Anthopleura elegantissima OX=6110 PE=2 SV=1			0.0168249	30.71	SGKRVQSNMGAK	Deamidated(N)@8	missed K-R@3; missed R-V@4	-0.0202725	1262.62	632.317	1262.64	632.327	2	8	1.1.1.1527.7	1	36.384	13493.5	36.4379
4	12.83	12.83	84.01	13.79	13.79	tr|Q2F6F8|Q2F6F8_ANTEL	Methylmalonate semialdehyde dehydrogenase-like protein (Fragment) OS=Anthopleura elegantissima OX=6110 PE=2 SV=1			0.00788851	37.44	DLGPVISPQSK		cleaved A-D@N-term	-0.000989204	1139.62	570.816	1139.62	570.817	2	12	1.1.1.1265.2	1	30.0799	872.42	30.0477
4	12.83	12.83	84.01	13.79	13.79	tr|Q2F6F8|Q2F6F8_ANTEL	Methylmalonate semialdehyde dehydrogenase-like protein (Fragment) OS=Anthopleura elegantissima OX=6110 PE=2 SV=1			0.000869459	16.06	EIVEKARK		cleaved P-E@N-term; missed K-A@5; missed R-K@7	-0.0235498	971.553	486.784	971.576	486.795	2	7	1.1.1.2102.2	1	50.0069	926.17	50.0271
4	12.83	12.83	84.01	13.79	13.79	tr|Q2F6F8|Q2F6F8_ANTEL	Methylmalonate semialdehyde dehydrogenase-like protein (Fragment) OS=Anthopleura elegantissima OX=6110 PE=2 SV=1			0.000434512	27.68	EWIPEIVEKA		cleaved A-R@C-term; missed K-A@9	0.00338998	1212.64	607.328	1212.64	607.327	2	10	1.1.1.2710.3	1	64.3644	1930.71	64.3779
4	12.83	12.83	84.01	13.79	13.79	tr|Q2F6F8|Q2F6F8_ANTEL	Methylmalonate semialdehyde dehydrogenase-like protein (Fragment) OS=Anthopleura elegantissima OX=6110 PE=2 SV=1			0.000434512	28.27	IDLHNPATNEVITR		cleaved W-I@N-term	-0.00263535	1591.83	531.617	1591.83	531.618	3	13	1.1.1.1606.2	1	38.2647	1818.16	38.284
4	12.83	12.83	84.01	13.79	13.79	tr|Q2F6F8|Q2F6F8_ANTEL	Methylmalonate semialdehyde dehydrogenase-like protein (Fragment) OS=Anthopleura elegantissima OX=6110 PE=2 SV=1			0	68.89	NVPIPVPLP		cleaved V-N@N-term; cleaved P-M@C-term	0.000721517	944.57	473.292	944.57	473.292	2	11	1.1.1.3675.2	1	83.6145	937.535	83.6815
5	8.28	8.28	85.47	15.12	15.12	tr|Q2F6G8|Q2F6G8_ANTEL	Myosin regulatory light chain 2-like protein OS=Anthopleura elegantissima OX=6110 PE=2 SV=1			2	99	ISGTDPEDVIR			0.0024164	1200.6	601.308	1200.6	601.307	2	14	1.1.1.1309.6	1	31.1759	7690.38	31.365
5	8.28	8.28	85.47	15.12	15.12	tr|Q2F6G8|Q2F6G8_ANTEL	Myosin regulatory light chain 2-like protein OS=Anthopleura elegantissima OX=6110 PE=2 SV=1			2	99	LIQGLGDR			-0.00186375	870.49	436.252	870.492	436.253	2	11	1.1.1.710.5	1	16.6107	7419.75	16.6792
5	8.28	8.28	85.47	15.12	15.12	tr|Q2F6G8|Q2F6G8_ANTEL	Myosin regulatory light chain 2-like protein OS=Anthopleura elegantissima OX=6110 PE=2 SV=1			2	99	LIQGLGDRFTE		cleaved E-E@C-term; missed R-F@8	0.000827715	1247.65	624.833	1247.65	624.833	2	13	1.1.1.1951.3	1	46.391	2698.73	46.5387
5	8.28	8.28	85.47	15.12	15.12	tr|Q2F6G8|Q2F6G8_ANTEL	Myosin regulatory light chain 2-like protein OS=Anthopleura elegantissima OX=6110 PE=2 SV=1			1.82391	99	ISGTDPEDVIRH		cleaved H-A@C-term; missed R-H@11	0.000833753	1337.66	446.893	1337.66	446.893	3	13	1.1.1.1076.2	1	25.5383	2502.81	25.5329
5	8.28	8.28	85.47	15.12	15.12	tr|Q2F6G8|Q2F6G8_ANTEL	Myosin regulatory light chain 2-like protein OS=Anthopleura elegantissima OX=6110 PE=2 SV=1			0.20412	99	GEKISGTDPEDVIR	Ser->Asp@5	cleaved F-G@N-term; missed K-I@3	-0.00242248	1542.75	515.257	1542.75	515.258	3	15	1.1.1.1307.3	1	31.1152	1342.32	31.2057
5	8.28	8.28	85.47	15.12	15.12	tr|Q2F6G8|Q2F6G8_ANTEL	Myosin regulatory light chain 2-like protein OS=Anthopleura elegantissima OX=6110 PE=2 SV=1			0.198596	98.35	SGTDPEDVIR		cleaved I-S@N-term	-0.000921967	1087.51	544.764	1087.51	544.765	2	14	1.1.1.825.7	1	19.4603	2114.13	19.4679
5	8.28	8.28	85.47	15.12	15.12	tr|Q2F6G8|Q2F6G8_ANTEL	Myosin regulatory light chain 2-like protein OS=Anthopleura elegantissima OX=6110 PE=2 SV=1			0.0496351	28.64	KAKDKKKGGTKK		cleaved S-K@N-term; missed K-A@1; missed K-D@3; missed K-K@5; missed K-K@6; missed K-G@7; missed K-K@11	-0.0611181	1315.77	439.597	1315.83	439.617	3	8	1.1.1.1122.2	1	26.6673	6936.95	26.6621
5	8.28	8.28	85.47	15.12	15.12	tr|Q2F6G8|Q2F6G8_ANTEL	Myosin regulatory light chain 2-like protein OS=Anthopleura elegantissima OX=6110 PE=2 SV=1			0.000434512	18.45	DGFISKD		cleaved D-D@C-term; missed K-D@6	-0.00194604	780.363	391.189	780.365	391.19	2	8	1.1.1.341.9	1	7.9068	3232.39	7.972
6	8.01	8.01	67.08	19.88	19.88	tr|Q2F6H3|Q2F6H3_ANTEL	Oncoprotein-induced transcript 3-like protein (Fragment) OS=Anthopleura elegantissima OX=6110 PE=2 SV=1			2	99	DIEQDLALGPIK			0.00602513	1310.71	656.364	1310.71	656.361	2	12	1.1.1.2710.4	1	64.3686	182.423	64.3539
6	8.01	8.01	67.08	19.88	19.88	tr|Q2F6H3|Q2F6H3_ANTEL	Oncoprotein-induced transcript 3-like protein (Fragment) OS=Anthopleura elegantissima OX=6110 PE=2 SV=1			2	99	FLPDFK			-0.00185613	765.404	383.709	765.406	383.71	2	7	1.1.1.1608.2	1	38.3135	3267.59	38.5051
6	8.01	8.01	67.08	19.88	19.88	tr|Q2F6H3|Q2F6H3_ANTEL	Oncoprotein-induced transcript 3-like protein (Fragment) OS=Anthopleura elegantissima OX=6110 PE=2 SV=1			2	99	FLPDFKEVYLHCR	Carbamidomethyl(C)@12	missed K-E@6	0.00168333	1722.86	431.721	1722.86	431.721	4	13	1.1.1.2339.2	1	55.64	7766.65	55.7561
6	8.01	8.01	67.08	19.88	19.88	tr|Q2F6H3|Q2F6H3_ANTEL	Oncoprotein-induced transcript 3-like protein (Fragment) OS=Anthopleura elegantissima OX=6110 PE=2 SV=1			2	99	FSLAAFR			-0.00177738	810.437	406.226	810.439	406.227	2	9	1.1.1.2129.2	1	50.6658	13552.3	50.805
6	8.01	8.01	67.08	19.88	19.88	tr|Q2F6H3|Q2F6H3_ANTEL	Oncoprotein-induced transcript 3-like protein (Fragment) OS=Anthopleura elegantissima OX=6110 PE=2 SV=1			0	66.9	DIEQDLALGPIK	Asp->Val@1; Carbamidomethyl(K)@12		0.0426999	1351.81	676.914	1351.77	676.893	2	14	1.1.1.2431.6	1	57.8699	3529.09	57.9995
6	8.01	8.01	67.08	19.88	19.88	tr|Q2F6H3|Q2F6H3_ANTEL	Oncoprotein-induced transcript 3-like protein (Fragment) OS=Anthopleura elegantissima OX=6110 PE=2 SV=1			0	22.94	FLPDFK			-0.0900519	765.316	383.665	765.406	383.71	2	4	1.1.1.1634.2	1	38.9533	126.052	38.9473
6	8.01	8.01	67.08	19.88	19.88	tr|Q2F6H3|Q2F6H3_ANTEL	Oncoprotein-induced transcript 3-like protein (Fragment) OS=Anthopleura elegantissima OX=6110 PE=2 SV=1			0	17.26	FSLAAFR	Ala->Tyr@4		-0.0351943	902.43	452.222	902.465	452.24	2	9	1.1.1.2235.2	1	53.1213	1043.46	53.1147
6	8.01	8.01	67.08	19.88	19.88	tr|Q2F6H3|Q2F6H3_ANTEL	Oncoprotein-induced transcript 3-like protein (Fragment) OS=Anthopleura elegantissima OX=6110 PE=2 SV=1			0	16.11	KQSHTNGAKLLVQQEA	Ser->Asn@3; Val->Ala@12	missed K-Q@1; missed K-L@9	0.0313079	1749.94	584.322	1749.91	584.311	3	11	1.1.1.1695.11	1	40.4606	1498.01	40.4445
7	4.04	4.04	100	27.94	27.94	tr|Q2F6H1|Q2F6H1_ANTEL	Death-associated protein 1-like protein (Fragment) OS=Anthopleura elegantissima OX=6110 PE=2 SV=1			2	99	GANISIQQPR			0.00180046	1082.59	542.3	1082.58	542.299	2	15	1.1.1.698.10	1	16.3239	9138.75	16.4079
7	4.04	4.04	100	27.94	27.94	tr|Q2F6H1|Q2F6H1_ANTEL	Death-associated protein 1-like protein (Fragment) OS=Anthopleura elegantissima OX=6110 PE=2 SV=1			2	99	LVVSGAVAK			-0.00152263	842.521	422.268	842.523	422.269	2	13	1.1.1.540.4	1	12.7341	16405	12.8277
7	4.04	4.04	100	27.94	27.94	tr|Q2F6H1|Q2F6H1_ANTEL	Death-associated protein 1-like protein (Fragment) OS=Anthopleura elegantissima OX=6110 PE=2 SV=1			0.0371573	28.15	GNADFPPDAVK			0.0178129	1129.56	565.786	1129.54	565.777	2	7	1.1.1.950.6	1	22.5036	1216.68	22.5382
7	4.04	4.04	100	27.94	27.94	tr|Q2F6H1|Q2F6H1_ANTEL	Death-associated protein 1-like protein (Fragment) OS=Anthopleura elegantissima OX=6110 PE=2 SV=1			0.00174066	33.4	GANISIQQP		cleaved P-R@C-term	-0.00170276	926.48	464.248	926.482	464.248	2	12	1.1.1.1204.4	1	28.6375	1448.44	28.628
7	4.04	4.04	100	27.94	27.94	tr|Q2F6H1|Q2F6H1_ANTEL	Death-associated protein 1-like protein (Fragment) OS=Anthopleura elegantissima OX=6110 PE=2 SV=1			0	17.74	ERDSTKLVVSGA	Ser->Asn@4	cleaved A-V@C-term; missed R-D@2; missed K-L@6	0.00155217	1287.68	430.234	1287.68	430.233	3	11	1.1.1.2329.2	1	55.3959	3773.63	55.4643
7	4.04	4.04	100	27.94	27.94	tr|Q2F6H1|Q2F6H1_ANTEL	Death-associated protein 1-like protein (Fragment) OS=Anthopleura elegantissima OX=6110 PE=2 SV=1			0	85.78	GANISIQQPR	Deamidated(N)@3		-0.00565262	1083.56	542.788	1083.57	542.791	2	10	1.1.1.783.7	1	18.4197	669.509	18.4051
7	4.04	4.04	100	27.94	27.94	tr|Q2F6H1|Q2F6H1_ANTEL	Death-associated protein 1-like protein (Fragment) OS=Anthopleura elegantissima OX=6110 PE=2 SV=1			0	99	LVVSGAVAK			-0.00170573	842.521	422.268	842.523	422.269	2	12	1.1.1.556.4	1	13.1081	12438.3	12.9735
7	4.04	4.04	100	27.94	27.94	tr|Q2F6H1|Q2F6H1_ANTEL	Death-associated protein 1-like protein (Fragment) OS=Anthopleura elegantissima OX=6110 PE=2 SV=1			0	26.28	RENEEFAEPK	Glu->Ser@2; Deamidated(N)@3	missed R-E@1	-0.0150865	1206.54	604.276	1206.55	604.283	2	13	1.1.1.1207.4	1	28.721	6281.56	28.9481
8	2.36	2.36	70.9	37.31	30.6	tr|Q2LGN4|Q2LGN4_ANTEL	Beta-actin (Fragment) OS=Anthopleura elegantissima OX=6110 PE=2 SV=1			2	99	EIANLAPPTMK			0.00251748	1183.63	592.822	1183.63	592.821	2	14	1.1.1.1721.4	1	41.0282	1078.99	40.9895
8	2.36	2.36	70.9	37.31	30.6	tr|Q2LGN4|Q2LGN4_ANTEL	Beta-actin (Fragment) OS=Anthopleura elegantissima OX=6110 PE=2 SV=1			0.128427	63.52	IKIIAPPER		missed K-I@2	-0.00653194	1035.64	346.22	1035.64	346.222	3	7	1.1.1.949.3	1	22.4785	2367.84	22.7106
8	2.36	2.36	70.9	37.31	30.6	tr|Q2LGN4|Q2LGN4_ANTEL	Beta-actin (Fragment) OS=Anthopleura elegantissima OX=6110 PE=2 SV=1			0.120331	97.93	ELPDGQVITIGNER		cleaved Y-E@N-term	-0.00342348	1539.79	770.9	1539.79	770.902	2	11	1.1.1.2014.11	1	47.8914	711.635	47.9698
8	2.36	2.36	70.9	37.31	30.6	tr|Q2LGN4|Q2LGN4_ANTEL	Beta-actin (Fragment) OS=Anthopleura elegantissima OX=6110 PE=2 SV=1			0.0329203	99	SGGSTMYPGIADR	Thr->Ala@5	cleaved L-S@N-term	0.00287694	1280.58	641.3	1280.58	641.298	2	16	1.1.1.1720.3	1	41.0026	1791.06	41.0375
8	2.36	2.36	70.9	37.31	30.6	tr|Q2LGN4|Q2LGN4_ANTEL	Beta-actin (Fragment) OS=Anthopleura elegantissima OX=6110 PE=2 SV=1			0.0301184	26.54	IIAPPERK		missed R-K@7	-0.0029123	922.557	308.526	922.56	308.527	3	8	1.1.1.154.2	1	3.3562	4000.62	3.3273
8	2.36	2.36	70.9	37.31	30.6	tr|Q2LGN4|Q2LGN4_ANTEL	Beta-actin (Fragment) OS=Anthopleura elegantissima OX=6110 PE=2 SV=1			0.0199966	19.3	IIAPPER			-0.00217425	794.463	398.239	794.465	398.24	2	8	1.1.1.443.2	1	10.3692	23591.4	10.4888
8	2.36	2.36	70.9	37.31	30.6	tr|Q2LGN4|Q2LGN4_ANTEL	Beta-actin (Fragment) OS=Anthopleura elegantissima OX=6110 PE=2 SV=1			0.00392635	48.33	LAPPTMK		cleaved N-L@N-term	-0.0017217	756.419	379.217	756.42	379.217	2	8	1.1.1.592.2	1	13.9849	5830.64	14.0807
8	2.36	2.36	70.9	37.31	30.6	tr|Q2LGN4|Q2LGN4_ANTEL	Beta-actin (Fragment) OS=Anthopleura elegantissima OX=6110 PE=2 SV=1			0.000869459	24.51	ANLAPPTMK		cleaved I-A@N-term	-0.000586188	941.5	471.757	941.5	471.758	2	7	1.1.1.862.7	1	20.3471	4196.52	20.5618
8	2.36	2.36	70.9	37.31	30.6	tr|Q2LGN4|Q2LGN4_ANTEL	Beta-actin (Fragment) OS=Anthopleura elegantissima OX=6110 PE=2 SV=1			0.000869459	99	MQKEIANLAPPTMK	Deamidated(Q)@2; Met->Asp@13	missed K-E@3	5.63489e-06	1555.79	778.903	1555.79	778.903	2	12	1.1.1.1503.10	1	35.7961	574.224	35.7523
8	2.36	2.36	70.9	37.31	30.6	tr|Q2LGN4|Q2LGN4_ANTEL	Beta-actin (Fragment) OS=Anthopleura elegantissima OX=6110 PE=2 SV=1			0.000434512	29.5	CDVDIRKD	Carbamidomethyl(C)@1	cleaved D-L@C-term; missed R-K@6; missed K-D@7	0.00246294	1019.47	510.744	1019.47	510.743	2	11	1.1.1.114.11	1	2.3926	5268.44	2.3794
8	2.36	2.36	70.9	37.31	30.6	tr|Q2LGN4|Q2LGN4_ANTEL	Beta-actin (Fragment) OS=Anthopleura elegantissima OX=6110 PE=2 SV=1			0.000434512	23.08	IIAPPE		cleaved E-R@C-term	-0.00189329	638.362	320.188	638.364	320.189	2	8	1.1.1.876.2	1	20.6897	14326.3	20.9116
8	2.36	2.36	70.9	37.31	30.6	tr|Q2LGN4|Q2LGN4_ANTEL	Beta-actin (Fragment) OS=Anthopleura elegantissima OX=6110 PE=2 SV=1			0.000434512	16.67	IKIIAPPE		cleaved E-R@C-term; missed K-I@2	-0.00373524	879.539	440.777	879.543	440.779	2	11	1.1.1.1469.5	1	34.9833	8902.08	34.9773
8	2.36	2.36	70.9	37.31	30.6	tr|Q2LGN4|Q2LGN4_ANTEL	Beta-actin (Fragment) OS=Anthopleura elegantissima OX=6110 PE=2 SV=1			0	18	EIANLAPPT	Oxidation(N)@4	cleaved T-M@C-term	-0.00111454	940.485	471.25	940.487	471.251	2	9	1.1.1.1441.5	1	34.3527	1027.02	34.3468
8	2.36	2.36	70.9	37.31	30.6	tr|Q2LGN4|Q2LGN4_ANTEL	Beta-actin (Fragment) OS=Anthopleura elegantissima OX=6110 PE=2 SV=1			0	21.2	IIAPPE		cleaved E-R@C-term	-0.00207639	638.362	320.188	638.364	320.189	2	9	1.1.1.889.2	1	20.9894	14750.2	20.9116
9	2	2	98.33	8.333	8.333	tr|Q2ESH7|Q2ESH7_9CNID	CnidEF (Fragment) OS=Anthopleura artemisia OX=160216 PE=2 SV=1			2	99	FDFSEKPVCQ	Carbamidomethyl(C)@9		0.00229045	1255.56	628.786	1255.55	628.784	2	9	1.1.1.1469.19	1	34.995	1150.96	35.0263
9	2	2	98.33	8.333	8.333	tr|Q2ESH7|Q2ESH7_9CNID	CnidEF (Fragment) OS=Anthopleura artemisia OX=160216 PE=2 SV=1			0.00436481	56.32	DFSEKPVCQ	Carbamidomethyl(C)@8	cleaved F-D@N-term	0.000391865	1108.49	555.25	1108.49	555.25	2	9	1.1.1.491.7	1	11.5702	1271.25	11.5778
10	2	2	94.83	24.14	24.14	tr|Q5QH95|Q5QH95_ANTXA	Arginine kinase (Fragment) OS=Anthopleura xanthogrammica OX=6112 PE=3 SV=1			2	99	KLLEIGQAAIQEKR		missed K-L@1; missed K-R@13	-0.0269335	1595.91	532.977	1595.94	532.986	3	10	1.1.1.2117.2	1	50.3756	277.392	50.3439

## Sheet: 20181005 Anemona F12_IDA_5-30B_
N	Unused	Total	%Cov	%Cov(50)	%Cov(95)	Accessions	Names	Used	Annotation	Contrib	Conf	Sequence	Modifications	Cleavages	dMass	Prec MW	Prec m/z	Theor MW	Theor m/z	Theor z	Sc	Spectrum	Specific	Time	PrecursorSignal	PrecursorElution
1	36.26	36.26	98.74	26.57	22.8	sp|O15992|KARG_ANTJA	Arginine kinase OS=Anthopleura japonica OX=67755 PE=1 SV=1			2	99	ALMELEKEAIAK		missed K-E@7	0.000961824	1344.73	673.374	1344.73	673.373	2	19	1.1.1.2869.4	1	66.0029	1711.08	66.0122
1	36.26	36.26	98.74	26.57	22.8	sp|O15992|KARG_ANTJA	Arginine kinase OS=Anthopleura japonica OX=67755 PE=1 SV=1			2	99	APDLDPANR			0.00532603	967.478	484.746	967.472	484.743	2	9	1.1.1.1898.10	1	42.5259	2512.75	42.5917
1	36.26	36.26	98.74	26.57	22.8	sp|O15992|KARG_ANTJA	Arginine kinase OS=Anthopleura japonica OX=67755 PE=1 SV=1			2	99	CNPKSLVKK	Carbamidomethyl(C)@1; Deamidated(N)@2; Ser->Ala@5	missed K-S@4; missed K-K@8	-0.0155932	1057.58	529.797	1057.6	529.805	2	12	1.1.1.811.16	1	17.0693	6157.14	17.0513
1	36.26	36.26	98.74	26.57	22.8	sp|O15992|KARG_ANTJA	Arginine kinase OS=Anthopleura japonica OX=67755 PE=1 SV=1			2	99	DSLKDKK		cleaved F-D@N-term; missed K-D@4; missed K-K@6	-0.000798159	832.465	417.24	832.465	417.24	2	9	1.1.1.68.5	1	1.1751	2469.58	1.1652
1	36.26	36.26	98.74	26.57	22.8	sp|O15992|KARG_ANTJA	Arginine kinase OS=Anthopleura japonica OX=67755 PE=1 SV=1			2	99	FLEAAGINKEWPEGR		missed K-E@9	0.00610359	1715.87	572.964	1715.86	572.962	3	20	1.1.1.3158.4	1	72.8384	4337.49	72.8535
1	36.26	36.26	98.74	26.57	22.8	sp|O15992|KARG_ANTJA	Arginine kinase OS=Anthopleura japonica OX=67755 PE=1 SV=1			2	99	GSDIGSVFSR			0.00291499	1023.5	512.758	1023.5	512.757	2	13	1.1.1.2732.5	1	62.6241	3395.26	62.6889
1	36.26	36.26	98.74	26.57	22.8	sp|O15992|KARG_ANTJA	Arginine kinase OS=Anthopleura japonica OX=67755 PE=1 SV=1			2	99	LGITLWDCINSGVVN	Carbamidomethyl(C)@8; Val->Ala@14	cleaved N-L@C-term	0.0013039	1631.8	816.907	1631.8	816.906	2	17	1.1.1.4396.4	1	101.875	400.646	101.856
1	36.26	36.26	98.74	26.57	22.8	sp|O15992|KARG_ANTJA	Arginine kinase OS=Anthopleura japonica OX=67755 PE=1 SV=1			2	99	LLEIEK			-0.00048859	743.442	372.728	743.443	372.729	2	7	1.1.1.2301.3	1	52.1351	17058.9	52.3049
1	36.26	36.26	98.74	26.57	22.8	sp|O15992|KARG_ANTJA	Arginine kinase OS=Anthopleura japonica OX=67755 PE=1 SV=1			2	99	MELEKEAIAK		cleaved L-M@N-term; missed K-E@5	0.00373139	1160.61	581.315	1160.61	581.313	2	16	1.1.1.2159.3	1	48.6848	4096.27	48.624
1	36.26	36.26	98.74	26.57	22.8	sp|O15992|KARG_ANTJA	Arginine kinase OS=Anthopleura japonica OX=67755 PE=1 SV=1			2	99	NERLDIERK	Arg->Ala@3; Glu->Gln@7	missed R-L@3; missed R-K@8	0.0372911	1085.62	543.817	1085.58	543.799	2	14	1.1.1.719.2	1	15.1436	4122.37	15.1245
1	36.26	36.26	98.74	26.57	22.8	sp|O15992|KARG_ANTJA	Arginine kinase OS=Anthopleura japonica OX=67755 PE=1 SV=1			2	99	QQLVDDHFLFK			0.00235239	1388.71	463.911	1388.71	463.91	3	10	1.1.1.3371.2	1	78.019	708.453	78.0614
1	36.26	36.26	98.74	26.57	22.8	sp|O15992|KARG_ANTJA	Arginine kinase OS=Anthopleura japonica OX=67755 PE=1 SV=1			2	99	SVFPEVLK			0.00143624	917.524	459.769	917.522	459.768	2	8	1.1.1.3250.2	1	75.062	1224.87	75.0567
1	36.26	36.26	98.74	26.57	22.8	sp|O15992|KARG_ANTJA	Arginine kinase OS=Anthopleura japonica OX=67755 PE=1 SV=1			2	99	SVFPEVLKNPEV		cleaved V-K@C-term; missed K-N@8	-0.00384606	1356.73	679.37	1356.73	679.372	2	13	1.1.1.3669.5	1	85.1816	2085.84	85.3173
1	36.26	36.26	98.74	26.57	22.8	sp|O15992|KARG_ANTJA	Arginine kinase OS=Anthopleura japonica OX=67755 PE=1 SV=1			2	99	SVFPEVLKNPEVK		missed K-N@8	0.000556151	1484.82	743.419	1484.82	743.419	2	16	1.1.1.3215.6	1	74.2375	2707.16	74.246
1	36.26	36.26	98.74	26.57	22.8	sp|O15992|KARG_ANTJA	Arginine kinase OS=Anthopleura japonica OX=67755 PE=1 SV=1			2	99	TGMDEATR		cleaved L-T@N-term	0.00898603	879.385	440.7	879.376	440.695	2	9	1.1.1.442.5	1	9.3963	1104.73	9.3866
1	36.26	36.26	98.74	26.57	22.8	sp|O15992|KARG_ANTJA	Arginine kinase OS=Anthopleura japonica OX=67755 PE=1 SV=1			2	99	VVGVLTSLTGDLAGK			0.00503118	1428.82	715.419	1428.82	715.417	2	11	1.1.1.3912.13	1	90.789	831.615	90.8955
1	36.26	36.26	98.74	26.57	22.8	sp|O15992|KARG_ANTJA	Arginine kinase OS=Anthopleura japonica OX=67755 PE=1 SV=1			1.4437	99	QKLVNDHFLFK	Deamidated(N)@5	missed K-L@2	-0.0340331	1388.71	463.911	1388.75	463.922	3	10	1.1.1.3371.2	1	78.019	708.453	78.0614
1	36.26	36.26	98.74	26.57	22.8	sp|O15992|KARG_ANTJA	Arginine kinase OS=Anthopleura japonica OX=67755 PE=1 SV=1			0.517126	69.58	ASAHPDFQK			0.00175323	999.479	334.167	999.477	334.166	3	9	1.1.1.540.2	1	11.4057	1567.06	11.3898
1	36.26	36.26	98.74	26.57	22.8	sp|O15992|KARG_ANTJA	Arginine kinase OS=Anthopleura japonica OX=67755 PE=1 SV=1			0.350665	55.39	FLEAAGVNK			-0.00118825	947.506	474.76	947.508	474.761	2	8	1.1.1.2274.5	1	51.4701	1438.6	51.5102
1	36.26	36.26	98.74	26.57	22.8	sp|O15992|KARG_ANTJA	Arginine kinase OS=Anthopleura japonica OX=67755 PE=1 SV=1			0.318759	90.24	ADPETAAK	Protein Terminal Acetyl@N-term	cleaved M-A@N-term	0.00405045	843.401	422.708	843.397	422.706	2	11	1.1.1.1176.7	1	25.5642	12088.7	25.7496
1	36.26	36.26	98.74	26.57	22.8	sp|O15992|KARG_ANTJA	Arginine kinase OS=Anthopleura japonica OX=67755 PE=1 SV=1			0.258061	44.83	RSVFPEVLK		missed R-S@1	-0.030047	1073.59	358.872	1073.62	358.882	3	6	1.1.1.1501.5	1	32.8984	1080.83	32.963
1	36.26	36.26	98.74	26.57	22.8	sp|O15992|KARG_ANTJA	Arginine kinase OS=Anthopleura japonica OX=67755 PE=1 SV=1			0.209715	38.29	NERLDIER		missed R-L@3	0.00604192	1043.54	348.855	1043.54	348.853	3	6	1.1.1.1501.3	1	32.895	1956.33	32.963
1	36.26	36.26	98.74	26.57	22.8	sp|O15992|KARG_ANTJA	Arginine kinase OS=Anthopleura japonica OX=67755 PE=1 SV=1			0.174574	33.14	KLLEIEK		missed K-L@1	-0.0742114	871.464	436.739	871.538	436.776	2	7	1.1.1.1793.3	1	39.9918	1350.52	39.9823
1	36.26	36.26	98.74	26.57	22.8	sp|O15992|KARG_ANTJA	Arginine kinase OS=Anthopleura japonica OX=67755 PE=1 SV=1			0.173925	33	LEIEKK		missed K-K@5	0.00142975	758.455	380.235	758.454	380.234	2	5	1.1.1.383.5	1	8.0039	1682.29	8.0224
1	36.26	36.26	98.74	26.57	22.8	sp|O15992|KARG_ANTJA	Arginine kinase OS=Anthopleura japonica OX=67755 PE=1 SV=1			0.0846002	17.65	STRIRVAR		missed R-I@3; missed R-V@5	-0.0327469	957.55	479.783	957.583	479.799	2	6	1.1.1.1936.3	1	43.4575	946.052	43.4378
1	36.26	36.26	98.74	26.57	22.8	sp|O15992|KARG_ANTJA	Arginine kinase OS=Anthopleura japonica OX=67755 PE=1 SV=1			0.0736576	15.59	AHRLEIEK		missed R-L@3	-0.0379388	994.518	498.266	994.556	498.285	2	8	1.1.1.533.3	1	11.3006	916.087	11.3898
1	36.26	36.26	98.74	26.57	22.8	sp|O15992|KARG_ANTJA	Arginine kinase OS=Anthopleura japonica OX=67755 PE=1 SV=1			0.0726296	15.44	EAIAKKR		missed K-K@5; missed K-R@6	-0.065013	814.438	408.226	814.503	408.259	2	4	1.1.1.2218.4	1	50.0942	1459.92	50.2131
1	36.26	36.26	98.74	26.57	22.8	sp|O15992|KARG_ANTJA	Arginine kinase OS=Anthopleura japonica OX=67755 PE=1 SV=1			0.0172766	45.23	LGLSEVQCVQ	Carbamidomethyl(C)@8	cleaved Q-D@C-term	-0.00230665	1131.56	566.786	1131.56	566.787	2	11	1.1.1.3078.6	1	70.9217	1299.81	71.0083
1	36.26	36.26	98.74	26.57	22.8	sp|O15992|KARG_ANTJA	Arginine kinase OS=Anthopleura japonica OX=67755 PE=1 SV=1			0.0154727	77.09	SVFPEVLKNPEVKS		cleaved S-L@C-term; missed K-N@8; missed K-S@13	0.00196171	1571.86	524.96	1571.86	524.959	3	14	1.1.1.3210.3	1	74.1045	5266.76	74.147
1	36.26	36.26	98.74	26.57	22.8	sp|O15992|KARG_ANTJA	Arginine kinase OS=Anthopleura japonica OX=67755 PE=1 SV=1			0.0101054	43	SVFPEVL		cleaved L-K@C-term	0.00136753	789.429	395.722	789.427	395.721	2	9	1.1.1.3986.2	1	92.4593	890.44	92.5279
1	36.26	36.26	98.74	26.57	22.8	sp|O15992|KARG_ANTJA	Arginine kinase OS=Anthopleura japonica OX=67755 PE=1 SV=1			0.00656377	30.69	MELEKEAIA		cleaved L-M@N-term; cleaved A-K@C-term; missed K-E@5	0.00384578	1032.52	517.267	1032.52	517.265	2	10	1.1.1.2567.7	1	58.5714	2978.99	58.6542
1	36.26	36.26	98.74	26.57	22.8	sp|O15992|KARG_ANTJA	Arginine kinase OS=Anthopleura japonica OX=67755 PE=1 SV=1			0.000869459	29.09	EHPDFENILTK	Glu->Asp@6		0.00955085	1327.65	443.557	1327.64	443.554	3	12	1.1.1.2904.4	1	66.8432	1355.59	66.86
1	36.26	36.26	98.74	26.57	22.8	sp|O15992|KARG_ANTJA	Arginine kinase OS=Anthopleura japonica OX=67755 PE=1 SV=1			0.000434512	21.55	GSDIGSVFGR	Gly->Ser@9		0.00291499	1023.5	512.758	1023.5	512.757	2	13	1.1.1.2732.5	1	62.6241	3395.26	62.6889
1	36.26	36.26	98.74	26.57	22.8	sp|O15992|KARG_ANTJA	Arginine kinase OS=Anthopleura japonica OX=67755 PE=1 SV=1			0.000434512	99	SLKGYGLAPGVTK	Val->Gly@11; Thr->Ala@12	missed K-G@3	-0.114593	1217.56	609.788	1217.68	609.846	2	12	1.1.1.1464.10	1	32.0827	1167.3	32.0402
1	36.26	36.26	98.74	26.57	22.8	sp|O15992|KARG_ANTJA	Arginine kinase OS=Anthopleura japonica OX=67755 PE=1 SV=1			0	18.19	ALMELEKEAIAK	Glu->Arg@4; Glu->Leu@8	missed K-E@7	-0.0500291	1355.78	452.935	1355.83	452.951	3	12	1.1.1.1956.11	1	43.9461	10709.1	43.8849
1	36.26	36.26	98.74	26.57	22.8	sp|O15992|KARG_ANTJA	Arginine kinase OS=Anthopleura japonica OX=67755 PE=1 SV=1			0	36.89	APDLDPANR			0.00495982	967.477	484.746	967.472	484.743	2	7	1.1.1.1886.3	1	42.2307	1601.97	42.4613
1	36.26	36.26	98.74	26.57	22.8	sp|O15992|KARG_ANTJA	Arginine kinase OS=Anthopleura japonica OX=67755 PE=1 SV=1			0	28.98	CNPKSLVKK	Carbamidomethyl(C)@1	missed K-S@4; missed K-K@8	-0.0700713	1072.54	537.275	1072.61	537.31	2	5	1.1.1.1442.18	1	31.5368	2601.49	31.5197
1	36.26	36.26	98.74	26.57	22.8	sp|O15992|KARG_ANTJA	Arginine kinase OS=Anthopleura japonica OX=67755 PE=1 SV=1			0	27.49	ELEKEAIAK	Carbamidomethyl(K)@4	cleaved M-E@N-term; missed K-E@4	-0.00666666	1086.59	544.3	1086.59	544.303	2	12	1.1.1.2011.6	1	45.2984	3162.29	45.2825
1	36.26	36.26	98.74	26.57	22.8	sp|O15992|KARG_ANTJA	Arginine kinase OS=Anthopleura japonica OX=67755 PE=1 SV=1			0	23.07	FKSKNAFPDPLNDPK	Phe->Trp@1; Deamidated(N)@12	missed K-S@2; missed K-N@4	0.019976	1756.9	879.457	1756.88	879.446	2	12	1.1.1.3168.19	1	73.0781	2984.69	73.1078
1	36.26	36.26	98.74	26.57	22.8	sp|O15992|KARG_ANTJA	Arginine kinase OS=Anthopleura japonica OX=67755 PE=1 SV=1			0	17.81	FLEAAGINK	Phe->Arg@1; Deamidated(N)@8		-0.0445373	971.495	486.755	971.54	486.777	2	10	1.1.1.608.15	1	12.7138	2900.51	12.6728
1	36.26	36.26	98.74	26.57	22.8	sp|O15992|KARG_ANTJA	Arginine kinase OS=Anthopleura japonica OX=67755 PE=1 SV=1			0	15.06	FLEAAGVNK	Val->Tyr@7		0.0336823	1011.54	506.775	1011.5	506.759	2	8	1.1.1.3689.2	1	85.6664	1004.68	85.5629
1	36.26	36.26	98.74	26.57	22.8	sp|O15992|KARG_ANTJA	Arginine kinase OS=Anthopleura japonica OX=67755 PE=1 SV=1			0	24.58	GDRFLEAAGVNK	Deamidated(R)@3; Glu->Ser@6; Asn->Gly@11	missed R-F@3	-0.0212723	1177.59	589.801	1177.61	589.812	2	13	1.1.1.1696.8	1	37.5945	8474.5	37.7532
1	36.26	36.26	98.74	26.57	22.8	sp|O15992|KARG_ANTJA	Arginine kinase OS=Anthopleura japonica OX=67755 PE=1 SV=1			0	32.59	KGDRFLEAAGINK	Asp->Gln@3; Dehydrated(E)@7	missed K-G@1; missed R-F@4	-0.0615637	1412.73	707.371	1412.79	707.402	2	13	1.1.1.2817.3	1	64.718	2199.33	64.7479
1	36.26	36.26	98.74	26.57	22.8	sp|O15992|KARG_ANTJA	Arginine kinase OS=Anthopleura japonica OX=67755 PE=1 SV=1			0	21.03	KGDRFLEAAGINK	Leu->His@6	missed K-G@1; missed R-F@4	0.0495996	1441.79	721.903	1441.74	721.879	2	9	1.1.1.3062.11	1	70.527	1393.45	70.5388
1	36.26	36.26	98.74	26.57	22.8	sp|O15992|KARG_ANTJA	Arginine kinase OS=Anthopleura japonica OX=67755 PE=1 SV=1			0	18.07	KLLEIEK		missed K-L@1	-0.0230029	871.515	436.765	871.538	436.776	2	6	1.1.1.2173.2	1	49.0092	2571.88	48.9712
1	36.26	36.26	98.74	26.57	22.8	sp|O15992|KARG_ANTJA	Arginine kinase OS=Anthopleura japonica OX=67755 PE=1 SV=1			0	17.79	KLLEIEKS	Lys->Ser@1; Glu->Leu@6	cleaved S-T@C-term; missed K-L@1; missed K-S@7	-0.0357648	901.513	451.764	901.548	451.781	2	12	1.1.1.2763.3	1	63.3954	5904.16	63.5045
1	36.26	36.26	98.74	26.57	22.8	sp|O15992|KARG_ANTJA	Arginine kinase OS=Anthopleura japonica OX=67755 PE=1 SV=1			0	17.5	KLLEIEKST	Lys->Ser@1; Dehydrated(T)@9	cleaved T-K@C-term; missed K-L@1; missed K-S@7	0.00478611	1000.55	501.282	1000.54	501.279	2	11	1.1.1.2953.3	1	67.9737	2258.71	68.0329
1	36.26	36.26	98.74	26.57	22.8	sp|O15992|KARG_ANTJA	Arginine kinase OS=Anthopleura japonica OX=67755 PE=1 SV=1			0	15.72	KVVGVLTSLTGDLAGK	Val->Ser@3; Val->Thr@5	missed K-V@1	-0.0854232	1546.77	774.393	1546.86	774.436	2	12	1.1.1.2682.7	1	61.4151	1482.2	61.4227
1	36.26	36.26	98.74	26.57	22.8	sp|O15992|KARG_ANTJA	Arginine kinase OS=Anthopleura japonica OX=67755 PE=1 SV=1			0	16.62	LCRAVNEIDKK	Cys->Met@2; Asp->Glu@9	missed R-A@3; missed K-K@10	-0.0507671	1329.69	665.854	1329.74	665.879	2	11	1.1.1.2219.12	1	50.1335	2240.24	50.1636
1	36.26	36.26	98.74	26.57	22.8	sp|O15992|KARG_ANTJA	Arginine kinase OS=Anthopleura japonica OX=67755 PE=1 SV=1			0	15.49	LCRAVNEIDKK	Leu->Ala@1; Carbamidomethyl(C)@2; Lys->Ala@11	missed R-A@3; missed K-K@10	0.0276389	1245.64	623.828	1245.61	623.814	2	12	1.1.1.2661.11	1	60.8992	1943.69	60.9059
1	36.26	36.26	98.74	26.57	22.8	sp|O15992|KARG_ANTJA	Arginine kinase OS=Anthopleura japonica OX=67755 PE=1 SV=1			0	18.07	LEIEKK		missed K-K@5	-0.0249374	758.429	380.222	758.454	380.234	2	4	1.1.1.1598.2	1	35.1589	2010.72	35.1799
1	36.26	36.26	98.74	26.57	22.8	sp|O15992|KARG_ANTJA	Arginine kinase OS=Anthopleura japonica OX=67755 PE=1 SV=1			0	79.25	LGITLWDCINSGVVN	Carbamidomethyl(C)@8; Val->Ala@14	cleaved N-L@C-term	0.000937693	1631.8	816.907	1631.8	816.906	2	15	1.1.1.4405.2	1	102.074	344.72	102.055
1	36.26	36.26	98.74	26.57	22.8	sp|O15992|KARG_ANTJA	Arginine kinase OS=Anthopleura japonica OX=67755 PE=1 SV=1			0	47	LLEIEK			0.00195282	743.445	372.73	743.443	372.729	2	6	1.1.1.2392.3	1	54.3743	4169.6	54.3698
1	36.26	36.26	98.74	26.57	22.8	sp|O15992|KARG_ANTJA	Arginine kinase OS=Anthopleura japonica OX=67755 PE=1 SV=1			0	37.61	MADPETAAKFK	Met->Val@1; Ala->Ser@7; Oxidation(F)@10	missed K-F@9	0.0393329	1207.65	604.831	1207.61	604.812	2	15	1.1.1.2517.14	1	57.4108	47294.9	57.3716
1	36.26	36.26	98.74	26.57	22.8	sp|O15992|KARG_ANTJA	Arginine kinase OS=Anthopleura japonica OX=67755 PE=1 SV=1			0	21.83	MELEKEAIAK	Met->Asn@1	cleaved L-M@N-term; missed K-E@5	0.0027534	1143.62	572.815	1143.61	572.814	2	12	1.1.1.2663.8	1	60.9393	48364.2	60.9553
1	36.26	36.26	98.74	26.57	22.8	sp|O15992|KARG_ANTJA	Arginine kinase OS=Anthopleura japonica OX=67755 PE=1 SV=1			0	16.95	MELEKEAIAKK	Oxidation(M)@1; Ile->Thr@8	cleaved L-M@N-term; missed K-E@5; missed K-K@10	0.0063916	1292.67	647.343	1292.66	647.34	2	9	1.1.1.2916.8	1	67.1387	1419.08	67.2283
1	36.26	36.26	98.74	26.57	22.8	sp|O15992|KARG_ANTJA	Arginine kinase OS=Anthopleura japonica OX=67755 PE=1 SV=1			0	23.8	NERLDIE	Glu->Asn@2	cleaved E-R@C-term; missed R-L@3	-0.0167643	872.418	437.216	872.435	437.225	2	8	1.1.1.2772.5	1	63.6102	535.268	63.5788
1	36.26	36.26	98.74	26.57	22.8	sp|O15992|KARG_ANTJA	Arginine kinase OS=Anthopleura japonica OX=67755 PE=1 SV=1			0	25.51	NPEVKSLLRK	Asn->Phe@1; Ser->Glu@6	missed K-S@5; missed R-K@9	-0.0826212	1257.66	420.228	1257.74	420.255	3	12	1.1.1.2661.6	1	60.8908	1930.41	60.9308
1	36.26	36.26	98.74	26.57	22.8	sp|O15992|KARG_ANTJA	Arginine kinase OS=Anthopleura japonica OX=67755 PE=1 SV=1			0	22.42	RSVFPE	Glu->Gln@6	cleaved E-V@C-term; missed R-S@1	0.00775826	732.4	367.207	732.392	367.203	2	7	1.1.1.2822.2	1	64.8278	1196.77	64.8723
1	36.26	36.26	98.74	26.57	22.8	sp|O15992|KARG_ANTJA	Arginine kinase OS=Anthopleura japonica OX=67755 PE=1 SV=1			0	26.65	SVFPEVLK			-0.0585613	917.464	459.739	917.522	459.768	2	8	1.1.1.1267.4	1	27.2891	3670.74	27.2701
1	36.26	36.26	98.74	26.57	22.8	sp|O15992|KARG_ANTJA	Arginine kinase OS=Anthopleura japonica OX=67755 PE=1 SV=1			0	22.79	SVFPEVLK			-0.0551433	917.467	459.741	917.522	459.768	2	7	1.1.1.2110.4	1	47.578	590620	47.7018
1	36.26	36.26	98.74	26.57	22.8	sp|O15992|KARG_ANTJA	Arginine kinase OS=Anthopleura japonica OX=67755 PE=1 SV=1			0	99	SVFPEVLKNPEVK		missed K-N@8	0.00460169	1484.83	495.95	1484.82	495.949	3	13	1.1.1.3210.2	1	74.102	15909.6	74.246
1	36.26	36.26	98.74	26.57	22.8	sp|O15992|KARG_ANTJA	Arginine kinase OS=Anthopleura japonica OX=67755 PE=1 SV=1			0	24.6	YLTPELFDSLKDKK	Cation:K(E)@5; Lys->Arg@14	missed K-D@11; missed K-K@13	-0.0201748	1761.85	881.932	1761.87	881.942	2	11	1.1.1.3285.14	1	75.9104	1929.72	75.9895
2	21.54	21.54	100	100	100	sp|P01530|NA1A_ANTXA	Delta-actitoxin-Axm1a OS=Anthopleura xanthogrammica OX=6112 PE=1 SV=1			2	99	AHGPTIGWCCK	Carbamidomethyl(C)@9; Carbamidomethyl(C)@10		0.00726788	1285.58	429.533	1285.57	429.53	3	13	1.1.1.2287.6	1	51.7974	22665.7	51.8572
2	21.54	21.54	100	100	100	sp|P01530|NA1A_ANTXA	Delta-actitoxin-Axm1a OS=Anthopleura xanthogrammica OX=6112 PE=1 SV=1			2	99	AHGPTIGWCCKQ	Carbamidomethyl(C)@9; Carbamidomethyl(C)@10	missed K-Q@11	0.00302495	1413.63	707.823	1413.63	707.821	2	13	1.1.1.2285.7	1	51.7528	9077.65	51.5844
2	21.54	21.54	100	100	100	sp|P01530|NA1A_ANTXA	Delta-actitoxin-Axm1a OS=Anthopleura xanthogrammica OX=6112 PE=1 SV=1			2	99	CDSDGPSVR	Carbamidomethyl(C)@1	cleaved L-C@N-term	0.00435268	991.407	496.711	991.403	496.709	2	14	1.1.1.429.3	0	9.0837	14136.5	9.3121
2	21.54	21.54	100	100	100	sp|P01530|NA1A_ANTXA	Delta-actitoxin-Axm1a OS=Anthopleura xanthogrammica OX=6112 PE=1 SV=1			2	99	DSDGPSVR		cleaved C-D@N-term	0.00417814	831.376	416.695	831.372	416.693	2	12	1.1.1.352.3	0	7.4339	15123.7	7.4926
2	21.54	21.54	100	100	100	sp|P01530|NA1A_ANTXA	Delta-actitoxin-Axm1a OS=Anthopleura xanthogrammica OX=6112 PE=1 SV=1			2	99	GCPSGWHNCK	Carbamidomethyl(C)@2; Carbamidomethyl(C)@9; Lys->Arg@10	cleaved S-G@N-term	0.00116147	1229.48	615.749	1229.48	615.748	2	11	1.1.1.651.5	0	13.6488	922.322	13.7784
2	21.54	21.54	100	100	100	sp|P01530|NA1A_ANTXA	Delta-actitoxin-Axm1a OS=Anthopleura xanthogrammica OX=6112 PE=1 SV=1			2	99	GNTLSGTLWLYPSGCPSGWHNCK	Carbamidomethyl(C)@15; Carbamidomethyl(C)@22		0.00504301	2591.17	864.732	2591.17	864.73	3	12	1.1.1.3716.8	1	86.3164	6880.08	86.4489
2	21.54	21.54	100	100	100	sp|P01530|NA1A_ANTXA	Delta-actitoxin-Axm1a OS=Anthopleura xanthogrammica OX=6112 PE=1 SV=1			2	99	GVSCLCDSDGPSVR	Carbamidomethyl(C)@4; Carbamidomethyl(C)@6		0.00497808	1507.64	754.83	1507.64	754.827	2	21	1.1.1.2388.7	0	54.2902	26964.7	54.4436
2	21.54	21.54	100	100	100	sp|P01530|NA1A_ANTXA	Delta-actitoxin-Axm1a OS=Anthopleura xanthogrammica OX=6112 PE=1 SV=1			2	99	LCDSDGPSVR	Carbamidomethyl(C)@2	cleaved C-L@N-term	0.00408997	1104.49	553.253	1104.49	553.251	2	13	1.1.1.1483.9	0	32.5137	3029.84	32.4744
2	21.54	21.54	100	100	100	sp|P01530|NA1A_ANTXA	Delta-actitoxin-Axm1a OS=Anthopleura xanthogrammica OX=6112 PE=1 SV=1			2	99	PSGWHNCK	Asn->Ser@6; Carbamidomethyl(C)@7	cleaved C-P@N-term	0.00458561	957.417	479.716	957.413	479.714	2	10	1.1.1.492.11	0	10.4973	4589.27	10.4549
2	21.54	21.54	100	100	100	sp|P01530|NA1A_ANTXA	Delta-actitoxin-Axm1a OS=Anthopleura xanthogrammica OX=6112 PE=1 SV=1			1.92082	99	SGTLWLYPSGCPSGWHNCK	Carbamidomethyl(C)@11; Carbamidomethyl(C)@18	cleaved L-S@N-term	0.00165272	2205.97	736.332	2205.97	736.331	3	11	1.1.1.3404.3	1	78.8248	1280.62	78.9346
2	21.54	21.54	100	100	100	sp|P01530|NA1A_ANTXA	Delta-actitoxin-Axm1a OS=Anthopleura xanthogrammica OX=6112 PE=1 SV=1			1.25964	99	GVSCLCDSDGPSV	Carbamidomethyl(C)@4; Carbamidomethyl(C)@6	cleaved V-R@C-term	0.00501491	1351.54	676.779	1351.54	676.776	2	22	1.1.1.2816.6	1	64.686	5629.89	64.7976
2	21.54	21.54	100	100	100	sp|P01530|NA1A_ANTXA	Delta-actitoxin-Axm1a OS=Anthopleura xanthogrammica OX=6112 PE=1 SV=1			0.326979	99	VSCLCDSDGPSVR	Phospho(S)@2; Carbamidomethyl(C)@3; Carbamidomethyl(C)@5	cleaved G-V@N-term	0.0632852	1530.65	766.331	1530.58	766.299	2	15	1.1.1.3355.5	1	77.6368	1509.49	77.7165
2	21.54	21.54	100	100	100	sp|P01530|NA1A_ANTXA	Delta-actitoxin-Axm1a OS=Anthopleura xanthogrammica OX=6112 PE=1 SV=1			0.0163737	43.84	LYPSGCPSGWHNCK	Carbamidomethyl(C)@6; Carbamidomethyl(C)@13	cleaved W-L@N-term	0.00753328	1661.72	554.912	1661.71	554.91	3	12	1.1.1.2276.7	1	51.5199	2777.36	51.6091
2	21.54	21.54	100	100	100	sp|P01530|NA1A_ANTXA	Delta-actitoxin-Axm1a OS=Anthopleura xanthogrammica OX=6112 PE=1 SV=1			0.00261362	15.86	GNTLSGTLWL		cleaved L-Y@C-term	0.000327615	1060.56	531.285	1060.56	531.285	2	11	1.1.1.4201.2	0	97.5425	160.702	97.5968
2	21.54	21.54	100	100	100	sp|P01530|NA1A_ANTXA	Delta-actitoxin-Axm1a OS=Anthopleura xanthogrammica OX=6112 PE=1 SV=1			0.00217692	18.42	AHGPTIGW		cleaved W-C@C-term	0.00429991	837.418	419.716	837.413	419.714	2	6	1.1.1.2693.3	1	61.6743	1284.01	61.6201
2	21.54	21.54	100	100	100	sp|P01530|NA1A_ANTXA	Delta-actitoxin-Axm1a OS=Anthopleura xanthogrammica OX=6112 PE=1 SV=1			0.00130484	95.66	GVSCLCDSDGPS	Carbamidomethyl(C)@4; Carbamidomethyl(C)@6	cleaved S-V@C-term	-1.013	1251.46	626.736	1252.47	627.242	2	12	1.1.1.2261.16	1	51.1746	3523.19	50.9579
2	21.54	21.54	100	100	100	sp|P01530|NA1A_ANTXA	Delta-actitoxin-Axm1a OS=Anthopleura xanthogrammica OX=6112 PE=1 SV=1			0	99	AHGPTIGWCCK	Ala->Asp@1; Ile->Val@6; Carbamidomethyl(C)@9; Carbamidomethyl(C)@10		0.00404926	1315.55	658.781	1315.54	658.779	2	18	1.1.1.2183.4	1	49.2641	5662.58	49.3908
2	21.54	21.54	100	100	100	sp|P01530|NA1A_ANTXA	Delta-actitoxin-Axm1a OS=Anthopleura xanthogrammica OX=6112 PE=1 SV=1			0	99	AHGPTIGWCCK	Ala->Asp@1; Ile->Val@6; Carbamidomethyl(C)@9; Carbamidomethyl(C)@10		0.00516512	1315.55	439.524	1315.54	439.522	3	15	1.1.1.2191.2	1	49.444	11604.6	49.3667
2	21.54	21.54	100	100	100	sp|P01530|NA1A_ANTXA	Delta-actitoxin-Axm1a OS=Anthopleura xanthogrammica OX=6112 PE=1 SV=1			0	98.5	AHGPTIGWCCK	Carbamidomethyl(C)@9; Carbamidomethyl(C)@10		1.0084	1286.58	429.867	1285.57	429.53	3	13	1.1.1.2297.5	1	52.0433	12990.2	51.8572
2	21.54	21.54	100	100	100	sp|P01530|NA1A_ANTXA	Delta-actitoxin-Axm1a OS=Anthopleura xanthogrammica OX=6112 PE=1 SV=1			0	99	AHGPTIGWCCKQ	Carbamidomethyl(C)@9; Carbamidomethyl(C)@10	missed K-Q@11	0.00523943	1413.63	472.218	1413.63	472.217	3	12	1.1.1.2271.8	1	51.3946	31535.3	51.5596
2	21.54	21.54	100	100	100	sp|P01530|NA1A_ANTXA	Delta-actitoxin-Axm1a OS=Anthopleura xanthogrammica OX=6112 PE=1 SV=1			0	99	AHGPTIGWCCKQ	Ala->Asp@1; Ile->Val@6; Carbamidomethyl(C)@9; Carbamidomethyl(C)@10	missed K-Q@11	0.0430537	1443.65	482.222	1443.6	482.208	3	12	1.1.1.1686.14	1	37.3455	6253.95	37.5051
2	21.54	21.54	100	100	100	sp|P01530|NA1A_ANTXA	Delta-actitoxin-Axm1a OS=Anthopleura xanthogrammica OX=6112 PE=1 SV=1			0	99	CDSDGPSVR	Carbamidomethyl(C)@1	cleaved L-C@N-term	0.00471889	991.408	496.711	991.403	496.709	2	13	1.1.1.442.7	0	9.3997	17224.3	9.4363
2	21.54	21.54	100	100	100	sp|P01530|NA1A_ANTXA	Delta-actitoxin-Axm1a OS=Anthopleura xanthogrammica OX=6112 PE=1 SV=1			0	99	CDSDGPSVR	Carbamidomethyl(C)@1	cleaved L-C@N-term	0.00496303	991.408	496.711	991.403	496.709	2	12	1.1.1.456.9	0	9.6788	16831.3	9.5065
2	21.54	21.54	100	100	100	sp|P01530|NA1A_ANTXA	Delta-actitoxin-Axm1a OS=Anthopleura xanthogrammica OX=6112 PE=1 SV=1			0	99	CDSDGPSVR	Carbamidomethyl(C)@1	cleaved L-C@N-term	0.00374233	991.407	496.711	991.403	496.709	2	9	1.1.1.418.8	0	8.8267	3876.18	9.0391
2	21.54	21.54	100	100	100	sp|P01530|NA1A_ANTXA	Delta-actitoxin-Axm1a OS=Anthopleura xanthogrammica OX=6112 PE=1 SV=1			0	18.1	CLCDSDGPSVR	Carbamidomethyl(C)@1; Cys->Leu@3; Gly->Ser@7	cleaved S-C@N-term	0.056434	1247.64	624.826	1247.58	624.798	2	12	1.1.1.3103.3	0	71.5463	4724.78	71.5273
2	21.54	21.54	100	100	100	sp|P01530|NA1A_ANTXA	Delta-actitoxin-Axm1a OS=Anthopleura xanthogrammica OX=6112 PE=1 SV=1			0	15.79	GCPSGWHNCK	Carbamidomethyl(C)@2; Asn->Ser@8; Carbamidomethyl(C)@9	cleaved S-G@N-term	0.0027056	1174.47	588.241	1174.46	588.24	2	12	1.1.1.484.6	0	10.3015	5784.77	10.4549
2	21.54	21.54	100	100	100	sp|P01530|NA1A_ANTXA	Delta-actitoxin-Axm1a OS=Anthopleura xanthogrammica OX=6112 PE=1 SV=1			0	15.26	GNTLSGTLWL	Thr->Val@7	cleaved L-Y@C-term	0.00278553	1058.58	530.297	1058.58	530.295	2	8	1.1.1.4705.2	1	107.713	1415.38	107.931
2	21.54	21.54	100	100	100	sp|P01530|NA1A_ANTXA	Delta-actitoxin-Axm1a OS=Anthopleura xanthogrammica OX=6112 PE=1 SV=1			0	83.17	GVSCLCDSDGPSV	Carbamidomethyl(C)@4; Carbamidomethyl(C)@6	cleaved V-R@C-term	-0.977773	1350.56	676.288	1351.54	676.776	2	15	1.1.1.3176.3	0	73.2676	1375.19	73.2562
2	21.54	21.54	100	100	100	sp|P01530|NA1A_ANTXA	Delta-actitoxin-Axm1a OS=Anthopleura xanthogrammica OX=6112 PE=1 SV=1			0	22.74	GVSCLCDSDGPSVR	Val->Leu@2; Ser->Pro@3; Carbamidomethyl(C)@4; Carbamidomethyl(C)@6		0.00252812	1531.68	766.846	1531.68	766.845	2	22	1.1.1.2900.5	0	66.7555	241779	66.8845
2	21.54	21.54	100	100	100	sp|P01530|NA1A_ANTXA	Delta-actitoxin-Axm1a OS=Anthopleura xanthogrammica OX=6112 PE=1 SV=1			0	21.03	GVSCLCDSDGPSVR	Protein Terminal Acetyl@N-term; Dehydrated(S)@3; Carbamidomethyl(C)@4; Carbamidomethyl(C)@6		0.043539	1531.68	511.568	1531.64	511.554	3	17	1.1.1.2991.7	0	68.7911	6331.72	68.6844
2	21.54	21.54	100	100	100	sp|P01530|NA1A_ANTXA	Delta-actitoxin-Axm1a OS=Anthopleura xanthogrammica OX=6112 PE=1 SV=1			0	19.69	GVSCLCDSDGPSVR	Protein Terminal Acetyl@N-term; Dehydrated(S)@3; Carbamidomethyl(C)@4; Carbamidomethyl(C)@6		0.0398902	1531.68	766.847	1531.64	766.827	2	16	1.1.1.2977.8	0	68.4605	27184.8	68.6844
2	21.54	21.54	100	100	100	sp|P01530|NA1A_ANTXA	Delta-actitoxin-Axm1a OS=Anthopleura xanthogrammica OX=6112 PE=1 SV=1			0	15.26	GVSCLCDSDGPSVR	Protein Terminal Acetyl@N-term; Ser->Pro@3; Carbamidomethyl(C)@4; Carbamidomethyl(C)@6		0.00236448	1559.67	780.844	1559.67	780.843	2	12	1.1.1.3399.4	0	78.7025	1058.86	78.8606
2	21.54	21.54	100	100	100	sp|P01530|NA1A_ANTXA	Delta-actitoxin-Axm1a OS=Anthopleura xanthogrammica OX=6112 PE=1 SV=1			0	99	LCDSDGPSVR	Carbamidomethyl(C)@2	cleaved C-L@N-term	0.00445618	1104.49	553.253	1104.49	553.251	2	12	1.1.1.1471.7	0	32.2527	2694.29	32.4677
2	21.54	21.54	100	100	100	sp|P01530|NA1A_ANTXA	Delta-actitoxin-Axm1a OS=Anthopleura xanthogrammica OX=6112 PE=1 SV=1			0	22.74	VSCLCDSDGPSVR	Val->Leu@1; Ser->Pro@2; Carbamidomethyl(C)@3; Carbamidomethyl(C)@5	cleaved G-V@N-term	0.00177505	1474.66	738.335	1474.65	738.334	2	14	1.1.1.2778.19	0	63.7704	3164.16	63.7771
3	9.1	20.03	100	100	100	sp|P0C1F0|NA11_ANTEL	Delta-actitoxin-Ael1b OS=Anthopleura elegantissima OX=6110 PE=1 SV=1			2	99	GIACLCDSDGPSV	Ala->Pro@3; Carbamidomethyl(C)@4; Carbamidomethyl(C)@6	cleaved V-R@C-term	0.000611819	1375.58	688.795	1375.57	688.795	2	19	1.1.1.3382.8	1	78.2796	36730.4	78.5144
3	9.1	20.03	100	100	100	sp|P0C1F0|NA11_ANTEL	Delta-actitoxin-Ael1b OS=Anthopleura elegantissima OX=6110 PE=1 SV=1			2	99	GNTLSGTYWLAGCPSGWHNCK	Carbamidomethyl(C)@13; Carbamidomethyl(C)@20		-0.000482596	2365.04	789.353	2365.04	789.353	3	15	1.1.1.3428.10	0	79.4201	9551.62	79.4269
3	9.1	20.03	100	100	100	sp|P0C1F0|NA11_ANTEL	Delta-actitoxin-Ael1b OS=Anthopleura elegantissima OX=6110 PE=1 SV=1			2	99	SSGQLIGACCK	Carbamidomethyl(C)@9; Carbamidomethyl(C)@10		0.00458205	1179.54	590.778	1179.54	590.776	2	17	1.1.1.1721.7	0	38.2211	6277.87	38.2512
3	9.1	20.03	100	100	100	sp|P0C1F0|NA11_ANTEL	Delta-actitoxin-Ael1b OS=Anthopleura elegantissima OX=6110 PE=1 SV=1			2	99	SSGQLIGACCKQ	Carbamidomethyl(C)@9; Carbamidomethyl(C)@10	missed K-Q@11	0.00386586	1307.6	654.807	1307.6	654.805	2	15	1.1.1.1739.11	0	38.6676	12788.8	38.8475
3	9.1	20.03	100	100	100	sp|P0C1F0|NA11_ANTEL	Delta-actitoxin-Ael1b OS=Anthopleura elegantissima OX=6110 PE=1 SV=1			1.07058	99	GIACLCDSDGPSVR	Carbamidomethyl(C)@4; Carbamidomethyl(C)@6		0.00279732	1505.66	753.839	1505.66	753.837	2	21	1.1.1.2702.7	0	61.9108	7443.36	62.0624
3	9.1	20.03	100	100	100	sp|P0C1F0|NA11_ANTEL	Delta-actitoxin-Ael1b OS=Anthopleura elegantissima OX=6110 PE=1 SV=1			0.0305841	99	IACLCDSDGPSVR	Carbamidomethyl(C)@3; Carbamidomethyl(C)@5; Val->Gly@12	cleaved G-I@N-term	0.00675812	1406.6	704.307	1406.59	704.303	2	14	1.1.1.2046.7	1	46.0697	157973	46.1238
3	9.1	20.03	100	100	100	sp|P0C1F0|NA11_ANTEL	Delta-actitoxin-Ael1b OS=Anthopleura elegantissima OX=6110 PE=1 SV=1			0	99	CDSDGPSVR	Carbamidomethyl(C)@1	cleaved L-C@N-term	0.00435268	991.407	496.711	991.403	496.709	2	14	1.1.1.429.3	0	9.0837	14136.5	9.3121
3	9.1	20.03	100	100	100	sp|P0C1F0|NA11_ANTEL	Delta-actitoxin-Ael1b OS=Anthopleura elegantissima OX=6110 PE=1 SV=1			0	99	CDSDGPSVR	Carbamidomethyl(C)@1	cleaved L-C@N-term	0.00471889	991.408	496.711	991.403	496.709	2	13	1.1.1.442.7	0	9.3997	17224.3	9.4363
3	9.1	20.03	100	100	100	sp|P0C1F0|NA11_ANTEL	Delta-actitoxin-Ael1b OS=Anthopleura elegantissima OX=6110 PE=1 SV=1			0	99	CDSDGPSVR	Carbamidomethyl(C)@1	cleaved L-C@N-term	0.00496303	991.408	496.711	991.403	496.709	2	12	1.1.1.456.9	0	9.6788	16831.3	9.5065
3	9.1	20.03	100	100	100	sp|P0C1F0|NA11_ANTEL	Delta-actitoxin-Ael1b OS=Anthopleura elegantissima OX=6110 PE=1 SV=1			0	99	CDSDGPSVR	Carbamidomethyl(C)@1	cleaved L-C@N-term	0.00374233	991.407	496.711	991.403	496.709	2	9	1.1.1.418.8	0	8.8267	3876.18	9.0391
3	9.1	20.03	100	100	100	sp|P0C1F0|NA11_ANTEL	Delta-actitoxin-Ael1b OS=Anthopleura elegantissima OX=6110 PE=1 SV=1			0	18.1	CLCDSDGPSVR	Carbamidomethyl(C)@1; Cys->Leu@3; Gly->Ser@7	cleaved A-C@N-term	0.056434	1247.64	624.826	1247.58	624.798	2	12	1.1.1.3103.3	0	71.5463	4724.78	71.5273
3	9.1	20.03	100	100	100	sp|P0C1F0|NA11_ANTEL	Delta-actitoxin-Ael1b OS=Anthopleura elegantissima OX=6110 PE=1 SV=1			0	99	DSDGPSVR		cleaved C-D@N-term	0.00417814	831.376	416.695	831.372	416.693	2	12	1.1.1.352.3	0	7.4339	15123.7	7.4926
3	9.1	20.03	100	100	100	sp|P0C1F0|NA11_ANTEL	Delta-actitoxin-Ael1b OS=Anthopleura elegantissima OX=6110 PE=1 SV=1			0	99	GCPSGWHNCK	Carbamidomethyl(C)@2; Carbamidomethyl(C)@9; Lys->Arg@10	cleaved A-G@N-term	0.00116147	1229.48	615.749	1229.48	615.748	2	11	1.1.1.651.5	0	13.6488	922.322	13.7784
3	9.1	20.03	100	100	100	sp|P0C1F0|NA11_ANTEL	Delta-actitoxin-Ael1b OS=Anthopleura elegantissima OX=6110 PE=1 SV=1			0	15.79	GCPSGWHNCK	Carbamidomethyl(C)@2; Asn->Ser@8; Carbamidomethyl(C)@9	cleaved A-G@N-term	0.0027056	1174.47	588.241	1174.46	588.24	2	12	1.1.1.484.6	0	10.3015	5784.77	10.4549
3	9.1	20.03	100	100	100	sp|P0C1F0|NA11_ANTEL	Delta-actitoxin-Ael1b OS=Anthopleura elegantissima OX=6110 PE=1 SV=1			0	99	GIACLCDSDGPSV	Carbamidomethyl(C)@4; Carbamidomethyl(C)@6	cleaved V-R@C-term	0.00307829	1349.56	675.788	1349.56	675.787	2	18	1.1.1.3170.9	1	73.1204	2922.56	73.2315
3	9.1	20.03	100	100	100	sp|P0C1F0|NA11_ANTEL	Delta-actitoxin-Ael1b OS=Anthopleura elegantissima OX=6110 PE=1 SV=1			0	17.95	GIACLCDSDGPSV	Carbamidomethyl(C)@4; Leu->Asn@5; Carbamidomethyl(C)@6	cleaved V-R@C-term	0.0426279	1350.56	676.288	1350.52	676.266	2	14	1.1.1.3176.3	0	73.2676	1375.19	73.2562
3	9.1	20.03	100	100	100	sp|P0C1F0|NA11_ANTEL	Delta-actitoxin-Ael1b OS=Anthopleura elegantissima OX=6110 PE=1 SV=1			0	15.26	GIACLCDSDGPSV	Ala->Val@3; Carbamidomethyl(C)@4; Carbamidomethyl(C)@6	cleaved V-R@C-term	0.0700448	1377.66	689.837	1377.59	689.802	2	13	1.1.1.3407.4	1	78.8958	5863.73	78.9591
3	9.1	20.03	100	100	100	sp|P0C1F0|NA11_ANTEL	Delta-actitoxin-Ael1b OS=Anthopleura elegantissima OX=6110 PE=1 SV=1			0	99	GIACLCDSDGPSVR	Ala->Pro@3; Carbamidomethyl(C)@4; Carbamidomethyl(C)@6		0.00252812	1531.68	766.846	1531.68	766.845	2	22	1.1.1.2900.5	0	66.7555	241779	66.8845
3	9.1	20.03	100	100	100	sp|P0C1F0|NA11_ANTEL	Delta-actitoxin-Ael1b OS=Anthopleura elegantissima OX=6110 PE=1 SV=1			0	94.67	GIACLCDSDGPSVR	Ala->Pro@3; Carbamidomethyl(C)@4; Carbamidomethyl(C)@6		0.00350468	1531.68	766.847	1531.68	766.845	2	17	1.1.1.2977.8	0	68.4605	27184.8	68.6844
3	9.1	20.03	100	100	100	sp|P0C1F0|NA11_ANTEL	Delta-actitoxin-Ael1b OS=Anthopleura elegantissima OX=6110 PE=1 SV=1			0	94.67	GIACLCDSDGPSVR	Ala->Pro@3; Carbamidomethyl(C)@4; Carbamidomethyl(C)@6		0.00715349	1531.68	511.568	1531.68	511.566	3	18	1.1.1.2991.7	0	68.7911	6331.72	68.6844
3	9.1	20.03	100	100	100	sp|P0C1F0|NA11_ANTEL	Delta-actitoxin-Ael1b OS=Anthopleura elegantissima OX=6110 PE=1 SV=1			0	42.99	GIACLCDSDGPSVR	Ala->Pro@3; Carbamidomethyl(C)@4; Carbamidomethyl(C)@6; Deamidated(R)@14		0.0182684	1532.68	767.346	1532.66	767.337	2	14	1.1.1.2911.11	0	67.0255	119430	66.8845
3	9.1	20.03	100	100	100	sp|P0C1F0|NA11_ANTEL	Delta-actitoxin-Ael1b OS=Anthopleura elegantissima OX=6110 PE=1 SV=1			0	21.03	GIACLCDSDGPSVR	Ala->Pro@3; Carbamidomethyl(C)@4; Carbamidomethyl(C)@6; Carbamidomethyl(S)@8		-0.00355475	1588.69	795.354	1588.7	795.356	2	11	1.1.1.2901.16	1	66.7807	827.006	66.7608
3	9.1	20.03	100	100	100	sp|P0C1F0|NA11_ANTEL	Delta-actitoxin-Ael1b OS=Anthopleura elegantissima OX=6110 PE=1 SV=1			0	21.03	GIACLCDSDGPSVR	Carbamidomethyl@N-term; Ala->Pro@3; Carbamidomethyl(C)@4; Carbamidomethyl(C)@6		0.00169428	1588.7	795.357	1588.7	795.356	2	11	1.1.1.2914.10	0	67.0977	1796.19	67.1538
3	9.1	20.03	100	100	100	sp|P0C1F0|NA11_ANTEL	Delta-actitoxin-Ael1b OS=Anthopleura elegantissima OX=6110 PE=1 SV=1			0	15.26	GIACLCDSDGPSVR	Ala->Val@3; Cys->Trp@4; Carbamidomethyl(C)@6		-0.0670357	1559.67	780.844	1559.74	780.877	2	13	1.1.1.3399.4	0	78.7025	1058.86	78.8606
3	9.1	20.03	100	100	100	sp|P0C1F0|NA11_ANTEL	Delta-actitoxin-Ael1b OS=Anthopleura elegantissima OX=6110 PE=1 SV=1			0	99	GNTLSGTYWLAGCPSGWHNCK	Carbamidomethyl(C)@13; Carbamidomethyl(C)@20		0.023674	2365.06	592.272	2365.04	592.266	4	8	1.1.1.3430.4	0	79.4596	271.882	79.4269
3	9.1	20.03	100	100	100	sp|P0C1F0|NA11_ANTEL	Delta-actitoxin-Ael1b OS=Anthopleura elegantissima OX=6110 PE=1 SV=1			0	15.05	IACLCDSDGPSV	Delta:H(2)C(2)@N-term; Carbamidomethyl(C)@3; Carbamidomethyl(C)@5	cleaved G-I@N-term; cleaved V-R@C-term	0.00754918	1318.56	660.288	1318.55	660.284	2	9	1.1.1.3235.9	1	74.709	744.961	74.6933
3	9.1	20.03	100	100	100	sp|P0C1F0|NA11_ANTEL	Delta-actitoxin-Ael1b OS=Anthopleura elegantissima OX=6110 PE=1 SV=1			0	89.26	IACLCDSDGPSVR	Ala->Pro@2; Carbamidomethyl(C)@3; Carbamidomethyl(C)@5	cleaved G-I@N-term	0.00177505	1474.66	738.335	1474.65	738.334	2	14	1.1.1.2778.19	0	63.7704	3164.16	63.7771
3	9.1	20.03	100	100	100	sp|P0C1F0|NA11_ANTEL	Delta-actitoxin-Ael1b OS=Anthopleura elegantissima OX=6110 PE=1 SV=1			0	26.01	IACLCDSDGPSVR	Carbamidomethyl(C)@3; Cys->Tyr@5; Asp->Asn@6	cleaved G-I@N-term	-0.0228168	1450.66	726.34	1450.69	726.351	2	13	1.1.1.2564.4	1	58.5221	6245.23	58.606
3	9.1	20.03	100	100	100	sp|P0C1F0|NA11_ANTEL	Delta-actitoxin-Ael1b OS=Anthopleura elegantissima OX=6110 PE=1 SV=1			0	22.28	IACLCDSDGPSVR	Carbamidomethyl(C)@3; Carbamidomethyl(C)@5; Ser->Ala@7; Pro->Ser@10	cleaved G-I@N-term	-0.0267393	1422.6	712.306	1422.62	712.319	2	13	1.1.1.1153.8	1	25.0191	11316.5	25.198
3	9.1	20.03	100	100	100	sp|P0C1F0|NA11_ANTEL	Delta-actitoxin-Ael1b OS=Anthopleura elegantissima OX=6110 PE=1 SV=1			0	99	LCDSDGPSVR	Carbamidomethyl(C)@2	cleaved C-L@N-term	0.00408997	1104.49	553.253	1104.49	553.251	2	13	1.1.1.1483.9	0	32.5137	3029.84	32.4744
3	9.1	20.03	100	100	100	sp|P0C1F0|NA11_ANTEL	Delta-actitoxin-Ael1b OS=Anthopleura elegantissima OX=6110 PE=1 SV=1			0	99	LCDSDGPSVR	Carbamidomethyl(C)@2	cleaved C-L@N-term	0.00445618	1104.49	553.253	1104.49	553.251	2	12	1.1.1.1471.7	0	32.2527	2694.29	32.4677
3	9.1	20.03	100	100	100	sp|P0C1F0|NA11_ANTEL	Delta-actitoxin-Ael1b OS=Anthopleura elegantissima OX=6110 PE=1 SV=1			0	99	PSGWHNCK	Asn->Ser@6; Carbamidomethyl(C)@7	cleaved C-P@N-term	0.00458561	957.417	479.716	957.413	479.714	2	10	1.1.1.492.11	0	10.4973	4589.27	10.4549
3	9.1	20.03	100	100	100	sp|P0C1F0|NA11_ANTEL	Delta-actitoxin-Ael1b OS=Anthopleura elegantissima OX=6110 PE=1 SV=1			0	99	SSGQLIGACCK	Carbamidomethyl(C)@9; Carbamidomethyl(C)@10		0.00458205	1179.54	590.778	1179.54	590.776	2	15	1.1.1.1719.8	0	38.1666	6277.87	38.2512
4	6.14	6.14	93.85	56.92	56.92	sp|P86862|VKT1_ANTEL	KappaPI-actitoxin-Ael3a OS=Anthopleura elegantissima OX=6110 PE=1 SV=1			2	99	CEMFYYGGCGGNANNFNTLE	Carbamidomethyl(C)@1; Carbamidomethyl(C)@9; Glu->Gln@20	cleaved E-E@C-term	0.0408738	2315.94	772.989	2315.9	772.975	3	20	1.1.1.3450.11	1	79.9396	1611.65	79.8677
4	6.14	6.14	93.85	56.92	56.92	sp|P86862|VKT1_ANTEL	KappaPI-actitoxin-Ael3a OS=Anthopleura elegantissima OX=6110 PE=1 SV=1			2	99	FYYNSSTR			0.00243112	1036.46	519.239	1036.46	519.238	2	12	1.1.1.1728.4	1	38.3908	40286.1	38.4494
4	6.14	6.14	93.85	56.92	56.92	sp|P86862|VKT1_ANTEL	KappaPI-actitoxin-Ael3a OS=Anthopleura elegantissima OX=6110 PE=1 SV=1			2	99	INSICLLPK	Carbamidomethyl(C)@5		-0.00105707	1056.6	529.307	1056.6	529.307	2	15	1.1.1.3198.2	1	73.8054	50058.6	73.751
4	6.14	6.14	93.85	56.92	56.92	sp|P86862|VKT1_ANTEL	KappaPI-actitoxin-Ael3a OS=Anthopleura elegantissima OX=6110 PE=1 SV=1			0.0381045	18.36	FYYNSSTRR		missed R-R@8	0.00207582	1192.56	398.529	1192.56	398.528	3	6	1.1.1.1216.5	1	26.4423	7406.8	26.3081
4	6.14	6.14	93.85	56.92	56.92	sp|P86862|VKT1_ANTEL	KappaPI-actitoxin-Ael3a OS=Anthopleura elegantissima OX=6110 PE=1 SV=1			0.00877392	19.95	NSICLLPK	Deamidated(N)@1; Carbamidomethyl(C)@4	cleaved I-N@N-term	-0.0122758	944.488	473.251	944.5	473.257	2	4	1.1.1.1817.5	1	40.543	860.342	40.5363
4	6.14	6.14	93.85	56.92	56.92	sp|P86862|VKT1_ANTEL	KappaPI-actitoxin-Ael3a OS=Anthopleura elegantissima OX=6110 PE=1 SV=1			0	99	FYYNSSTR			0.0049946	1036.47	519.24	1036.46	519.238	2	9	1.1.1.1716.5	1	38.0868	28124.5	38.3009
4	6.14	6.14	93.85	56.92	56.92	sp|P86862|VKT1_ANTEL	KappaPI-actitoxin-Ael3a OS=Anthopleura elegantissima OX=6110 PE=1 SV=1			0	55.39	FYYNSSTR	Deamidated(N)@4		0.00059328	1037.45	519.73	1037.45	519.73	2	6	1.1.1.1931.8	1	43.3278	693.802	43.313
4	6.14	6.14	93.85	56.92	56.92	sp|P86862|VKT1_ANTEL	KappaPI-actitoxin-Ael3a OS=Anthopleura elegantissima OX=6110 PE=1 SV=1			0	99	INSICLLPK	Carbamidomethyl(C)@5		-0.000690859	1056.6	529.307	1056.6	529.307	2	11	1.1.1.3184.4	1	73.459	44746.5	73.7015
4	6.14	6.14	93.85	56.92	56.92	sp|P86862|VKT1_ANTEL	KappaPI-actitoxin-Ael3a OS=Anthopleura elegantissima OX=6110 PE=1 SV=1			0	95.94	INSICLLPK	Asn->Leu@2; Carbamidomethyl(C)@5		-0.0718567	1055.57	528.792	1055.64	528.828	2	11	1.1.1.4461.2	1	103.239	725.914	103.21
4	6.14	6.14	93.85	56.92	56.92	sp|P86862|VKT1_ANTEL	KappaPI-actitoxin-Ael3a OS=Anthopleura elegantissima OX=6110 PE=1 SV=1			0	17.22	RCEMFYYGGCGGNANNFNTLE	Carbamidomethyl(C)@2; Carbamidomethyl(C)@10	cleaved E-E@C-term; missed R-C@1	-0.939333	2472.05	825.024	2472.99	825.337	3	12	1.1.1.3178.3	1	73.3249	7853.25	73.4288
5	2.39	2.39	91.08	7.042	3.756	sp|C5NSL2|ACTP1_ANTAS	DELTA-actitoxin-Aas1a OS=Anthopleura asiatica OX=160217 PE=1 SV=1			1.36653	98.48	ALLYDGQK			-0.00241014	906.479	454.247	906.481	454.248	2	7	1.1.1.2109.3	1	47.5493	931.223	47.5429
5	2.39	2.39	91.08	7.042	3.756	sp|C5NSL2|ACTP1_ANTAS	DELTA-actitoxin-Aas1a OS=Anthopleura asiatica OX=160217 PE=1 SV=1			0.739929	92.91	LEIHVSR			0.062717	852.544	427.279	852.482	427.248	2	4	1.1.1.3523.2	1	81.7183	1313.7	81.7393
5	2.39	2.39	91.08	7.042	3.756	sp|C5NSL2|ACTP1_ANTAS	DELTA-actitoxin-Aas1a OS=Anthopleura asiatica OX=160217 PE=1 SV=1			0.0942041	41.32	KVEPLEKDEK		missed K-V@1; missed K-D@7	0.0158202	1213.67	607.843	1213.66	607.835	2	6	1.1.1.1914.4	1	42.9062	412.426	42.9402
5	2.39	2.39	91.08	7.042	3.756	sp|C5NSL2|ACTP1_ANTAS	DELTA-actitoxin-Aas1a OS=Anthopleura asiatica OX=160217 PE=1 SV=1			0.0888424	39.76	VEPLEK			0.0738664	713.47	357.742	713.396	357.705	2	5	1.1.1.2236.3	0	50.5428	2607.67	50.4865
5	2.39	2.39	91.08	7.042	3.756	sp|C5NSL2|ACTP1_ANTAS	DELTA-actitoxin-Aas1a OS=Anthopleura asiatica OX=160217 PE=1 SV=1			0.0301184	17.23	ILEAIGDVNR			0.0581497	1098.66	550.338	1098.6	550.309	2	6	1.1.1.3389.3	1	78.4471	946.079	78.4896
5	2.39	2.39	91.08	7.042	3.756	sp|C5NSL2|ACTP1_ANTAS	DELTA-actitoxin-Aas1a OS=Anthopleura asiatica OX=160217 PE=1 SV=1			0.0070049	16.86	IAIGVENQSGK	Deamidated(N)@7		0.00524494	1115.59	558.801	1115.58	558.798	2	7	1.1.1.1987.4	1	44.7036	1894.41	44.7129
5	2.39	2.39	91.08	7.042	3.756	sp|C5NSL2|ACTP1_ANTAS	DELTA-actitoxin-Aas1a OS=Anthopleura asiatica OX=160217 PE=1 SV=1			0.00130484	16.19	DEKRSLAVAGA		cleaved A-V@C-term; missed K-R@3; missed R-S@4	0.0275809	1115.62	558.818	1115.59	558.804	2	9	1.1.1.2537.6	1	57.8871	4772.79	57.9506
6	2.21	2.21	100	29.51	21.31	sp|P0DMX0|VKT3_ANTAF	PI-actitoxin-Axm2b OS=Anthopleura aff. xanthogrammica OX=152178 PE=1 SV=1			2	99	CERFIYGGCGGNR	Carbamidomethyl(C)@1; Ile->Thr@5; Carbamidomethyl(C)@9	missed R-F@3	-0.0332314	1532.59	767.303	1532.62	767.32	2	16	1.1.1.3482.6	1	80.7192	10851	80.5875
6	2.21	2.21	100	29.51	21.31	sp|P0DMX0|VKT3_ANTAF	PI-actitoxin-Axm2b OS=Anthopleura aff. xanthogrammica OX=152178 PE=1 SV=1			0.195861	65.16	GYFPR			0.00300635	638.321	320.168	638.318	320.166	2	5	1.1.1.1898.2	1	42.515	345.152	42.5917
6	2.21	2.21	100	29.51	21.31	sp|P0DMX0|VKT3_ANTAF	PI-actitoxin-Axm2b OS=Anthopleura aff. xanthogrammica OX=152178 PE=1 SV=1			0.00261362	98.86	IYGGCGGNR	Ile->Phe@1; Carbamidomethyl(C)@5	cleaved F-I@N-term	0.00441225	986.407	494.211	986.403	494.209	2	12	1.1.1.872.2	1	18.5109	9692.89	18.7393
6	2.21	2.21	100	29.51	21.31	sp|P0DMX0|VKT3_ANTAF	PI-actitoxin-Axm2b OS=Anthopleura aff. xanthogrammica OX=152178 PE=1 SV=1			0	66.19	CERFIYGGCGGNR	Carbamidomethyl(C)@1; Dehydrated(E)@2; Tyr->Trp@6; Carbamidomethyl(C)@9	missed R-F@3	-0.0432983	1549.62	775.819	1549.67	775.841	2	15	1.1.1.2508.2	1	57.1943	50768.5	57.3963
6	2.21	2.21	100	29.51	21.31	sp|P0DMX0|VKT3_ANTAF	PI-actitoxin-Axm2b OS=Anthopleura aff. xanthogrammica OX=152178 PE=1 SV=1			0	15.26	CERFIYGGCGGNR	Carbamidomethyl(C)@1; Ile->Thr@5; Carbamidomethyl(C)@9	missed R-F@3	-0.032621	1532.59	767.303	1532.62	767.32	2	10	1.1.1.3465.12	1	80.3067	8215.05	80.5387
6	2.21	2.21	100	29.51	21.31	sp|P0DMX0|VKT3_ANTAF	PI-actitoxin-Axm2b OS=Anthopleura aff. xanthogrammica OX=152178 PE=1 SV=1			0	21.28	CRGYFPR	Carbamidomethyl(C)@1; Arg->Leu@2	missed R-G@2	0.00346749	911.436	456.725	911.432	456.723	2	8	1.1.1.2688.7	1	61.554	13942.5	61.7191
7	1.44	10	100	70.21	70.21	sp|P0C1F1|NA13_ANTEL	Delta-actitoxin-Ael1c OS=Anthopleura elegantissima OX=6110 PE=1 SV=1			0.844664	99	SSGPLIGACCK	Carbamidomethyl(C)@9; Carbamidomethyl(C)@10		0.00441427	1148.54	575.275	1148.53	575.273	2	9	1.1.1.2034.18	0	45.7909	974.553	45.7733
7	1.44	10	100	70.21	70.21	sp|P0C1F1|NA13_ANTEL	Delta-actitoxin-Ael1c OS=Anthopleura elegantissima OX=6110 PE=1 SV=1			0.598599	99	SSGPLIGACCKQ	Carbamidomethyl(C)@9; Carbamidomethyl(C)@10	missed K-Q@11	0.02445	1276.61	639.315	1276.59	639.302	2	11	1.1.1.2040.18	0	45.9386	2003.12	46.02
7	1.44	10	100	70.21	70.21	sp|P0C1F1|NA13_ANTEL	Delta-actitoxin-Ael1c OS=Anthopleura elegantissima OX=6110 PE=1 SV=1			0.00130484	15.95	GVPCLCDSDGPNV	Carbamidomethyl(C)@4; Carbamidomethyl(C)@6	cleaved V-R@C-term	0.00817046	1388.58	695.296	1388.57	695.292	2	8	1.1.1.3130.9	1	72.1753	251.964	72.1559
7	1.44	10	100	70.21	70.21	sp|P0C1F1|NA13_ANTEL	Delta-actitoxin-Ael1c OS=Anthopleura elegantissima OX=6110 PE=1 SV=1			0	99	GCPSGWHNCK	Carbamidomethyl(C)@2; Carbamidomethyl(C)@9; Lys->Arg@10	cleaved A-G@N-term	0.00116147	1229.48	615.749	1229.48	615.748	2	11	1.1.1.651.5	0	13.6488	922.322	13.7784
7	1.44	10	100	70.21	70.21	sp|P0C1F1|NA13_ANTEL	Delta-actitoxin-Ael1c OS=Anthopleura elegantissima OX=6110 PE=1 SV=1			0	15.79	GCPSGWHNCK	Carbamidomethyl(C)@2; Asn->Ser@8; Carbamidomethyl(C)@9	cleaved A-G@N-term	0.0027056	1174.47	588.241	1174.46	588.24	2	12	1.1.1.484.6	0	10.3015	5784.77	10.4549
7	1.44	10	100	70.21	70.21	sp|P0C1F1|NA13_ANTEL	Delta-actitoxin-Ael1c OS=Anthopleura elegantissima OX=6110 PE=1 SV=1			0	99	GNTLSGTYWLAGCPSGWHNCK	Carbamidomethyl(C)@13; Carbamidomethyl(C)@20		-0.000482596	2365.04	789.353	2365.04	789.353	3	15	1.1.1.3428.10	0	79.4201	9551.62	79.4269
7	1.44	10	100	70.21	70.21	sp|P0C1F1|NA13_ANTEL	Delta-actitoxin-Ael1c OS=Anthopleura elegantissima OX=6110 PE=1 SV=1			0	99	GNTLSGTYWLAGCPSGWHNCK	Carbamidomethyl(C)@13; Carbamidomethyl(C)@20		0.023674	2365.06	592.272	2365.04	592.266	4	8	1.1.1.3430.4	0	79.4596	271.882	79.4269
7	1.44	10	100	70.21	70.21	sp|P0C1F1|NA13_ANTEL	Delta-actitoxin-Ael1c OS=Anthopleura elegantissima OX=6110 PE=1 SV=1			0	39.21	GVPCLCDSDGPNVR	Val->Leu@2; Carbamidomethyl(C)@4; Carbamidomethyl(C)@6; Pro->Ala@11		0.007035	1532.68	767.346	1532.67	767.343	2	14	1.1.1.2911.11	0	67.0255	119430	66.8845
7	1.44	10	100	70.21	70.21	sp|P0C1F1|NA13_ANTEL	Delta-actitoxin-Ael1c OS=Anthopleura elegantissima OX=6110 PE=1 SV=1			0	24.19	GVPCLCDSDGPNVR	Val->Leu@2; Carbamidomethyl(C)@4; Carbamidomethyl(C)@6; Asn->Ser@12		0.00252812	1531.68	766.846	1531.68	766.845	2	22	1.1.1.2900.5	0	66.7555	241779	66.8845
7	1.44	10	100	70.21	70.21	sp|P0C1F1|NA13_ANTEL	Delta-actitoxin-Ael1c OS=Anthopleura elegantissima OX=6110 PE=1 SV=1			0	24.19	GVPCLCDSDGPNVR	Val->Leu@2; Carbamidomethyl(C)@4; Carbamidomethyl(C)@6; Asn->Ser@12		0.00350468	1531.68	766.847	1531.68	766.845	2	17	1.1.1.2977.8	0	68.4605	27184.8	68.6844
7	1.44	10	100	70.21	70.21	sp|P0C1F1|NA13_ANTEL	Delta-actitoxin-Ael1c OS=Anthopleura elegantissima OX=6110 PE=1 SV=1			0	24.19	GVPCLCDSDGPNVR	Val->Leu@2; Carbamidomethyl(C)@4; Carbamidomethyl(C)@6; Asn->Ser@12		0.00715349	1531.68	511.568	1531.68	511.566	3	18	1.1.1.2991.7	0	68.7911	6331.72	68.6844
7	1.44	10	100	70.21	70.21	sp|P0C1F1|NA13_ANTEL	Delta-actitoxin-Ael1c OS=Anthopleura elegantissima OX=6110 PE=1 SV=1			0	15.56	GVPCLCDSDGPNVR	Protein Terminal Acetyl@N-term; Carbamidomethyl(C)@4; Carbamidomethyl(C)@6; Asn->Ser@12		0.00236448	1559.67	780.844	1559.67	780.843	2	12	1.1.1.3399.4	0	78.7025	1058.86	78.8606
7	1.44	10	100	70.21	70.21	sp|P0C1F1|NA13_ANTEL	Delta-actitoxin-Ael1c OS=Anthopleura elegantissima OX=6110 PE=1 SV=1			0	99	PSGWHNCK	Asn->Ser@6; Carbamidomethyl(C)@7	cleaved C-P@N-term	0.00458561	957.417	479.716	957.413	479.714	2	10	1.1.1.492.11	0	10.4973	4589.27	10.4549
7	1.44	10	100	70.21	70.21	sp|P0C1F1|NA13_ANTEL	Delta-actitoxin-Ael1c OS=Anthopleura elegantissima OX=6110 PE=1 SV=1			0	21.01	SSGPLIGACCKQ	Ala->Ser@8; Carbamidomethyl(C)@9; Carbamidomethyl(C)@10	missed K-Q@11	0.00438893	1292.59	647.302	1292.59	647.3	2	8	1.1.1.1849.7	1	41.3244	1046.13	41.3362
7	1.44	10	100	70.21	70.21	sp|P0C1F1|NA13_ANTEL	Delta-actitoxin-Ael1c OS=Anthopleura elegantissima OX=6110 PE=1 SV=1			0	24.19	VPCLCDSDGPNVR	Val->Leu@1; Carbamidomethyl(C)@3; Carbamidomethyl(C)@5; Asn->Ser@11	cleaved G-V@N-term	0.00177505	1474.66	738.335	1474.65	738.334	2	14	1.1.1.2778.19	0	63.7704	3164.16	63.7771

## Sheet: 20181005 Anemona F12_IDA_5- (3)
N	Unused	Total	%Cov	%Cov(50)	%Cov(95)	Accessions	Names	Used	Annotation	Contrib	Conf	Sequence	Modifications	Cleavages	dMass	Prec MW	Prec m/z	Theor MW	Theor m/z	Theor z	Sc	Spectrum	Specific	Time	PrecursorSignal	PrecursorElution
1	51.16	51.16	94.86	64.95	59.81	tr|Q9NH96|Q9NH96_ANTEL	Putative cell adhesion protein Sym32 OS=Anthopleura elegantissima OX=6110 GN=sym32 PE=2 SV=1			2	99	AAGIAQFLVMGK	Gly->Asp@3		0.0023105	1262.67	632.343	1262.67	632.342	2	20	1.1.1.3950.4	1	91.7007	12126.5	91.8627
1	51.16	51.16	94.86	64.95	59.81	tr|Q9NH96|Q9NH96_ANTEL	Putative cell adhesion protein Sym32 OS=Anthopleura elegantissima OX=6110 GN=sym32 PE=2 SV=1			2	99	ANAIKNELLVPSILEMPK		cleaved Y-A@N-term; missed K-N@5	0.0118158	1979.12	660.715	1979.11	660.711	3	16	1.1.1.4118.6	1	95.5048	1869.76	95.5446
1	51.16	51.16	94.86	64.95	59.81	tr|Q9NH96|Q9NH96_ANTEL	Putative cell adhesion protein Sym32 OS=Anthopleura elegantissima OX=6110 GN=sym32 PE=2 SV=1			2	99	EVLLFHVIK			0.00201093	1096.67	549.341	1096.66	549.34	2	11	1.1.1.3449.4	1	79.9109	6409.53	80.0459
1	51.16	51.16	94.86	64.95	59.81	tr|Q9NH96|Q9NH96_ANTEL	Putative cell adhesion protein Sym32 OS=Anthopleura elegantissima OX=6110 GN=sym32 PE=2 SV=1			2	99	FNVYGGGK	Deamidated(N)@2		0.0210459	841.418	421.716	841.397	421.706	2	12	1.1.1.1933.2	1	43.3702	11230.4	43.5623
1	51.16	51.16	94.86	64.95	59.81	tr|Q9NH96|Q9NH96_ANTEL	Putative cell adhesion protein Sym32 OS=Anthopleura elegantissima OX=6110 GN=sym32 PE=2 SV=1			2	99	ISGGSVTVNNAVVVF		cleaved H-I@N-term; cleaved F-V@C-term	-0.001154	1461.78	731.898	1461.78	731.899	2	12	1.1.1.3926.2	1	91.105	316.949	91.0972
1	51.16	51.16	94.86	64.95	59.81	tr|Q9NH96|Q9NH96_ANTEL	Putative cell adhesion protein Sym32 OS=Anthopleura elegantissima OX=6110 GN=sym32 PE=2 SV=1			2	99	IVTAQCSPIIK	Carbamidomethyl(C)@6		0.00535441	1228.69	410.571	1228.68	410.569	3	16	1.1.1.2598.4	1	59.3242	15223.7	59.4425
1	51.16	51.16	94.86	64.95	59.81	tr|Q9NH96|Q9NH96_ANTEL	Putative cell adhesion protein Sym32 OS=Anthopleura elegantissima OX=6110 GN=sym32 PE=2 SV=1			2	99	LGNFVEVANSLGLTDLISAAK	Phe->Leu@4	cleaved N-L@N-term	-0.00300004	2097.17	1049.59	2097.17	1049.59	2	29	1.1.1.5014.13	1	112.642	57387.4	112.625
1	51.16	51.16	94.86	64.95	59.81	tr|Q9NH96|Q9NH96_ANTEL	Putative cell adhesion protein Sym32 OS=Anthopleura elegantissima OX=6110 GN=sym32 PE=2 SV=1			2	99	LQGVLAGPGPF		cleaved F-T@C-term	0.00294917	1054.58	528.299	1054.58	528.298	2	16	1.1.1.3912.3	1	90.7774	31610.5	90.8955
1	51.16	51.16	94.86	64.95	59.81	tr|Q9NH96|Q9NH96_ANTEL	Putative cell adhesion protein Sym32 OS=Anthopleura elegantissima OX=6110 GN=sym32 PE=2 SV=1			2	99	LQGVLAGPGPFTVF		cleaved F-A@C-term	0.00240282	1401.77	701.891	1401.77	701.89	2	17	1.1.1.4882.2	1	110.629	2222.76	110.805
1	51.16	51.16	94.86	64.95	59.81	tr|Q9NH96|Q9NH96_ANTEL	Putative cell adhesion protein Sym32 OS=Anthopleura elegantissima OX=6110 GN=sym32 PE=2 SV=1			2	99	LQGVLAGPGPFTVFAPTNEAF		cleaved F-A@C-term	0.00106896	2132.1	1067.06	2132.09	1067.05	2	20	1.1.1.5016.2	1	112.693	2240.82	112.649
1	51.16	51.16	94.86	64.95	59.81	tr|Q9NH96|Q9NH96_ANTEL	Putative cell adhesion protein Sym32 OS=Anthopleura elegantissima OX=6110 GN=sym32 PE=2 SV=1			2	99	LQGVLAGPGPFTVFAPTNEAFAK			0.00746762	2331.23	778.085	2331.23	778.083	3	11	1.1.1.4568.5	1	105.335	1185.83	105.488
1	51.16	51.16	94.86	64.95	59.81	tr|Q9NH96|Q9NH96_ANTEL	Putative cell adhesion protein Sym32 OS=Anthopleura elegantissima OX=6110 GN=sym32 PE=2 SV=1			2	99	NELLVPSILEMPK			0.00271327	1481.82	741.917	1481.82	741.915	2	12	1.1.1.4301.5	1	99.8274	1987.42	99.7907
1	51.16	51.16	94.86	64.95	59.81	tr|Q9NH96|Q9NH96_ANTEL	Putative cell adhesion protein Sym32 OS=Anthopleura elegantissima OX=6110 GN=sym32 PE=2 SV=1			2	99	QYFSTLLTAVLAAK	Gln->pyro-Glu@N-term		-0.00456108	1507.82	754.919	1507.83	754.922	2	19	1.1.1.5031.13	1	113.038	3419.88	112.997
1	51.16	51.16	94.86	64.95	59.81	tr|Q9NH96|Q9NH96_ANTEL	Putative cell adhesion protein Sym32 OS=Anthopleura elegantissima OX=6110 GN=sym32 PE=2 SV=1			2	99	SLGLTDLISAAK		cleaved N-S@N-term	0.000944162	1187.68	594.846	1187.68	594.845	2	15	1.1.1.3851.2	1	89.4108	8445.85	89.5274
1	51.16	51.16	94.86	64.95	59.81	tr|Q9NH96|Q9NH96_ANTEL	Putative cell adhesion protein Sym32 OS=Anthopleura elegantissima OX=6110 GN=sym32 PE=2 SV=1			2	99	STLLTAVLAAK		cleaved F-S@N-term	-0.000580255	1086.66	544.339	1086.66	544.34	2	14	1.1.1.3706.3	1	86.0686	14472.8	86.3022
1	51.16	51.16	94.86	64.95	59.81	tr|Q9NH96|Q9NH96_ANTEL	Putative cell adhesion protein Sym32 OS=Anthopleura elegantissima OX=6110 GN=sym32 PE=2 SV=1			2	99	SVVYANAIK			0.00370547	963.543	482.779	963.539	482.777	2	12	1.1.1.2292.2	1	51.9139	5233.33	52.0064
1	51.16	51.16	94.86	64.95	59.81	tr|Q9NH96|Q9NH96_ANTEL	Putative cell adhesion protein Sym32 OS=Anthopleura elegantissima OX=6110 GN=sym32 PE=2 SV=1			2	99	SVVYANAIKNELLVPSILEMPK		missed K-N@9	0.0108322	2427.36	810.126	2427.34	810.122	3	17	1.1.1.4487.5	1	103.811	3320.91	103.99
1	51.16	51.16	94.86	64.95	59.81	tr|Q9NH96|Q9NH96_ANTEL	Putative cell adhesion protein Sym32 OS=Anthopleura elegantissima OX=6110 GN=sym32 PE=2 SV=1			2	99	SVVYANAIKNELLVPSILEMPKK	Oxidation(M)@20	missed K-N@9; missed K-K@22	0.0115917	2571.45	858.156	2571.43	858.152	3	13	1.1.1.4014.4	1	93.1586	161.428	93.1392
1	51.16	51.16	94.86	64.95	59.81	tr|Q9NH96|Q9NH96_ANTEL	Putative cell adhesion protein Sym32 OS=Anthopleura elegantissima OX=6110 GN=sym32 PE=2 SV=1			2	99	TVFAPTNEAF		cleaved F-T@N-term; cleaved F-A@C-term	0.0019328	1095.53	548.77	1095.52	548.769	2	11	1.1.1.3462.3	1	80.223	11543.8	80.4158
1	51.16	51.16	94.86	64.95	59.81	tr|Q9NH96|Q9NH96_ANTEL	Putative cell adhesion protein Sym32 OS=Anthopleura elegantissima OX=6110 GN=sym32 PE=2 SV=1			2	99	TVFAPTNEAFAK		cleaved F-T@N-term	0.00193607	1294.66	648.336	1294.66	648.335	2	15	1.1.1.2908.10	1	66.951	12203.1	67.0067
1	51.16	51.16	94.86	64.95	59.81	tr|Q9NH96|Q9NH96_ANTEL	Putative cell adhesion protein Sym32 OS=Anthopleura elegantissima OX=6110 GN=sym32 PE=2 SV=1			2	99	VDIPVTNGVVHVIDTVLIPK		cleaved F-V@N-term	0.00582525	2127.24	710.086	2127.23	710.084	3	14	1.1.1.4925.3	1	111.385	2114.12	111.456
1	51.16	51.16	94.86	64.95	59.81	tr|Q9NH96|Q9NH96_ANTEL	Putative cell adhesion protein Sym32 OS=Anthopleura elegantissima OX=6110 GN=sym32 PE=2 SV=1			2	99	VDIPVTNGVVHVIDTVLIPKD		cleaved F-V@N-term; cleaved D-V@C-term; missed K-D@20	0.0061039	2242.26	748.428	2242.26	748.426	3	22	1.1.1.4921.5	1	111.303	28109.4	111.432
1	51.16	51.16	94.86	64.95	59.81	tr|Q9NH96|Q9NH96_ANTEL	Putative cell adhesion protein Sym32 OS=Anthopleura elegantissima OX=6110 GN=sym32 PE=2 SV=1			2	99	VIDTVLIPKD		cleaved H-V@N-term; cleaved D-V@C-term; missed K-D@9	-0.0644298	1111.58	556.799	1111.65	556.832	2	14	1.1.1.3154.5	1	72.7431	1558.6	72.7302
1	51.16	51.16	94.86	64.95	59.81	tr|Q9NH96|Q9NH96_ANTEL	Putative cell adhesion protein Sym32 OS=Anthopleura elegantissima OX=6110 GN=sym32 PE=2 SV=1			2	99	VMIPPFGTVTDVVAMEK	Ile->Asn@3; Oxidation(M)@15		0.0507812	1849.95	617.656	1849.9	617.639	3	24	1.1.1.4227.3	1	98.1698	34219.3	98.1103
1	51.16	51.16	94.86	64.95	59.81	tr|Q9NH96|Q9NH96_ANTEL	Putative cell adhesion protein Sym32 OS=Anthopleura elegantissima OX=6110 GN=sym32 PE=2 SV=1			1.09691	99	LQGVLAGPGPFTV		cleaved V-F@C-term	0.00318979	1254.7	628.357	1254.7	628.356	2	16	1.1.1.4202.4	1	97.5605	848.719	97.6213
1	51.16	51.16	94.86	64.95	59.81	tr|Q9NH96|Q9NH96_ANTEL	Putative cell adhesion protein Sym32 OS=Anthopleura elegantissima OX=6110 GN=sym32 PE=2 SV=1			0.536107	98.01	SLTLFGPTNEAF		cleaved F-D@C-term	0.00192928	1295.64	648.828	1295.64	648.827	2	18	1.1.1.4351.2	1	100.861	29519.5	101.096
1	51.16	51.16	94.86	64.95	59.81	tr|Q9NH96|Q9NH96_ANTEL	Putative cell adhesion protein Sym32 OS=Anthopleura elegantissima OX=6110 GN=sym32 PE=2 SV=1			0.49485	96.78	SVVYANAIKNELL		cleaved L-V@C-term; missed K-N@9	-0.00232341	1432.79	717.402	1432.79	717.404	2	14	1.1.1.3616.5	1	83.8972	1680.92	84.0337
1	51.16	51.16	94.86	64.95	59.81	tr|Q9NH96|Q9NH96_ANTEL	Putative cell adhesion protein Sym32 OS=Anthopleura elegantissima OX=6110 GN=sym32 PE=2 SV=1			0.303644	95.34	EKQYFSTLLTAVLAAK		cleaved M-E@N-term; missed K-Q@2	0.00649129	1782	595.007	1781.99	595.005	3	17	1.1.1.4450.4	1	103	2285.79	103.137
1	51.16	51.16	94.86	64.95	59.81	tr|Q9NH96|Q9NH96_ANTEL	Putative cell adhesion protein Sym32 OS=Anthopleura elegantissima OX=6110 GN=sym32 PE=2 SV=1			0.189096	88.44	GLTDLISAAK		cleaved L-G@N-term	0.00180218	987.562	494.788	987.56	494.787	2	13	1.1.1.3341.3	1	77.277	5544.79	77.4688
1	51.16	51.16	94.86	64.95	59.81	tr|Q9NH96|Q9NH96_ANTEL	Putative cell adhesion protein Sym32 OS=Anthopleura elegantissima OX=6110 GN=sym32 PE=2 SV=1			0.164309	93.73	SLTLFGPTNEAFDTIPEAY		cleaved Y-K@C-term	0.00657538	2085	1043.51	2084.99	1043.5	2	17	1.1.1.4910.2	1	111.113	262.559	111.173
1	51.16	51.16	94.86	64.95	59.81	tr|Q9NH96|Q9NH96_ANTEL	Putative cell adhesion protein Sym32 OS=Anthopleura elegantissima OX=6110 GN=sym32 PE=2 SV=1			0.120904	86.63	VMIPPFGTVTDVVA		cleaved A-M@C-term	0.000301344	1444.76	723.389	1444.76	723.389	2	15	1.1.1.4706.4	1	107.75	1025.04	107.73
1	51.16	51.16	94.86	64.95	59.81	tr|Q9NH96|Q9NH96_ANTEL	Putative cell adhesion protein Sym32 OS=Anthopleura elegantissima OX=6110 GN=sym32 PE=2 SV=1			0.069051	59.3	AAGIAQF		cleaved F-L@C-term	0.00199352	676.356	339.185	676.354	339.184	2	9	1.1.1.2812.2	1	64.5791	1508.86	64.5491
1	51.16	51.16	94.86	64.95	59.81	tr|Q9NH96|Q9NH96_ANTEL	Putative cell adhesion protein Sym32 OS=Anthopleura elegantissima OX=6110 GN=sym32 PE=2 SV=1			0.0400052	92.02	VMIPPFGTVTDVVAM	Oxidation(M)@15	cleaved M-E@C-term	0.00640601	1591.81	796.91	1591.8	796.907	2	15	1.1.1.4574.3	1	105.441	761.19	105.488
1	51.16	51.16	94.86	64.95	59.81	tr|Q9NH96|Q9NH96_ANTEL	Putative cell adhesion protein Sym32 OS=Anthopleura elegantissima OX=6110 GN=sym32 PE=2 SV=1			0.0385789	81.22	SVVYANAIKNELLVPSIL		cleaved L-E@C-term; missed K-N@9	0.0123277	1942.13	648.383	1942.11	648.379	3	13	1.1.1.4620.2	1	106.255	694.04	106.297
1	51.16	51.16	94.86	64.95	59.81	tr|Q9NH96|Q9NH96_ANTEL	Putative cell adhesion protein Sym32 OS=Anthopleura elegantissima OX=6110 GN=sym32 PE=2 SV=1			0.0264104	74.28	VMIPPFGTVTDV		cleaved V-V@C-term	0.00280171	1274.66	638.338	1274.66	638.336	2	10	1.1.1.4465.2	1	103.321	191.881	103.387
1	51.16	51.16	94.86	64.95	59.81	tr|Q9NH96|Q9NH96_ANTEL	Putative cell adhesion protein Sym32 OS=Anthopleura elegantissima OX=6110 GN=sym32 PE=2 SV=1			0.0222764	70.91	GVVHVIDTVLIPKD		cleaved N-G@N-term; cleaved D-V@C-term; missed K-D@13	0.00518817	1503.87	502.298	1503.87	502.296	3	11	1.1.1.3573.3	1	82.8511	1589.27	82.9187
1	51.16	51.16	94.86	64.95	59.81	tr|Q9NH96|Q9NH96_ANTEL	Putative cell adhesion protein Sym32 OS=Anthopleura elegantissima OX=6110 GN=sym32 PE=2 SV=1			0.0209071	29.51	LVMGK		cleaved F-L@N-term	0.000698163	546.321	274.168	546.32	274.167	2	6	1.1.1.784.2	1	16.4302	2021.66	16.5968
1	51.16	51.16	94.86	64.95	59.81	tr|Q9NH96|Q9NH96_ANTEL	Putative cell adhesion protein Sym32 OS=Anthopleura elegantissima OX=6110 GN=sym32 PE=2 SV=1			0.0141246	31.81	VPSILEMPK		cleaved L-V@N-term	0.00251657	1012.57	507.29	1012.56	507.289	2	8	1.1.1.3287.4	1	75.9483	3759.57	76.113
1	51.16	51.16	94.86	64.95	59.81	tr|Q9NH96|Q9NH96_ANTEL	Putative cell adhesion protein Sym32 OS=Anthopleura elegantissima OX=6110 GN=sym32 PE=2 SV=1			0.0118872	59.59	NSLGLTDLISAAK		cleaved A-N@N-term	0.00220616	1301.72	651.868	1301.72	651.867	2	8	1.1.1.3790.4	1	88.0437	680.959	88.0113
1	51.16	51.16	94.86	64.95	59.81	tr|Q9NH96|Q9NH96_ANTEL	Putative cell adhesion protein Sym32 OS=Anthopleura elegantissima OX=6110 GN=sym32 PE=2 SV=1			0.00480371	34.47	ANAIKNELLVPSIL		cleaved Y-A@N-term; cleaved L-E@C-term; missed K-N@5	-0.00272765	1493.88	747.947	1493.88	747.948	2	9	1.1.1.4179.4	1	96.9994	367.209	97.0355
1	51.16	51.16	94.86	64.95	59.81	tr|Q9NH96|Q9NH96_ANTEL	Putative cell adhesion protein Sym32 OS=Anthopleura elegantissima OX=6110 GN=sym32 PE=2 SV=1			0.00261362	17.49	ISAAKAAGIA		cleaved L-I@N-term; cleaved A-Q@C-term; missed K-A@5	0.00214922	871.515	436.765	871.513	436.764	2	9	1.1.1.2173.2	1	49.0092	2571.88	48.9712
1	51.16	51.16	94.86	64.95	59.81	tr|Q9NH96|Q9NH96_ANTEL	Putative cell adhesion protein Sym32 OS=Anthopleura elegantissima OX=6110 GN=sym32 PE=2 SV=1			0	54.65	AAGIAQF	Gly->Asp@3	cleaved F-L@C-term	0.00353326	734.363	368.189	734.36	368.187	2	8	1.1.1.2827.3	1	64.9516	2432.13	65.0959
1	51.16	51.16	94.86	64.95	59.81	tr|Q9NH96|Q9NH96_ANTEL	Putative cell adhesion protein Sym32 OS=Anthopleura elegantissima OX=6110 GN=sym32 PE=2 SV=1			0	99	AAGIAQFLVMGK	Oxidation(M)@10		0.000668148	1220.66	611.337	1220.66	611.337	2	20	1.1.1.3510.5	1	81.4017	26462	81.4201
1	51.16	51.16	94.86	64.95	59.81	tr|Q9NH96|Q9NH96_ANTEL	Putative cell adhesion protein Sym32 OS=Anthopleura elegantissima OX=6110 GN=sym32 PE=2 SV=1			0	99	AAGIAQFLVMGK			0.0020525	1204.67	603.34	1204.66	603.339	2	13	1.1.1.3877.3	1	89.9922	11713	90.2152
1	51.16	51.16	94.86	64.95	59.81	tr|Q9NH96|Q9NH96_ANTEL	Putative cell adhesion protein Sym32 OS=Anthopleura elegantissima OX=6110 GN=sym32 PE=2 SV=1			0	99	AAGIAQFLVMGK	Deamidated(Q)@6		0.0170604	1205.66	603.84	1205.65	603.831	2	20	1.1.1.3895.2	1	90.4124	6566.39	90.2214
1	51.16	51.16	94.86	64.95	59.81	tr|Q9NH96|Q9NH96_ANTEL	Putative cell adhesion protein Sym32 OS=Anthopleura elegantissima OX=6110 GN=sym32 PE=2 SV=1			0	97.43	AAGIAQFLVMGK	Gly->Asp@3; Oxidation(M)@10		0.00104822	1278.67	640.34	1278.66	640.339	2	18	1.1.1.3602.4	1	83.5499	16356.9	83.7373
1	51.16	51.16	94.86	64.95	59.81	tr|Q9NH96|Q9NH96_ANTEL	Putative cell adhesion protein Sym32 OS=Anthopleura elegantissima OX=6110 GN=sym32 PE=2 SV=1			0	83.91	ANAIKNELLVPSILEMPK	Oxidation(M)@16	cleaved Y-A@N-term; missed K-N@5	0.00036064	1995.11	666.043	1995.11	666.043	3	15	1.1.1.3770.5	1	87.5859	2110.58	87.7125
1	51.16	51.16	94.86	64.95	59.81	tr|Q9NH96|Q9NH96_ANTEL	Putative cell adhesion protein Sym32 OS=Anthopleura elegantissima OX=6110 GN=sym32 PE=2 SV=1			0	46.12	CILLASVVAVLI	Carbamidomethyl(C)@1; Ile->Val@12	cleaved I-V@C-term	-0.0381688	1255.72	628.867	1255.76	628.886	2	11	1.1.1.3688.6	1	85.6448	3795.56	85.7351
1	51.16	51.16	94.86	64.95	59.81	tr|Q9NH96|Q9NH96_ANTEL	Putative cell adhesion protein Sym32 OS=Anthopleura elegantissima OX=6110 GN=sym32 PE=2 SV=1			0	62.76	EILKNIPLL	Glu->Met@1	cleaved L-T@C-term; missed K-N@4	-0.0537738	1053.61	527.811	1053.66	527.838	2	10	1.1.1.3749.2	1	87.0589	607.273	87.0527
1	51.16	51.16	94.86	64.95	59.81	tr|Q9NH96|Q9NH96_ANTEL	Putative cell adhesion protein Sym32 OS=Anthopleura elegantissima OX=6110 GN=sym32 PE=2 SV=1			0	51.19	EVLLFHVIK	His->Trp@6; Ile->Cys@8; Carbamidomethyl(C)@8		0.00463011	1192.64	597.325	1192.63	597.323	2	10	1.1.1.3790.2	1	88.0403	2497.74	88.158
1	51.16	51.16	94.86	64.95	59.81	tr|Q9NH96|Q9NH96_ANTEL	Putative cell adhesion protein Sym32 OS=Anthopleura elegantissima OX=6110 GN=sym32 PE=2 SV=1			0	99	FNVYGGGK			0.00182665	840.415	421.215	840.413	421.214	2	9	1.1.1.1928.6	1	43.253	33794.3	43.4626
1	51.16	51.16	94.86	64.95	59.81	tr|Q9NH96|Q9NH96_ANTEL	Putative cell adhesion protein Sym32 OS=Anthopleura elegantissima OX=6110 GN=sym32 PE=2 SV=1			0	99	FNVYGGGK			0.00164354	840.415	421.215	840.413	421.214	2	11	1.1.1.1945.6	1	43.6688	36797.7	43.5125
1	51.16	51.16	94.86	64.95	59.81	tr|Q9NH96|Q9NH96_ANTEL	Putative cell adhesion protein Sym32 OS=Anthopleura elegantissima OX=6110 GN=sym32 PE=2 SV=1			0	99	FNVYGGGK			0.00182665	840.415	421.215	840.413	421.214	2	10	1.1.1.1956.8	1	43.9436	32190	43.6865
1	51.16	51.16	94.86	64.95	59.81	tr|Q9NH96|Q9NH96_ANTEL	Putative cell adhesion protein Sym32 OS=Anthopleura elegantissima OX=6110 GN=sym32 PE=2 SV=1			0	61.17	GVVHVIDTVLIPK	Val->Ala@3	cleaved N-G@N-term	0.0379624	1360.85	681.43	1360.81	681.411	2	13	1.1.1.4282.2	1	99.4255	10785.2	99.3574
1	51.16	51.16	94.86	64.95	59.81	tr|Q9NH96|Q9NH96_ANTEL	Putative cell adhesion protein Sym32 OS=Anthopleura elegantissima OX=6110 GN=sym32 PE=2 SV=1			0	17.07	IRFNVYGGGKIVTAQCSPIIKVNQNASNGVIHVVSR	Carbamidomethyl(C)@16	cleaved D-I@N-term; missed R-F@2; missed K-I@10; missed K-V@21	-11.1459	3883.95	648.333	3895.1	650.191	6	12	1.1.1.2311.6	1	52.3962	1581.55	52.4548
1	51.16	51.16	94.86	64.95	59.81	tr|Q9NH96|Q9NH96_ANTEL	Putative cell adhesion protein Sym32 OS=Anthopleura elegantissima OX=6110 GN=sym32 PE=2 SV=1			0	28.52	ISGGSVTVNNAVVVF	Deamidated(N)@10	cleaved H-I@N-term; cleaved F-V@C-term	0.00286753	1462.77	732.392	1462.77	732.391	2	10	1.1.1.4040.4	1	93.7737	158.406	93.7545
1	51.16	51.16	94.86	64.95	59.81	tr|Q9NH96|Q9NH96_ANTEL	Putative cell adhesion protein Sym32 OS=Anthopleura elegantissima OX=6110 GN=sym32 PE=2 SV=1			0	99	IVTAQCSPIIK	Carbamidomethyl(C)@6		0.00265164	1228.69	615.351	1228.68	615.35	2	13	1.1.1.2613.9	1	59.7005	144530	59.4425
1	51.16	51.16	94.86	64.95	59.81	tr|Q9NH96|Q9NH96_ANTEL	Putative cell adhesion protein Sym32 OS=Anthopleura elegantissima OX=6110 GN=sym32 PE=2 SV=1			0	99	LGNFVEVANSLGLTDLISAAK	Phe->Leu@4; Deamidated(N)@9	cleaved N-L@N-term	0.00613514	2098.16	700.393	2098.15	700.391	3	25	1.1.1.4793.3	1	109.193	1047.27	109.289
1	51.16	51.16	94.86	64.95	59.81	tr|Q9NH96|Q9NH96_ANTEL	Putative cell adhesion protein Sym32 OS=Anthopleura elegantissima OX=6110 GN=sym32 PE=2 SV=1			0	99	LGNFVEVANSLGLTDLISAAK	Phe->Leu@4	cleaved N-L@N-term	0.000465663	2097.17	700.063	2097.17	700.063	3	34	1.1.1.5013.8	1	112.61	100931	112.625
1	51.16	51.16	94.86	64.95	59.81	tr|Q9NH96|Q9NH96_ANTEL	Putative cell adhesion protein Sym32 OS=Anthopleura elegantissima OX=6110 GN=sym32 PE=2 SV=1			0	63.56	LGNFVEVANSLGLTDLISAAK	Cation:Na(E)@6	cleaved N-L@N-term	-0.0387793	2153.1	539.281	2153.13	539.291	4	14	1.1.1.5015.3	1	112.657	7327.11	112.625
1	51.16	51.16	94.86	64.95	59.81	tr|Q9NH96|Q9NH96_ANTEL	Putative cell adhesion protein Sym32 OS=Anthopleura elegantissima OX=6110 GN=sym32 PE=2 SV=1			0	63.56	LGNFVEVANSLGLTDLISAAK	Deamidated(N)@9; Leu->Met@11	cleaved N-L@N-term	-0.00720623	2150.09	717.702	2150.09	717.705	3	14	1.1.1.5015.7	1	112.668	2869.14	112.625
1	51.16	51.16	94.86	64.95	59.81	tr|Q9NH96|Q9NH96_ANTEL	Putative cell adhesion protein Sym32 OS=Anthopleura elegantissima OX=6110 GN=sym32 PE=2 SV=1			0	28.52	LGNFVEVANSLGLTDLISAAK	Leu->Thr@11	cleaved N-L@N-term	0.0407215	2119.16	707.393	2119.12	707.379	3	12	1.1.1.5015.6	1	112.665	2306.56	112.625
1	51.16	51.16	94.86	64.95	59.81	tr|Q9NH96|Q9NH96_ANTEL	Putative cell adhesion protein Sym32 OS=Anthopleura elegantissima OX=6110 GN=sym32 PE=2 SV=1			0	24.54	LKEILK	Lys->Asp@2	missed K-E@2	0.00197788	729.429	365.722	729.427	365.721	2	7	1.1.1.2722.2	1	62.3696	8018.09	62.5397
1	51.16	51.16	94.86	64.95	59.81	tr|Q9NH96|Q9NH96_ANTEL	Putative cell adhesion protein Sym32 OS=Anthopleura elegantissima OX=6110 GN=sym32 PE=2 SV=1			0	99	LQGVLAGPGPF		cleaved F-T@C-term	0.00294917	1054.58	528.299	1054.58	528.298	2	11	1.1.1.3900.2	1	90.5192	7374.89	90.7238
1	51.16	51.16	94.86	64.95	59.81	tr|Q9NH96|Q9NH96_ANTEL	Putative cell adhesion protein Sym32 OS=Anthopleura elegantissima OX=6110 GN=sym32 PE=2 SV=1			0	82.11	LQGVLAGPGPF	Deamidated(Q)@2	cleaved F-T@C-term	0.0211309	1055.59	528.8	1055.57	528.79	2	12	1.1.1.3912.4	1	90.7782	10446.1	90.8955
1	51.16	51.16	94.86	64.95	59.81	tr|Q9NH96|Q9NH96_ANTEL	Putative cell adhesion protein Sym32 OS=Anthopleura elegantissima OX=6110 GN=sym32 PE=2 SV=1			0	99	LQGVLAGPGPFTVF		cleaved F-A@C-term	0.00264697	1401.77	701.891	1401.77	701.89	2	19	1.1.1.4897.3	1	110.902	4096.63	110.938
1	51.16	51.16	94.86	64.95	59.81	tr|Q9NH96|Q9NH96_ANTEL	Putative cell adhesion protein Sym32 OS=Anthopleura elegantissima OX=6110 GN=sym32 PE=2 SV=1			0	99	NELLVPSILEMPK	Oxidation(M)@11		0.00474689	1497.82	749.915	1497.81	749.913	2	9	1.1.1.3908.6	1	90.689	3564.51	90.9198
1	51.16	51.16	94.86	64.95	59.81	tr|Q9NH96|Q9NH96_ANTEL	Putative cell adhesion protein Sym32 OS=Anthopleura elegantissima OX=6110 GN=sym32 PE=2 SV=1			0	99	NELLVPSILEMPK			0.00271327	1481.82	741.917	1481.82	741.915	2	13	1.1.1.4289.3	1	99.5774	1735.08	99.7415
1	51.16	51.16	94.86	64.95	59.81	tr|Q9NH96|Q9NH96_ANTEL	Putative cell adhesion protein Sym32 OS=Anthopleura elegantissima OX=6110 GN=sym32 PE=2 SV=1			0	21.53	NELLVPSILEMPK	Ile->Lys@8; Dioxidation(M)@11		0.0821852	1528.9	765.457	1528.82	765.416	2	12	1.1.1.4890.2	1	110.775	1793.43	110.961
1	51.16	51.16	94.86	64.95	59.81	tr|Q9NH96|Q9NH96_ANTEL	Putative cell adhesion protein Sym32 OS=Anthopleura elegantissima OX=6110 GN=sym32 PE=2 SV=1			0	15.81	NELLVPSILEMPK	Acetyl@N-term; Glu->Arg@10		0.0198123	1550.91	776.46	1550.89	776.45	2	8	1.1.1.4445.6	1	102.877	345.306	102.912
1	51.16	51.16	94.86	64.95	59.81	tr|Q9NH96|Q9NH96_ANTEL	Putative cell adhesion protein Sym32 OS=Anthopleura elegantissima OX=6110 GN=sym32 PE=2 SV=1			0	28.02	NELLVPSILEMPKKDIR	Oxidation(P)@6; Ile->Phe@16	missed K-K@13; missed K-D@14	0.10466	2044.21	682.41	2044.1	682.375	3	12	1.1.1.4670.2	1	107.204	3206.2	107.137
1	51.16	51.16	94.86	64.95	59.81	tr|Q9NH96|Q9NH96_ANTEL	Putative cell adhesion protein Sym32 OS=Anthopleura elegantissima OX=6110 GN=sym32 PE=2 SV=1			0	48.26	NSLGLTDLISAAK		cleaved A-N@N-term	-0.0860507	1301.63	651.824	1301.72	651.867	2	9	1.1.1.3778.4	1	87.7804	431.519	87.7855
1	51.16	51.16	94.86	64.95	59.81	tr|Q9NH96|Q9NH96_ANTEL	Putative cell adhesion protein Sym32 OS=Anthopleura elegantissima OX=6110 GN=sym32 PE=2 SV=1			0	16.39	PAEKLKEILK	Lys->Tyr@4	cleaved I-P@N-term; missed K-L@4; missed K-E@6	-0.0144659	1202.68	602.346	1202.69	602.353	2	11	1.1.1.2785.3	1	63.9193	965.326	63.8755
1	51.16	51.16	94.86	64.95	59.81	tr|Q9NH96|Q9NH96_ANTEL	Putative cell adhesion protein Sym32 OS=Anthopleura elegantissima OX=6110 GN=sym32 PE=2 SV=1			0	99	QYFSTLLTAVLAAK			0.00209294	1524.86	763.436	1524.86	763.435	2	16	1.1.1.4798.2	1	109.271	7539.18	109.451
1	51.16	51.16	94.86	64.95	59.81	tr|Q9NH96|Q9NH96_ANTEL	Putative cell adhesion protein Sym32 OS=Anthopleura elegantissima OX=6110 GN=sym32 PE=2 SV=1			0	99	QYFSTLLTAVLAAK			0.00282536	1524.86	763.436	1524.86	763.435	2	25	1.1.1.4818.3	1	109.595	9536.44	109.552
1	51.16	51.16	94.86	64.95	59.81	tr|Q9NH96|Q9NH96_ANTEL	Putative cell adhesion protein Sym32 OS=Anthopleura elegantissima OX=6110 GN=sym32 PE=2 SV=1			0	92.89	QYFSTLLTAVLAAK	Phe->Tyr@3		0.0116949	1540.86	771.438	1540.85	771.432	2	14	1.1.1.4818.4	1	109.601	180.73	109.558
1	51.16	51.16	94.86	64.95	59.81	tr|Q9NH96|Q9NH96_ANTEL	Putative cell adhesion protein Sym32 OS=Anthopleura elegantissima OX=6110 GN=sym32 PE=2 SV=1			0	99	SLGLTDLISAAK		cleaved N-S@N-term	0.00167658	1187.68	594.846	1187.68	594.845	2	21	1.1.1.3863.2	1	89.6848	25576.6	89.6807
1	51.16	51.16	94.86	64.95	59.81	tr|Q9NH96|Q9NH96_ANTEL	Putative cell adhesion protein Sym32 OS=Anthopleura elegantissima OX=6110 GN=sym32 PE=2 SV=1			0	99	SLGLTDLISAAK		cleaved N-S@N-term	0.00167658	1187.68	594.846	1187.68	594.845	2	19	1.1.1.3866.2	1	89.7612	25576.6	89.6807
1	51.16	51.16	94.86	64.95	59.81	tr|Q9NH96|Q9NH96_ANTEL	Putative cell adhesion protein Sym32 OS=Anthopleura elegantissima OX=6110 GN=sym32 PE=2 SV=1			0	97.43	SLGLTDLISAAK	Leu->Asn@4	cleaved N-S@N-term	0.0462311	1188.68	595.348	1188.64	595.325	2	18	1.1.1.3864.4	1	89.7146	9261.34	89.6807
1	51.16	51.16	94.86	64.95	59.81	tr|Q9NH96|Q9NH96_ANTEL	Putative cell adhesion protein Sym32 OS=Anthopleura elegantissima OX=6110 GN=sym32 PE=2 SV=1			0	97.43	SLTLFGPTNEAF		cleaved F-D@C-term	0.00192928	1295.64	648.828	1295.64	648.827	2	18	1.1.1.4363.3	1	101.154	35443.8	101.143
1	51.16	51.16	94.86	64.95	59.81	tr|Q9NH96|Q9NH96_ANTEL	Putative cell adhesion protein Sym32 OS=Anthopleura elegantissima OX=6110 GN=sym32 PE=2 SV=1			0	99	STLLTAVLAAK		cleaved F-S@N-term	-0.000214044	1086.66	544.34	1086.66	544.34	2	18	1.1.1.3718.2	1	86.3557	19133.2	86.3265
1	51.16	51.16	94.86	64.95	59.81	tr|Q9NH96|Q9NH96_ANTEL	Putative cell adhesion protein Sym32 OS=Anthopleura elegantissima OX=6110 GN=sym32 PE=2 SV=1			0	17.21	SVVYANAIKNEL	Dehydrated(E)@11	cleaved L-L@C-term; missed K-N@9	-0.0095452	1301.69	434.903	1301.7	434.907	3	10	1.1.1.1460.4	1	31.9739	2244.78	31.9657
1	51.16	51.16	94.86	64.95	59.81	tr|Q9NH96|Q9NH96_ANTEL	Putative cell adhesion protein Sym32 OS=Anthopleura elegantissima OX=6110 GN=sym32 PE=2 SV=1			0	99	SVVYANAIKNELLVPSILEMPK	Oxidation(M)@20	missed K-N@9	0.00560261	2443.35	815.456	2443.34	815.454	3	23	1.1.1.4224.3	1	98.1052	12202	98.238
1	51.16	51.16	94.86	64.95	59.81	tr|Q9NH96|Q9NH96_ANTEL	Putative cell adhesion protein Sym32 OS=Anthopleura elegantissima OX=6110 GN=sym32 PE=2 SV=1			0	99	SVVYANAIKNELLVPSILEMPK	Deamidated(N)@6; Oxidation(M)@20	missed K-N@9	0.0251881	2444.35	815.79	2444.32	815.782	3	19	1.1.1.4225.7	1	98.127	4526.51	98.159
1	51.16	51.16	94.86	64.95	59.81	tr|Q9NH96|Q9NH96_ANTEL	Putative cell adhesion protein Sym32 OS=Anthopleura elegantissima OX=6110 GN=sym32 PE=2 SV=1			0	99	SVVYANAIKNELLVPSILEMPKK	Oxidation(M)@20	missed K-N@9; missed K-K@22	0.0135926	2571.45	643.869	2571.43	643.866	4	9	1.1.1.4011.4	1	93.0766	583.386	93.1637
1	51.16	51.16	94.86	64.95	59.81	tr|Q9NH96|Q9NH96_ANTEL	Putative cell adhesion protein Sym32 OS=Anthopleura elegantissima OX=6110 GN=sym32 PE=2 SV=1			0	68.43	SVVYANAIKNELLVPSILEMPKK	Oxidation(M)@20; Lys->Arg@23	missed K-N@9; missed K-K@22	0.0069563	2599.45	650.869	2599.44	650.867	4	14	1.1.1.4037.5	1	93.6937	2237.95	93.7055
1	51.16	51.16	94.86	64.95	59.81	tr|Q9NH96|Q9NH96_ANTEL	Putative cell adhesion protein Sym32 OS=Anthopleura elegantissima OX=6110 GN=sym32 PE=2 SV=1			0	99	TVFAPTNEAFAK	Glu->Gly@8	cleaved F-T@N-term	-5.85298e-06	1222.63	612.325	1222.63	612.325	2	14	1.1.1.2845.9	1	65.4056	6527.82	65.467
1	51.16	51.16	94.86	64.95	59.81	tr|Q9NH96|Q9NH96_ANTEL	Putative cell adhesion protein Sym32 OS=Anthopleura elegantissima OX=6110 GN=sym32 PE=2 SV=1			0	45.42	VDIPVTNGVVHVIDTVLIPK	Deamidated(N)@7	cleaved F-V@N-term	0.00288877	2128.22	710.413	2128.21	710.412	3	11	1.1.1.4800.2	1	109.314	582.397	109.427
1	51.16	51.16	94.86	64.95	59.81	tr|Q9NH96|Q9NH96_ANTEL	Putative cell adhesion protein Sym32 OS=Anthopleura elegantissima OX=6110 GN=sym32 PE=2 SV=1			0	97.43	VDIPVTNGVVHVIDTVLIPKD	Deamidated(N)@7	cleaved F-V@N-term; cleaved D-V@C-term; missed K-D@20	0.00609711	2243.25	748.756	2243.24	748.754	3	18	1.1.1.4786.2	1	109.03	6954.66	109.21
1	51.16	51.16	94.86	64.95	59.81	tr|Q9NH96|Q9NH96_ANTEL	Putative cell adhesion protein Sym32 OS=Anthopleura elegantissima OX=6110 GN=sym32 PE=2 SV=1			0	97.43	VDIPVTNGVVHVIDTVLIPKD	Deamidated(N)@7	cleaved F-V@N-term; cleaved D-V@C-term; missed K-D@20	0.00847748	2243.25	748.757	2243.24	748.754	3	18	1.1.1.5010.3	1	112.534	6197.04	112.526
1	51.16	51.16	94.86	64.95	59.81	tr|Q9NH96|Q9NH96_ANTEL	Putative cell adhesion protein Sym32 OS=Anthopleura elegantissima OX=6110 GN=sym32 PE=2 SV=1			0	82.11	VDIPVTNGVVHVIDTVLIPKD		cleaved F-V@N-term; cleaved D-V@C-term; missed K-D@20	0.0061039	2242.26	748.428	2242.26	748.426	3	15	1.1.1.4905.2	1	111.046	5617.82	111.197
1	51.16	51.16	94.86	64.95	59.81	tr|Q9NH96|Q9NH96_ANTEL	Putative cell adhesion protein Sym32 OS=Anthopleura elegantissima OX=6110 GN=sym32 PE=2 SV=1			0	63.56	VDIPVTNGVVHVIDTVLIPKD	Deamidated(N)@7	cleaved F-V@N-term; cleaved D-V@C-term; missed K-D@20	0.00847748	2243.25	748.757	2243.24	748.754	3	13	1.1.1.5009.8	1	112.514	6197.04	112.526
1	51.16	51.16	94.86	64.95	59.81	tr|Q9NH96|Q9NH96_ANTEL	Putative cell adhesion protein Sym32 OS=Anthopleura elegantissima OX=6110 GN=sym32 PE=2 SV=1			0	70.08	VMIPPFGTVTDVVA		cleaved A-M@C-term	-0.000919359	1444.76	723.389	1444.76	723.389	2	11	1.1.1.4686.2	1	107.437	414.159	107.505
1	51.16	51.16	94.86	64.95	59.81	tr|Q9NH96|Q9NH96_ANTEL	Putative cell adhesion protein Sym32 OS=Anthopleura elegantissima OX=6110 GN=sym32 PE=2 SV=1			0	85.72	VMIPPFGTVTDVVAM	Dethiomethyl(M)@15	cleaved M-E@C-term	0.00115142	1527.8	764.908	1527.8	764.908	2	15	1.1.1.4844.3	1	110.064	297.994	110.123
1	51.16	51.16	94.86	64.95	59.81	tr|Q9NH96|Q9NH96_ANTEL	Putative cell adhesion protein Sym32 OS=Anthopleura elegantissima OX=6110 GN=sym32 PE=2 SV=1			0	61.96	VMIPPFGTVTDVVAM		cleaved M-E@C-term	0.00448116	1575.81	526.277	1575.8	526.275	3	12	1.1.1.5015.2	1	112.654	2628.5	112.6
1	51.16	51.16	94.86	64.95	59.81	tr|Q9NH96|Q9NH96_ANTEL	Putative cell adhesion protein Sym32 OS=Anthopleura elegantissima OX=6110 GN=sym32 PE=2 SV=1			0	99	VMIPPFGTVTDVVAMEK	Oxidation(M)@15		0.0100719	1848.95	617.323	1848.94	617.319	3	18	1.1.1.4205.3	1	97.6345	14852	97.8665
1	51.16	51.16	94.86	64.95	59.81	tr|Q9NH96|Q9NH96_ANTEL	Putative cell adhesion protein Sym32 OS=Anthopleura elegantissima OX=6110 GN=sym32 PE=2 SV=1			0	99	VMIPPFGTVTDVVAMEK	Oxidation(M)@15		0.0102551	1848.95	617.323	1848.94	617.319	3	29	1.1.1.4216.3	1	97.8967	52389.4	98.1346
1	51.16	51.16	94.86	64.95	59.81	tr|Q9NH96|Q9NH96_ANTEL	Putative cell adhesion protein Sym32 OS=Anthopleura elegantissima OX=6110 GN=sym32 PE=2 SV=1			0	99	VMIPPFGTVTDVVAMEK	Oxidation(M)@15		0.00569071	1848.94	925.478	1848.94	925.476	2	24	1.1.1.4220.4	1	98.0079	32381.8	98.1103
1	51.16	51.16	94.86	64.95	59.81	tr|Q9NH96|Q9NH96_ANTEL	Putative cell adhesion protein Sym32 OS=Anthopleura elegantissima OX=6110 GN=sym32 PE=2 SV=1			0	99	VMIPPFGTVTDVVAMEK	Oxidation(M)@15		0.00569071	1848.94	925.478	1848.94	925.476	2	27	1.1.1.4226.6	1	98.1539	32381.8	98.1103
1	51.16	51.16	94.86	64.95	59.81	tr|Q9NH96|Q9NH96_ANTEL	Putative cell adhesion protein Sym32 OS=Anthopleura elegantissima OX=6110 GN=sym32 PE=2 SV=1			0	99	VMIPPFGTVTDVVAMEK	Oxidation(M)@15		0.0102551	1848.95	617.323	1848.94	617.319	3	26	1.1.1.4230.7	1	98.2262	53019.8	98.1103
1	51.16	51.16	94.86	64.95	59.81	tr|Q9NH96|Q9NH96_ANTEL	Putative cell adhesion protein Sym32 OS=Anthopleura elegantissima OX=6110 GN=sym32 PE=2 SV=1			0	99	VMIPPFGTVTDVVAMEK			0.00622057	1832.95	917.481	1832.94	917.478	2	15	1.1.1.4448.3	1	102.955	3218.68	103.162
1	51.16	51.16	94.86	64.95	59.81	tr|Q9NH96|Q9NH96_ANTEL	Putative cell adhesion protein Sym32 OS=Anthopleura elegantissima OX=6110 GN=sym32 PE=2 SV=1			0	99	VMIPPFGTVTDVVAMEK			0.0050476	1832.95	611.99	1832.94	611.988	3	28	1.1.1.4461.3	1	103.241	10014.5	103.289
1	51.16	51.16	94.86	64.95	59.81	tr|Q9NH96|Q9NH96_ANTEL	Putative cell adhesion protein Sym32 OS=Anthopleura elegantissima OX=6110 GN=sym32 PE=2 SV=1			0	99	VMIPPFGTVTDVVAMEK	Oxidation(M)@15		0.0016491	1848.94	617.32	1848.94	617.319	3	17	1.1.1.4466.3	1	103.352	1032.56	103.313
1	51.16	51.16	94.86	64.95	59.81	tr|Q9NH96|Q9NH96_ANTEL	Putative cell adhesion protein Sym32 OS=Anthopleura elegantissima OX=6110 GN=sym32 PE=2 SV=1			0	78.58	VMIPPFGTVTDVVAMEK	Carbamidomethyl(T)@10; Oxidation(M)@15		-0.0907508	1905.87	477.474	1905.96	477.497	4	13	1.1.1.4230.2	1	98.2178	1264.35	98.1346
1	51.16	51.16	94.86	64.95	59.81	tr|Q9NH96|Q9NH96_ANTEL	Putative cell adhesion protein Sym32 OS=Anthopleura elegantissima OX=6110 GN=sym32 PE=2 SV=1			0	51.19	VMIPPFGTVTDVVAMEK	Oxidation(M)@2; Oxidation(M)@15		-0.000820585	1864.93	933.473	1864.93	933.473	2	11	1.1.1.4215.4	1	97.8859	437.212	97.9641
1	51.16	51.16	94.86	64.95	59.81	tr|Q9NH96|Q9NH96_ANTEL	Putative cell adhesion protein Sym32 OS=Anthopleura elegantissima OX=6110 GN=sym32 PE=2 SV=1			0	19.45	VPSILEMPK	Oxidation(M)@7	cleaved L-V@N-term	0.00326845	1028.56	515.288	1028.56	515.286	2	8	1.1.1.2714.9	1	62.1961	3271.45	62.2855
2	34.83	34.83	97.32	75.48	59.39	tr|Q9XZG6|Q9XZG6_ANTEL	Carbonic anhydrase OS=Anthopleura elegantissima OX=6110 PE=2 SV=1			2	99	ANDGGCIVDNYRPVMDGSGR	Carbamidomethyl(C)@6		0.00677705	2151.95	718.324	2151.94	718.321	3	16	1.1.1.2835.14	1	65.1618	10874.6	65.1702
2	34.83	34.83	97.32	75.48	59.39	tr|Q9XZG6|Q9XZG6_ANTEL	Carbonic anhydrase OS=Anthopleura elegantissima OX=6110 PE=2 SV=1			2	99	GAFVQIGGESAGLK		cleaved L-G@N-term	0.00311757	1332.71	667.361	1332.7	667.359	2	20	1.1.1.3093.8	1	71.2937	7280.46	71.3301
2	34.83	34.83	97.32	75.48	59.39	tr|Q9XZG6|Q9XZG6_ANTEL	Carbonic anhydrase OS=Anthopleura elegantissima OX=6110 PE=2 SV=1			2	99	IQYSQGNDFNVTNNGY		cleaved Y-S@C-term	0.006152	1832.8	917.409	1832.8	917.406	2	21	1.1.1.3140.7	1	72.4049	621.103	72.3604
2	34.83	34.83	97.32	75.48	59.39	tr|Q9XZG6|Q9XZG6_ANTEL	Carbonic anhydrase OS=Anthopleura elegantissima OX=6110 PE=2 SV=1			2	99	IQYSQGNDFNVTNNGYSLVISR			-0.00171119	2488.2	830.406	2488.2	830.407	3	21	1.1.1.3667.4	1	85.14	6155.65	85.3416
2	34.83	34.83	97.32	75.48	59.39	tr|Q9XZG6|Q9XZG6_ANTEL	Carbonic anhydrase OS=Anthopleura elegantissima OX=6110 PE=2 SV=1			2	99	KTSEGTNLSGGPLEHNYR		missed K-T@1	0.00833272	1958.95	490.745	1958.94	490.743	4	17	1.1.1.2170.4	1	48.9561	18019.9	49.0745
2	34.83	34.83	97.32	75.48	59.39	tr|Q9XZG6|Q9XZG6_ANTEL	Carbonic anhydrase OS=Anthopleura elegantissima OX=6110 PE=2 SV=1			2	99	LVHWNTDLFSSFGEAASSK		cleaved H-L@N-term	0.00285814	2095	699.342	2095	699.341	3	19	1.1.1.4029.7	1	93.4999	1249.07	93.4855
2	34.83	34.83	97.32	75.48	59.39	tr|Q9XZG6|Q9XZG6_ANTEL	Carbonic anhydrase OS=Anthopleura elegantissima OX=6110 PE=2 SV=1			2	99	NGLAVLGAFVQIGGESAGLK			0.00442619	1900.05	951.03	1900.04	951.028	2	23	1.1.1.4717.4	1	107.998	1359.69	108.082
2	34.83	34.83	97.32	75.48	59.39	tr|Q9XZG6|Q9XZG6_ANTEL	Carbonic anhydrase OS=Anthopleura elegantissima OX=6110 PE=2 SV=1			2	99	NTDLFSSFGEAASSK		cleaved W-N@N-term	0.00310786	1559.71	780.864	1559.71	780.862	2	23	1.1.1.3458.4	1	80.1391	920.145	80.1442
2	34.83	34.83	97.32	75.48	59.39	tr|Q9XZG6|Q9XZG6_ANTEL	Carbonic anhydrase OS=Anthopleura elegantissima OX=6110 PE=2 SV=1			2	99	SLKANDGGCIVDNYRPVMDGSGR	Carbamidomethyl(C)@9	missed K-A@3	0.00841585	2480.16	621.048	2480.15	621.046	4	13	1.1.1.2823.5	1	64.8571	2769.71	64.8972
2	34.83	34.83	97.32	75.48	59.39	tr|Q9XZG6|Q9XZG6_ANTEL	Carbonic anhydrase OS=Anthopleura elegantissima OX=6110 PE=2 SV=1			2	99	SSFGEAASSK		cleaved F-S@N-term	0.00409175	969.444	485.729	969.44	485.727	2	13	1.1.1.714.7	1	15.0184	2984	14.9512
2	34.83	34.83	97.32	75.48	59.39	tr|Q9XZG6|Q9XZG6_ANTEL	Carbonic anhydrase OS=Anthopleura elegantissima OX=6110 PE=2 SV=1			2	99	TSEGTNLSGGPLEHNYR			0.00504244	1830.85	611.292	1830.85	611.29	3	17	1.1.1.2397.9	1	54.5096	7876.73	54.7006
2	34.83	34.83	97.32	75.48	59.39	tr|Q9XZG6|Q9XZG6_ANTEL	Carbonic anhydrase OS=Anthopleura elegantissima OX=6110 PE=2 SV=1			2	99	TSGSGSEHLLDGK			0.0060956	1286.62	429.879	1286.61	429.877	3	13	1.1.1.1346.11	1	29.179	15690.5	29.3653
2	34.83	34.83	97.32	75.48	59.39	tr|Q9XZG6|Q9XZG6_ANTEL	Carbonic anhydrase OS=Anthopleura elegantissima OX=6110 PE=2 SV=1			2	99	VQIGGESAGLK		cleaved F-V@N-term	0.00205725	1057.58	529.797	1057.58	529.796	2	15	1.1.1.2315.10	1	52.4946	8692.21	52.5047
2	34.83	34.83	97.32	75.48	59.39	tr|Q9XZG6|Q9XZG6_ANTEL	Carbonic anhydrase OS=Anthopleura elegantissima OX=6110 PE=2 SV=1			2	99	WAKDFPAAAGAR		missed K-D@3	0.0160815	1259.66	420.893	1259.64	420.888	3	13	1.1.1.2392.6	1	54.3776	1799.2	54.3944
2	34.83	34.83	97.32	75.48	59.39	tr|Q9XZG6|Q9XZG6_ANTEL	Carbonic anhydrase OS=Anthopleura elegantissima OX=6110 PE=2 SV=1			2	99	WGYGPNNGPSK			0.00489555	1175.54	588.778	1175.54	588.775	2	13	1.1.1.2117.3	1	47.7208	2115.12	47.7508
2	34.83	34.83	97.32	75.48	59.39	tr|Q9XZG6|Q9XZG6_ANTEL	Carbonic anhydrase OS=Anthopleura elegantissima OX=6110 PE=2 SV=1			1.88606	99	KTSEGTNLSGGPLEHNY		cleaved Y-R@C-term; missed K-T@1	0.0015469	1802.85	601.956	1802.84	601.955	3	12	1.1.1.2427.10	1	55.2121	743.577	55.1707
2	34.83	34.83	97.32	75.48	59.39	tr|Q9XZG6|Q9XZG6_ANTEL	Carbonic anhydrase OS=Anthopleura elegantissima OX=6110 PE=2 SV=1			1.48149	99	VFKEPIHATENQMQQFR		cleaved F-V@N-term; missed K-E@3	0.0081254	2102.04	526.519	2102.04	526.516	4	13	1.1.1.2768.9	1	63.514	13964.8	63.5291
2	34.83	34.83	97.32	75.48	59.39	tr|Q9XZG6|Q9XZG6_ANTEL	Carbonic anhydrase OS=Anthopleura elegantissima OX=6110 PE=2 SV=1			0.939302	98.88	AKDFPAAAGAR		cleaved W-A@N-term; missed K-D@2	0.00420792	1073.57	358.863	1073.56	358.861	3	12	1.1.1.1209.2	1	26.2665	1095.67	26.2583
2	34.83	34.83	97.32	75.48	59.39	tr|Q9XZG6|Q9XZG6_ANTEL	Carbonic anhydrase OS=Anthopleura elegantissima OX=6110 PE=2 SV=1			0.246417	99	DFPAAAGA		cleaved A-R@C-term	0.0804266	718.409	360.212	718.329	360.172	2	10	1.1.1.2414.2	1	54.8804	583.075	54.8732
2	34.83	34.83	97.32	75.48	59.39	tr|Q9XZG6|Q9XZG6_ANTEL	Carbonic anhydrase OS=Anthopleura elegantissima OX=6110 PE=2 SV=1			0.142065	39.68	EPIHATENQMQQFR			0.0135502	1727.82	576.947	1727.8	576.942	3	11	1.1.1.2528.9	1	57.6821	3860.65	57.6689
2	34.83	34.83	97.32	75.48	59.39	tr|Q9XZG6|Q9XZG6_ANTEL	Carbonic anhydrase OS=Anthopleura elegantissima OX=6110 PE=2 SV=1			0.0462403	79.46	SGSLTTPPCYESVSWF	Carbamidomethyl(C)@9	cleaved Y-S@N-term; cleaved F-V@C-term	0.0034416	1816.8	909.408	1816.8	909.406	2	13	1.1.1.4304.11	1	99.8878	2640.97	99.8454
2	34.83	34.83	97.32	75.48	59.39	tr|Q9XZG6|Q9XZG6_ANTEL	Carbonic anhydrase OS=Anthopleura elegantissima OX=6110 PE=2 SV=1			0.0390538	69.25	LVHWNTDLFSSF		cleaved H-L@N-term; cleaved F-G@C-term	0.00348378	1464.71	733.361	1464.7	733.359	2	9	1.1.1.4373.3	1	101.401	285.673	101.558
2	34.83	34.83	97.32	75.48	59.39	tr|Q9XZG6|Q9XZG6_ANTEL	Carbonic anhydrase OS=Anthopleura elegantissima OX=6110 PE=2 SV=1			0.00921731	51.93	NGLAVLGAFVQIGGE		cleaved E-S@C-term	0.0112417	1443.78	722.899	1443.77	722.893	2	10	1.1.1.3475.9	1	80.5545	1811.91	80.7588
2	34.83	34.83	97.32	75.48	59.39	tr|Q9XZG6|Q9XZG6_ANTEL	Carbonic anhydrase OS=Anthopleura elegantissima OX=6110 PE=2 SV=1			0.00524306	30.21	TSGSGSEHLL		cleaved L-D@C-term	0.000735999	986.468	494.241	986.467	494.241	2	11	1.1.1.1803.4	1	40.2438	1421.86	40.2285
2	34.83	34.83	97.32	75.48	59.39	tr|Q9XZG6|Q9XZG6_ANTEL	Carbonic anhydrase OS=Anthopleura elegantissima OX=6110 PE=2 SV=1			0.00480371	44.72	EAASSKNGLAVL		cleaved G-E@N-term; cleaved L-G@C-term; missed K-N@6	-0.0297521	1158.59	580.305	1158.62	580.32	2	10	1.1.1.4181.3	1	97.0462	1187.39	96.9868
2	34.83	34.83	97.32	75.48	59.39	tr|Q9XZG6|Q9XZG6_ANTEL	Carbonic anhydrase OS=Anthopleura elegantissima OX=6110 PE=2 SV=1			0.00217692	75.98	TITDLIPQVQNIGDKQDLK	Ile->Phe@6	missed K-Q@15	-0.0337403	2172.11	725.044	2172.14	725.055	3	13	1.1.1.3599.4	1	83.4792	952.46	83.614
2	34.83	34.83	97.32	75.48	59.39	tr|Q9XZG6|Q9XZG6_ANTEL	Carbonic anhydrase OS=Anthopleura elegantissima OX=6110 PE=2 SV=1			0	20.11	AAGARQSPIDIK	Arg->Ser@5; Oxidation(P)@8	cleaved A-A@N-term; missed R-Q@5	-0.0110918	1172.59	587.304	1172.6	587.309	2	13	1.1.1.2920.12	1	67.2405	15838.7	67.2283
2	34.83	34.83	97.32	75.48	59.39	tr|Q9XZG6|Q9XZG6_ANTEL	Carbonic anhydrase OS=Anthopleura elegantissima OX=6110 PE=2 SV=1			0	18.81	AGARQSPIDIK	Gln->Ser@5	cleaved A-A@N-term; missed R-Q@4	-0.042593	1113.57	557.793	1113.61	557.814	2	11	1.1.1.2362.6	1	53.6623	1722.21	53.6725
2	34.83	34.83	97.32	75.48	59.39	tr|Q9XZG6|Q9XZG6_ANTEL	Carbonic anhydrase OS=Anthopleura elegantissima OX=6110 PE=2 SV=1			0	60.57	DFPAAAGARQSPIDIK	Ala->Val@4; Ser->Asn@11	missed R-Q@9	-0.0324945	1710.87	571.298	1710.91	571.309	3	14	1.1.1.2403.3	1	54.6215	11769.8	54.7006
2	34.83	34.83	97.32	75.48	59.39	tr|Q9XZG6|Q9XZG6_ANTEL	Carbonic anhydrase OS=Anthopleura elegantissima OX=6110 PE=2 SV=1			0	18.96	FVQIGGESAGLK	Ile->Gly@4	cleaved A-F@N-term	-0.0119351	1148.57	575.293	1148.58	575.299	2	11	1.1.1.1428.12	1	31.1919	4831.15	31.2976
2	34.83	34.83	97.32	75.48	59.39	tr|Q9XZG6|Q9XZG6_ANTEL	Carbonic anhydrase OS=Anthopleura elegantissima OX=6110 PE=2 SV=1			0	21.6	GESAGLKT		cleaved G-G@N-term; cleaved T-I@C-term; missed K-T@7	0.0227133	761.415	381.715	761.392	381.703	2	10	1.1.1.1409.3	1	30.7388	2582.87	30.8489
2	34.83	34.83	97.32	75.48	59.39	tr|Q9XZG6|Q9XZG6_ANTEL	Carbonic anhydrase OS=Anthopleura elegantissima OX=6110 PE=2 SV=1			0	99	IQYSQGNDFNVTNNGYSLVISR			-0.00116187	2488.2	830.406	2488.2	830.407	3	25	1.1.1.3679.5	1	85.4315	6713.01	85.3662
2	34.83	34.83	97.32	75.48	59.39	tr|Q9XZG6|Q9XZG6_ANTEL	Carbonic anhydrase OS=Anthopleura elegantissima OX=6110 PE=2 SV=1			0	99	IQYSQGNDFNVTNNGYSLVISR	Deamidated(N)@14		0.00157792	2489.18	830.735	2489.18	830.735	3	24	1.1.1.3730.2	1	86.6542	682.576	86.6677
2	34.83	34.83	97.32	75.48	59.39	tr|Q9XZG6|Q9XZG6_ANTEL	Carbonic anhydrase OS=Anthopleura elegantissima OX=6110 PE=2 SV=1			0	45.42	IQYSQGNDFNVTNNGYSLVISR	Oxidation(Y)@3; Deamidated(Q)@5; Phe->Trp@9		-0.0636362	2544.12	637.038	2544.19	637.054	4	14	1.1.1.3677.4	1	85.3765	979.244	85.3662
2	34.83	34.83	97.32	75.48	59.39	tr|Q9XZG6|Q9XZG6_ANTEL	Carbonic anhydrase OS=Anthopleura elegantissima OX=6110 PE=2 SV=1			0	35.06	NGLAVLGAFVQIGGESAGLK	Gly->Glu@7; Phe->Met@9		-0.0634332	1955.97	652.998	1956.04	653.019	3	13	1.1.1.4726.2	1	108.125	197.447	108.154
2	34.83	34.83	97.32	75.48	59.39	tr|Q9XZG6|Q9XZG6_ANTEL	Carbonic anhydrase OS=Anthopleura elegantissima OX=6110 PE=2 SV=1			0	78.58	SGSLTTPPCYESVSWF	Carbamidomethyl(C)@9	cleaved Y-S@N-term; cleaved F-V@C-term	0.00380781	1816.8	909.408	1816.8	909.406	2	11	1.1.1.4293.9	1	99.6388	2577.53	99.8454
2	34.83	34.83	97.32	75.48	59.39	tr|Q9XZG6|Q9XZG6_ANTEL	Carbonic anhydrase OS=Anthopleura elegantissima OX=6110 PE=2 SV=1			0	99	SSFGEAASSK		cleaved F-S@N-term	0.00390864	969.444	485.729	969.44	485.727	2	8	1.1.1.702.11	1	14.7364	2803.53	14.9512
2	34.83	34.83	97.32	75.48	59.39	tr|Q9XZG6|Q9XZG6_ANTEL	Carbonic anhydrase OS=Anthopleura elegantissima OX=6110 PE=2 SV=1			0	18.51	THDAQHDSALK	Formyl@N-term; His->Asp@6		0.0238831	1227.56	614.788	1227.54	614.776	2	10	1.1.1.1479.9	1	32.4379	2533.72	32.3688
2	34.83	34.83	97.32	75.48	59.39	tr|Q9XZG6|Q9XZG6_ANTEL	Carbonic anhydrase OS=Anthopleura elegantissima OX=6110 PE=2 SV=1			0	54.95	TITDLIPQVQ	Leu->Met@5	cleaved Q-N@C-term	0.00121804	1144.58	573.298	1144.58	573.297	2	11	1.1.1.3646.4	1	84.631	3478.94	84.6721
2	34.83	34.83	97.32	75.48	59.39	tr|Q9XZG6|Q9XZG6_ANTEL	Carbonic anhydrase OS=Anthopleura elegantissima OX=6110 PE=2 SV=1			0	51.19	TITDLIPQVQ	Leu->Met@5	cleaved Q-N@C-term	0.000607692	1144.58	573.298	1144.58	573.297	2	12	1.1.1.3634.2	1	84.3404	2335.96	84.5744
2	34.83	34.83	97.32	75.48	59.39	tr|Q9XZG6|Q9XZG6_ANTEL	Carbonic anhydrase OS=Anthopleura elegantissima OX=6110 PE=2 SV=1			0	63.56	TITDLIPQVQNIGDKQDLK	Leu->Met@5	missed K-Q@15	0.00303914	2156.12	719.713	2156.11	719.712	3	12	1.1.1.3595.4	1	83.3831	7938.01	83.614
2	34.83	34.83	97.32	75.48	59.39	tr|Q9XZG6|Q9XZG6_ANTEL	Carbonic anhydrase OS=Anthopleura elegantissima OX=6110 PE=2 SV=1			0	49.71	TITDLIPQVQNIGDKQDLK	Leu->Met@5	missed K-Q@15	0.00267293	2156.12	719.713	2156.11	719.712	3	12	1.1.1.3614.7	1	83.85	10624	83.6388
2	34.83	34.83	97.32	75.48	59.39	tr|Q9XZG6|Q9XZG6_ANTEL	Carbonic anhydrase OS=Anthopleura elegantissima OX=6110 PE=2 SV=1			0	99	TSGSGSEHLLDGK			0.00398988	1286.61	429.879	1286.61	429.877	3	13	1.1.1.1357.11	1	29.451	18607.4	29.415
2	34.83	34.83	97.32	75.48	59.39	tr|Q9XZG6|Q9XZG6_ANTEL	Carbonic anhydrase OS=Anthopleura elegantissima OX=6110 PE=2 SV=1			0	99	VFKEPIHATENQMQQFR	Glu->Asp@10	cleaved F-V@N-term; missed K-E@3	0.00985945	2088.03	523.015	2088.02	523.013	4	14	1.1.1.2698.3	1	61.8044	5652.44	61.8912
2	34.83	34.83	97.32	75.48	59.39	tr|Q9XZG6|Q9XZG6_ANTEL	Carbonic anhydrase OS=Anthopleura elegantissima OX=6110 PE=2 SV=1			0	99	VFKEPIHATENQMQQFR		cleaved F-V@N-term; missed K-E@3	0.00118069	2102.04	701.687	2102.04	701.686	3	13	1.1.1.2768.16	1	63.5199	5744.31	63.5291
2	34.83	34.83	97.32	75.48	59.39	tr|Q9XZG6|Q9XZG6_ANTEL	Carbonic anhydrase OS=Anthopleura elegantissima OX=6110 PE=2 SV=1			0	32.19	WGYGPNNGPSKWAK	Gly->Ala@2; Oxidation(P)@5; Trp->Kynurenin(W)@12	missed K-W@11	0.0393692	1594.79	798.403	1594.75	798.384	2	13	1.1.1.3860.7	1	89.6393	6136.48	89.6004
3	18.29	18.29	100	76.47	76.47	tr|Q2F6F3|Q2F6F3_ANTEL	Superoxide dismutase [Cu-Zn] OS=Anthopleura elegantissima OX=6110 PE=2 SV=1			2	99	AVCCLVGDVK	Carbamidomethyl(C)@3; Carbamidomethyl(C)@4		0.00434349	1119.55	560.78	1119.54	560.778	2	16	1.1.1.2550.8	1	58.2061	51201.7	58.2714
3	18.29	18.29	100	76.47	76.47	tr|Q2F6F3|Q2F6F3_ANTEL	Superoxide dismutase [Cu-Zn] OS=Anthopleura elegantissima OX=6110 PE=2 SV=1			2	99	GTINFTQEGDGKPCHI	Carbamidomethyl(C)@14	cleaved I-T@C-term	0.00844679	1772.82	591.948	1772.82	591.946	3	16	1.1.1.2684.8	1	61.4646	1533.91	61.4967
3	18.29	18.29	100	76.47	76.47	tr|Q2F6F3|Q2F6F3_ANTEL	Superoxide dismutase [Cu-Zn] OS=Anthopleura elegantissima OX=6110 PE=2 SV=1			2	99	GTINFTQEGDGKPCHITGEVTGLTEGK	Carbamidomethyl(C)@14		0.00481777	2845.36	712.347	2845.36	712.346	4	23	1.1.1.3203.6	1	73.9439	35586.4	74.0975
3	18.29	18.29	100	76.47	76.47	tr|Q2F6F3|Q2F6F3_ANTEL	Superoxide dismutase [Cu-Zn] OS=Anthopleura elegantissima OX=6110 PE=2 SV=1			2	99	HVGDMGNIVAGK			0.0047889	1196.6	399.875	1196.6	399.873	3	14	1.1.1.2237.4	1	50.567	8613.8	50.6365
3	18.29	18.29	100	76.47	76.47	tr|Q2F6F3|Q2F6F3_ANTEL	Superoxide dismutase [Cu-Zn] OS=Anthopleura elegantissima OX=6110 PE=2 SV=1			2	99	LACGVIGICPV	Carbamidomethyl(C)@3; Carbamidomethyl(C)@9		0.00174639	1157.6	579.805	1157.59	579.804	2	15	1.1.1.3771.2	1	87.5982	23053.2	87.7855
3	18.29	18.29	100	76.47	76.47	tr|Q2F6F3|Q2F6F3_ANTEL	Superoxide dismutase [Cu-Zn] OS=Anthopleura elegantissima OX=6110 PE=2 SV=1			2	99	NHGGPDDTDRHVGDMGNIVAGK		missed R-H@10	0.0110065	2261.04	566.266	2261.02	566.263	4	14	1.1.1.2327.5	1	52.7909	6068.65	52.8522
3	18.29	18.29	100	76.47	76.47	tr|Q2F6F3|Q2F6F3_ANTEL	Superoxide dismutase [Cu-Zn] OS=Anthopleura elegantissima OX=6110 PE=2 SV=1			2	99	SVVVHVGEDDLGKGGHDDSLTTGHAGGR		missed K-G@13	0.0138316	2771.34	693.841	2771.32	693.838	4	25	1.1.1.2517.16	1	57.4142	10582.5	57.4703
3	18.29	18.29	100	76.47	76.47	tr|Q2F6F3|Q2F6F3_ANTEL	Superoxide dismutase [Cu-Zn] OS=Anthopleura elegantissima OX=6110 PE=2 SV=1			2	99	VDMKENQVTLLGEHSVVGR	Glu->Asp@5	missed K-E@4	0.00738947	2096.08	699.699	2096.07	699.697	3	22	1.1.1.3060.8	1	70.4819	7185.2	70.4895
3	18.29	18.29	100	76.47	76.47	tr|Q2F6F3|Q2F6F3_ANTEL	Superoxide dismutase [Cu-Zn] OS=Anthopleura elegantissima OX=6110 PE=2 SV=1			1.25964	99	ENQVTLLGEHSVVGR	Glu->Asp@1		0.00613839	1622.84	541.955	1622.84	541.953	3	14	1.1.1.2985.7	1	68.6429	5760.37	68.7574
3	18.29	18.29	100	76.47	76.47	tr|Q2F6F3|Q2F6F3_ANTEL	Superoxide dismutase [Cu-Zn] OS=Anthopleura elegantissima OX=6110 PE=2 SV=1			0.402305	78.5	SVVVHVGEDDLGK			0.00680531	1352.7	451.907	1352.69	451.905	3	10	1.1.1.2539.3	1	57.9305	7314.17	58.0741
3	18.29	18.29	100	76.47	76.47	tr|Q2F6F3|Q2F6F3_ANTEL	Superoxide dismutase [Cu-Zn] OS=Anthopleura elegantissima OX=6110 PE=2 SV=1			0.378824	99	VDMKENQVTLL	Glu->Asp@5	cleaved L-G@C-term; missed K-E@4	0.000965073	1274.66	638.335	1274.65	638.334	2	14	1.1.1.3242.7	1	74.8813	3308.87	74.8626
3	18.29	18.29	100	76.47	76.47	tr|Q2F6F3|Q2F6F3_ANTEL	Superoxide dismutase [Cu-Zn] OS=Anthopleura elegantissima OX=6110 PE=2 SV=1			0.243364	96.7	TGEVTGLTEGK		cleaved I-T@N-term	0.00379837	1090.55	546.284	1090.55	546.283	2	14	1.1.1.1899.6	1	42.5506	1787.82	42.5607
3	18.29	18.29	100	76.47	76.47	tr|Q2F6F3|Q2F6F3_ANTEL	Superoxide dismutase [Cu-Zn] OS=Anthopleura elegantissima OX=6110 PE=2 SV=1			0.00217692	38.55	GDNTNGCTSAGSHFNPFGK	Deamidated(N)@5; Carbamidomethyl(C)@7	cleaved Y-G@N-term	0.0102348	1967.82	656.946	1967.81	656.943	3	11	1.1.1.2701.5	1	61.8828	497.543	61.8667
3	18.29	18.29	100	76.47	76.47	tr|Q2F6F3|Q2F6F3_ANTEL	Superoxide dismutase [Cu-Zn] OS=Anthopleura elegantissima OX=6110 PE=2 SV=1			0.000869459	16.51	SVVVHVGED		cleaved D-D@C-term	0.00390569	939.47	470.742	939.466	470.74	2	8	1.1.1.2146.5	1	48.3809	1276.33	48.3717
3	18.29	18.29	100	76.47	76.47	tr|Q2F6F3|Q2F6F3_ANTEL	Superoxide dismutase [Cu-Zn] OS=Anthopleura elegantissima OX=6110 PE=2 SV=1			0	99	ENQVTLLGEHSVVGR			0.00226811	1636.86	546.626	1636.85	546.625	3	14	1.1.1.2880.6	1	66.2647	5193.59	66.2823
3	18.29	18.29	100	76.47	76.47	tr|Q2F6F3|Q2F6F3_ANTEL	Superoxide dismutase [Cu-Zn] OS=Anthopleura elegantissima OX=6110 PE=2 SV=1			0	25.06	ITGEVTGLTEGK	Thr->Val@9	cleaved H-I@N-term	-0.048755	1201.61	601.811	1201.66	601.835	2	12	1.1.1.2210.8	1	49.9034	16195.4	49.8905
3	18.29	18.29	100	76.47	76.47	tr|Q2F6F3|Q2F6F3_ANTEL	Superoxide dismutase [Cu-Zn] OS=Anthopleura elegantissima OX=6110 PE=2 SV=1			0	30.99	NHGGPDDTDRHVGDMGNIVAGK	Asp->Glu@7	missed R-H@10	0.0121278	2275.05	456.018	2275.04	456.015	5	12	1.1.1.2336.7	1	53.0097	8693.06	53.1253
3	18.29	18.29	100	76.47	76.47	tr|Q2F6F3|Q2F6F3_ANTEL	Superoxide dismutase [Cu-Zn] OS=Anthopleura elegantissima OX=6110 PE=2 SV=1			0	99	SVVVHVGEDDLGKGGHDDSLTTGHAGGR		missed K-G@13	0.0197254	2771.34	462.898	2771.32	462.894	6	24	1.1.1.2517.7	1	57.4042	34759.8	57.4703
3	18.29	18.29	100	76.47	76.47	tr|Q2F6F3|Q2F6F3_ANTEL	Superoxide dismutase [Cu-Zn] OS=Anthopleura elegantissima OX=6110 PE=2 SV=1			0	99	SVVVHVGEDDLGKGGHDDSLTTGHAGGR	Leu->Asp@11	missed K-G@13	-0.92175	2772.34	463.065	2773.27	463.218	6	17	1.1.1.2518.2	1	57.4263	15562	57.4703
3	18.29	18.29	100	76.47	76.47	tr|Q2F6F3|Q2F6F3_ANTEL	Superoxide dismutase [Cu-Zn] OS=Anthopleura elegantissima OX=6110 PE=2 SV=1			0	32.24	VDMKENQVTLLGEHSVVGR		missed K-E@4	0.00960941	2110.09	528.531	2110.08	528.528	4	10	1.1.1.3040.7	1	69.9825	4874.38	69.996
4	14.27	14.27	81.8	18.01	14.34	tr|Q2F6F8|Q2F6F8_ANTEL	Methylmalonate semialdehyde dehydrogenase-like protein (Fragment) OS=Anthopleura elegantissima OX=6110 PE=2 SV=1			2	99	DLGPVISPQSK		cleaved A-D@N-term	0.00218462	1139.62	570.818	1139.62	570.817	2	14	1.1.1.2670.4	1	61.1223	1853.55	61.2503
4	14.27	14.27	81.8	18.01	14.34	tr|Q2F6F8|Q2F6F8_ANTEL	Methylmalonate semialdehyde dehydrogenase-like protein (Fragment) OS=Anthopleura elegantissima OX=6110 PE=2 SV=1			2	99	EWIPEIVEK			0.00217369	1141.6	571.809	1141.6	571.808	2	9	1.1.1.3461.4	1	80.204	13118.8	80.3415
4	14.27	14.27	81.8	18.01	14.34	tr|Q2F6F8|Q2F6F8_ANTEL	Methylmalonate semialdehyde dehydrogenase-like protein (Fragment) OS=Anthopleura elegantissima OX=6110 PE=2 SV=1			2	99	LLINGQFIESK			-0.00371279	1260.7	631.359	1260.71	631.361	2	12	1.1.1.3338.3	1	77.2159	607.551	77.172
4	14.27	14.27	81.8	18.01	14.34	tr|Q2F6F8|Q2F6F8_ANTEL	Methylmalonate semialdehyde dehydrogenase-like protein (Fragment) OS=Anthopleura elegantissima OX=6110 PE=2 SV=1			2	99	NHGVIMPDASK			0.0054591	1167.58	390.199	1167.57	390.197	3	11	1.1.1.1687.4	1	37.3661	837.17	37.3066
4	14.27	14.27	81.8	18.01	14.34	tr|Q2F6F8|Q2F6F8_ANTEL	Methylmalonate semialdehyde dehydrogenase-like protein (Fragment) OS=Anthopleura elegantissima OX=6110 PE=2 SV=1			2	99	VDVGQIGVNVPIPVP		cleaved P-L@C-term	0.00183908	1501.85	751.933	1501.85	751.932	2	22	1.1.1.4705.3	1	107.719	3230.43	107.706
4	14.27	14.27	81.8	18.01	14.34	tr|Q2F6F8|Q2F6F8_ANTEL	Methylmalonate semialdehyde dehydrogenase-like protein (Fragment) OS=Anthopleura elegantissima OX=6110 PE=2 SV=1			2	99	VDVGQIGVNVPIPVPLP		cleaved P-M@C-term	-0.00498388	1711.98	856.998	1711.99	857.001	2	20	1.1.1.5018.3	1	112.741	11537.9	112.722
4	14.27	14.27	81.8	18.01	14.34	tr|Q2F6F8|Q2F6F8_ANTEL	Methylmalonate semialdehyde dehydrogenase-like protein (Fragment) OS=Anthopleura elegantissima OX=6110 PE=2 SV=1			2	99	WIDLHNPATNEVITR			0.0020971	1777.91	593.645	1777.91	593.644	3	18	1.1.1.3317.5	1	76.6867	7942.42	76.8018
4	14.27	14.27	81.8	18.01	14.34	tr|Q2F6F8|Q2F6F8_ANTEL	Methylmalonate semialdehyde dehydrogenase-like protein (Fragment) OS=Anthopleura elegantissima OX=6110 PE=2 SV=1			0.0814455	88.28	KLQVNAGDQPGA		cleaved A-D@C-term; missed K-L@1	0.00294332	1196.62	599.316	1196.61	599.315	2	11	1.1.1.1929.14	1	43.283	2898.59	43.313
4	14.27	14.27	81.8	18.01	14.34	tr|Q2F6F8|Q2F6F8_ANTEL	Methylmalonate semialdehyde dehydrogenase-like protein (Fragment) OS=Anthopleura elegantissima OX=6110 PE=2 SV=1			0.0609802	98.95	WIDLHNPATNEVITRVPES		cleaved S-T@C-term; missed R-V@15	0.00270896	2190.11	731.044	2190.11	731.043	3	19	1.1.1.3633.4	1	84.3174	1489.22	84.3291
4	14.27	14.27	81.8	18.01	14.34	tr|Q2F6F8|Q2F6F8_ANTEL	Methylmalonate semialdehyde dehydrogenase-like protein (Fragment) OS=Anthopleura elegantissima OX=6110 PE=2 SV=1			0.0376307	90.25	VDVGQIGVNVPIP		cleaved P-V@C-term	0.000336184	1305.73	653.872	1305.73	653.872	2	13	1.1.1.4292.4	1	99.6068	666.783	99.5581
4	14.27	14.27	81.8	18.01	14.34	tr|Q2F6F8|Q2F6F8_ANTEL	Methylmalonate semialdehyde dehydrogenase-like protein (Fragment) OS=Anthopleura elegantissima OX=6110 PE=2 SV=1			0.034328	83.01	GVNVPIPVPLP		cleaved I-G@N-term; cleaved P-M@C-term	0.00148108	1100.66	551.338	1100.66	551.337	2	12	1.1.1.4650.2	1	106.803	311.979	106.841
4	14.27	14.27	81.8	18.01	14.34	tr|Q2F6F8|Q2F6F8_ANTEL	Methylmalonate semialdehyde dehydrogenase-like protein (Fragment) OS=Anthopleura elegantissima OX=6110 PE=2 SV=1			0.0282604	67.61	VDVGQIGVNVPIPVPLPM		cleaved M-F@C-term	-0.00872533	1843.02	922.517	1843.03	922.521	2	9	1.1.1.5022.14	1	112.837	319.736	112.819
4	14.27	14.27	81.8	18.01	14.34	tr|Q2F6F8|Q2F6F8_ANTEL	Methylmalonate semialdehyde dehydrogenase-like protein (Fragment) OS=Anthopleura elegantissima OX=6110 PE=2 SV=1			0.0141246	77.71	WIDLHNPATNEVIT		cleaved T-R@C-term	-0.00377318	1621.81	811.91	1621.81	811.912	2	13	1.1.1.3634.3	1	84.3487	940.044	84.4768
4	14.27	14.27	81.8	18.01	14.34	tr|Q2F6F8|Q2F6F8_ANTEL	Methylmalonate semialdehyde dehydrogenase-like protein (Fragment) OS=Anthopleura elegantissima OX=6110 PE=2 SV=1			0.00305075	56.48	IIPLSRK	Carbamidomethyl@N-term	missed R-K@6	-0.0656626	882.499	442.257	882.565	442.29	2	6	1.1.1.3351.2	1	77.5222	2362.18	77.5928
4	14.27	14.27	81.8	18.01	14.34	tr|Q2F6F8|Q2F6F8_ANTEL	Methylmalonate semialdehyde dehydrogenase-like protein (Fragment) OS=Anthopleura elegantissima OX=6110 PE=2 SV=1			0.00174066	27.06	WIDLHNPATNEVITRVPE		cleaved E-S@C-term; missed R-V@15	0.0056236	2103.08	702.034	2103.07	702.032	3	8	1.1.1.3683.9	1	85.5283	1088.07	85.5876
4	14.27	14.27	81.8	18.01	14.34	tr|Q2F6F8|Q2F6F8_ANTEL	Methylmalonate semialdehyde dehydrogenase-like protein (Fragment) OS=Anthopleura elegantissima OX=6110 PE=2 SV=1			0.00130484	15.82	DGRDVVVK		cleaved L-D@N-term; missed R-D@3	-0.020399	886.467	444.241	886.487	444.251	2	7	1.1.1.1489.2	1	32.634	635.598	32.6788
4	14.27	14.27	81.8	18.01	14.34	tr|Q2F6F8|Q2F6F8_ANTEL	Methylmalonate semialdehyde dehydrogenase-like protein (Fragment) OS=Anthopleura elegantissima OX=6110 PE=2 SV=1			0.000869459	15.05	GADLGPVISPQ		cleaved P-G@N-term; cleaved Q-S@C-term	0.0372733	1052.59	527.301	1052.55	527.282	2	7	1.1.1.3412.4	1	79.0159	2335.95	79.206
4	14.27	14.27	81.8	18.01	14.34	tr|Q2F6F8|Q2F6F8_ANTEL	Methylmalonate semialdehyde dehydrogenase-like protein (Fragment) OS=Anthopleura elegantissima OX=6110 PE=2 SV=1			0	37.48	EWIPEIVEK	Trp->Val@2		0.00245262	1054.59	528.304	1054.59	528.303	2	11	1.1.1.3408.2	1	78.9161	1804.66	79.0574
4	14.27	14.27	81.8	18.01	14.34	tr|Q2F6F8|Q2F6F8_ANTEL	Methylmalonate semialdehyde dehydrogenase-like protein (Fragment) OS=Anthopleura elegantissima OX=6110 PE=2 SV=1			0	23.78	EWIPEIVEK	Glu->Gly@1; Ile->Val@6		0.0350031	1055.6	352.874	1055.57	352.862	3	9	1.1.1.1949.3	1	43.7687	1145.64	44.0094
4	14.27	14.27	81.8	18.01	14.34	tr|Q2F6F8|Q2F6F8_ANTEL	Methylmalonate semialdehyde dehydrogenase-like protein (Fragment) OS=Anthopleura elegantissima OX=6110 PE=2 SV=1			0	17.56	EWIPEIVEKARK	Trp->Met@2	missed K-A@9; missed R-K@11	-0.00407547	1441.79	721.903	1441.8	721.905	2	9	1.1.1.3062.11	1	70.527	1393.45	70.5388
4	14.27	14.27	81.8	18.01	14.34	tr|Q2F6F8|Q2F6F8_ANTEL	Methylmalonate semialdehyde dehydrogenase-like protein (Fragment) OS=Anthopleura elegantissima OX=6110 PE=2 SV=1			0	47.54	ICDLVQSGVEEGAK	Cys->Ala@2; Ser->Lys@7		0.0159913	1455.81	728.912	1455.79	728.904	2	13	1.1.1.3671.4	1	85.2341	1923.96	85.2924
4	14.27	14.27	81.8	18.01	14.34	tr|Q2F6F8|Q2F6F8_ANTEL	Methylmalonate semialdehyde dehydrogenase-like protein (Fragment) OS=Anthopleura elegantissima OX=6110 PE=2 SV=1			0	15.21	KLQVNAGDQPGA	Asn->Pro@5	cleaved A-D@C-term; missed K-L@1	0.00629051	1179.63	590.823	1179.62	590.82	2	8	1.1.1.1991.6	1	44.8018	964.406	44.8119
4	14.27	14.27	81.8	18.01	14.34	tr|Q2F6F8|Q2F6F8_ANTEL	Methylmalonate semialdehyde dehydrogenase-like protein (Fragment) OS=Anthopleura elegantissima OX=6110 PE=2 SV=1			0	20.43	TITSLWRDEDAKPQK	Ala->Thr@11	missed R-D@7	-0.0331632	1816.9	606.64	1816.93	606.651	3	11	1.1.1.1709.2	1	37.9104	10720.9	37.9522
4	14.27	14.27	81.8	18.01	14.34	tr|Q2F6F8|Q2F6F8_ANTEL	Methylmalonate semialdehyde dehydrogenase-like protein (Fragment) OS=Anthopleura elegantissima OX=6110 PE=2 SV=1			0	34.04	TLPDAEGDVLR	Pro->Gly@3		0.0210628	1144.59	573.304	1144.57	573.293	2	10	1.1.1.1661.10	1	36.7348	416.433	36.7155
4	14.27	14.27	81.8	18.01	14.34	tr|Q2F6F8|Q2F6F8_ANTEL	Methylmalonate semialdehyde dehydrogenase-like protein (Fragment) OS=Anthopleura elegantissima OX=6110 PE=2 SV=1			0	15.28	TNSGAVARK	Gly->Leu@4	cleaved F-T@N-term; missed R-K@8	-0.00894706	958.547	480.281	958.556	480.285	2	11	1.1.1.1753.8	1	39.0079	97076.4	39.1943
4	14.27	14.27	81.8	18.01	14.34	tr|Q2F6F8|Q2F6F8_ANTEL	Methylmalonate semialdehyde dehydrogenase-like protein (Fragment) OS=Anthopleura elegantissima OX=6110 PE=2 SV=1			0	99	VDVGQIGVNVPIPVP		cleaved P-L@C-term	0.00281564	1501.85	751.934	1501.85	751.932	2	21	1.1.1.4686.3	1	107.446	1536.7	107.56
4	14.27	14.27	81.8	18.01	14.34	tr|Q2F6F8|Q2F6F8_ANTEL	Methylmalonate semialdehyde dehydrogenase-like protein (Fragment) OS=Anthopleura elegantissima OX=6110 PE=2 SV=1			0	66.79	VDVGQIGVNVPIPVPLPM	Oxidation(M)@18	cleaved M-F@C-term	0.00136493	1859.02	930.519	1859.02	930.519	2	10	1.1.1.5008.9	1	112.49	417.67	112.452
4	14.27	14.27	81.8	18.01	14.34	tr|Q2F6F8|Q2F6F8_ANTEL	Methylmalonate semialdehyde dehydrogenase-like protein (Fragment) OS=Anthopleura elegantissima OX=6110 PE=2 SV=1			0	19.06	VSPLSVACRRYM	Carbamidomethyl(C)@8; Met->Ser@12	cleaved M-T@C-term; missed R-R@9; missed R-Y@10	0.0384304	1393.75	697.883	1393.71	697.864	2	9	1.1.1.3307.7	1	76.4499	901.376	76.556
5	7.04	7.04	79.07	15.12	13.37	tr|Q2F6G8|Q2F6G8_ANTEL	Myosin regulatory light chain 2-like protein OS=Anthopleura elegantissima OX=6110 PE=2 SV=1			2	99	ISGTDPEDVIR			0.00278261	1200.6	601.308	1200.6	601.307	2	15	1.1.1.2679.5	1	61.3405	20696.7	61.4227
5	7.04	7.04	79.07	15.12	13.37	tr|Q2F6G8|Q2F6G8_ANTEL	Myosin regulatory light chain 2-like protein OS=Anthopleura elegantissima OX=6110 PE=2 SV=1			2	99	LIQGLGDR			0.000943865	870.493	436.254	870.492	436.253	2	11	1.1.1.2233.3	1	50.4663	10713.5	50.3873
5	7.04	7.04	79.07	15.12	13.37	tr|Q2F6G8|Q2F6G8_ANTEL	Myosin regulatory light chain 2-like protein OS=Anthopleura elegantissima OX=6110 PE=2 SV=1			2	99	LIQGLGDRFTE		cleaved E-E@C-term; missed R-F@8	0.00107186	1247.65	624.833	1247.65	624.833	2	18	1.1.1.3120.5	1	71.9208	7183.74	71.9089
5	7.04	7.04	79.07	15.12	13.37	tr|Q2F6G8|Q2F6G8_ANTEL	Myosin regulatory light chain 2-like protein OS=Anthopleura elegantissima OX=6110 PE=2 SV=1			1.03152	99	ISGTDPEDVIRH		cleaved H-A@C-term; missed R-H@11	0.00531984	1337.66	446.895	1337.66	446.893	3	11	1.1.1.2496.3	1	56.8838	12316.7	56.9788
5	7.04	7.04	79.07	15.12	13.37	tr|Q2F6G8|Q2F6G8_ANTEL	Myosin regulatory light chain 2-like protein OS=Anthopleura elegantissima OX=6110 PE=2 SV=1			0.00788851	69.25	SGTDPEDVIR		cleaved I-S@N-term	0.00408292	1087.52	544.767	1087.51	544.765	2	12	1.1.1.2327.4	1	52.7884	2903.13	52.8027
5	7.04	7.04	79.07	15.12	13.37	tr|Q2F6G8|Q2F6G8_ANTEL	Myosin regulatory light chain 2-like protein OS=Anthopleura elegantissima OX=6110 PE=2 SV=1			0.000869459	31.87	DGFISKD		cleaved D-D@C-term; missed K-D@6	0.00208228	780.367	391.191	780.365	391.19	2	11	1.1.1.1538.3	1	33.8043	2071.45	33.8901
5	7.04	7.04	79.07	15.12	13.37	tr|Q2F6G8|Q2F6G8_ANTEL	Myosin regulatory light chain 2-like protein OS=Anthopleura elegantissima OX=6110 PE=2 SV=1			0	67.43	GEKISGTDPEDVIR	Ser->Asp@5	cleaved F-G@N-term; missed K-I@3	0.012226	1542.76	515.262	1542.75	515.258	3	11	1.1.1.2647.7	1	60.5423	3508.57	60.6334
5	7.04	7.04	79.07	15.12	13.37	tr|Q2F6G8|Q2F6G8_ANTEL	Myosin regulatory light chain 2-like protein OS=Anthopleura elegantissima OX=6110 PE=2 SV=1			0	99	ISGTDPEDVIR			0.00278261	1200.6	601.308	1200.6	601.307	2	14	1.1.1.2675.9	1	61.2401	20685.4	61.4227
6	6.15	6.15	100	36.67	33.33	tr|Q2ESH7|Q2ESH7_9CNID	CnidEF (Fragment) OS=Anthopleura artemisia OX=160216 PE=2 SV=1			2	99	FDFSEKPVCQ	Carbamidomethyl(C)@9		0.0029008	1255.56	628.786	1255.55	628.784	2	15	1.1.1.2786.8	1	63.9478	1821.66	64.0538
6	6.15	6.15	100	36.67	33.33	tr|Q2ESH7|Q2ESH7_9CNID	CnidEF (Fragment) OS=Anthopleura artemisia OX=160216 PE=2 SV=1			2	99	NLFNTTDKNGDNAITCDEFLK	Deamidated(N)@9; Carbamidomethyl(C)@16	missed K-N@8	-0.00720913	2430.09	811.038	2430.1	811.041	3	14	1.1.1.3655.5	1	84.8627	411.43	84.8433
6	6.15	6.15	100	36.67	33.33	tr|Q2ESH7|Q2ESH7_9CNID	CnidEF (Fragment) OS=Anthopleura artemisia OX=160216 PE=2 SV=1			2	99	TTLGDVHDR			0.00243421	1012.5	338.506	1012.49	338.505	3	10	1.1.1.929.3	1	19.7915	912.634	19.7866
6	6.15	6.15	100	36.67	33.33	tr|Q2ESH7|Q2ESH7_9CNID	CnidEF (Fragment) OS=Anthopleura artemisia OX=160216 PE=2 SV=1			0.141463	99	NGDNAITCDEFLK	Ala->Val@5; Carbamidomethyl(C)@8		0.00328827	1523.7	762.855	1523.69	762.854	2	13	1.1.1.3224.8	1	74.464	1339.99	74.4196
6	6.15	6.15	100	36.67	33.33	tr|Q2ESH7|Q2ESH7_9CNID	CnidEF (Fragment) OS=Anthopleura artemisia OX=160216 PE=2 SV=1			0.00392635	46.87	DFSEKPVCQ	Carbamidomethyl(C)@8	cleaved F-D@N-term	0.00979128	1108.5	555.255	1108.49	555.25	2	9	1.1.1.1996.11	1	44.9243	1681.18	45.1104
6	6.15	6.15	100	36.67	33.33	tr|Q2ESH7|Q2ESH7_9CNID	CnidEF (Fragment) OS=Anthopleura artemisia OX=160216 PE=2 SV=1			0.000434512	16.79	IEDAQGSR		cleaved E-I@N-term	0.0432168	874.458	438.236	874.414	438.215	2	7	1.1.1.1671.3	1	36.9703	633.64	36.9129
6	6.15	6.15	100	36.67	33.33	tr|Q2ESH7|Q2ESH7_9CNID	CnidEF (Fragment) OS=Anthopleura artemisia OX=160216 PE=2 SV=1			0	29.82	TTDKNGDNAITCDEFLK	Asp->Arg@7; Carbamidomethyl(C)@12	cleaved N-T@N-term; missed K-N@4	-0.0427313	1981.91	991.962	1981.95	991.984	2	11	1.1.1.2922.16	1	67.297	1029.03	67.3021
6	6.15	6.15	100	36.67	33.33	tr|Q2ESH7|Q2ESH7_9CNID	CnidEF (Fragment) OS=Anthopleura artemisia OX=160216 PE=2 SV=1			0	36.86	TTLGDVHDRK	Carbamidomethyl@N-term; His->Asn@7	missed R-K@9	0.0764131	1174.67	588.343	1174.59	588.304	2	8	1.1.1.3825.3	1	88.8645	598.935	88.9306
6	6.15	6.15	100	36.67	33.33	tr|Q2ESH7|Q2ESH7_9CNID	CnidEF (Fragment) OS=Anthopleura artemisia OX=160216 PE=2 SV=1			0	50.45	TTLGDVHDRKMLR	Asp->Glu@5; Met->Arg@11	missed R-K@9; missed K-M@10	-0.055615	1579.84	790.925	1579.89	790.953	2	10	1.1.1.4348.3	1	100.791	532.296	100.75
7	5.87	5.87	84.47	26.09	19.88	tr|Q2F6H3|Q2F6H3_ANTEL	Oncoprotein-induced transcript 3-like protein (Fragment) OS=Anthopleura elegantissima OX=6110 PE=2 SV=1			2	99	FLPDFKEVYLHCR	Carbamidomethyl(C)@12	missed K-E@6	0.00206284	1722.86	575.293	1722.86	575.292	3	12	1.1.1.3375.4	1	78.1003	3724.56	78.2171
7	5.87	5.87	84.47	26.09	19.88	tr|Q2F6H3|Q2F6H3_ANTEL	Oncoprotein-induced transcript 3-like protein (Fragment) OS=Anthopleura elegantissima OX=6110 PE=2 SV=1			2	99	VVACPGGQSDSR	Carbamidomethyl(C)@4		0.0044792	1231.57	616.79	1231.56	616.788	2	10	1.1.1.835.7	1	17.6118	6042.44	17.8404
7	5.87	5.87	84.47	26.09	19.88	tr|Q2F6H3|Q2F6H3_ANTEL	Oncoprotein-induced transcript 3-like protein (Fragment) OS=Anthopleura elegantissima OX=6110 PE=2 SV=1			1.11351	98.47	FLPDFK			0.0015008	765.408	383.711	765.406	383.71	2	8	1.1.1.2915.2	1	67.109	7153.24	67.2036
7	5.87	5.87	84.47	26.09	19.88	tr|Q2F6H3|Q2F6H3_ANTEL	Oncoprotein-induced transcript 3-like protein (Fragment) OS=Anthopleura elegantissima OX=6110 PE=2 SV=1			0.754487	96.17	FSLAAFR			0.0018237	810.441	406.228	810.439	406.227	2	10	1.1.1.3258.2	1	75.2408	14897.4	75.3802
7	5.87	5.87	84.47	26.09	19.88	tr|Q2F6H3|Q2F6H3_ANTEL	Oncoprotein-induced transcript 3-like protein (Fragment) OS=Anthopleura elegantissima OX=6110 PE=2 SV=1			0	26.97	DIEQDL	Dehydrated(D)@5	cleaved L-A@C-term	0.0772404	713.4	357.707	713.323	357.669	2	9	1.1.1.2351.2	1	53.3795	623.176	53.375
7	5.87	5.87	84.47	26.09	19.88	tr|Q2F6H3|Q2F6H3_ANTEL	Oncoprotein-induced transcript 3-like protein (Fragment) OS=Anthopleura elegantissima OX=6110 PE=2 SV=1			0	21.16	FLPDFK	GlyGly(K)@6		-0.038619	879.41	440.712	879.449	440.732	2	6	1.1.1.3377.2	1	78.1476	910.369	78.2668
7	5.87	5.87	84.47	26.09	19.88	tr|Q2F6H3|Q2F6H3_ANTEL	Oncoprotein-induced transcript 3-like protein (Fragment) OS=Anthopleura elegantissima OX=6110 PE=2 SV=1			0	99	FLPDFKEVYLHCR	Carbamidomethyl(C)@12	missed K-E@6	0.00766477	1722.86	431.723	1722.86	431.721	4	13	1.1.1.3375.2	1	78.097	9183.02	78.2419
7	5.87	5.87	84.47	26.09	19.88	tr|Q2F6H3|Q2F6H3_ANTEL	Oncoprotein-induced transcript 3-like protein (Fragment) OS=Anthopleura elegantissima OX=6110 PE=2 SV=1			0	52.95	NSGGSGRRRR	Deamidated(R)@7; Arg->Glu@9	missed R-R@7; missed R-R@8; missed R-R@9	-0.00458431	1075.51	538.761	1075.51	538.763	2	13	1.1.1.2647.10	1	60.5473	26063.2	60.7081
7	5.87	5.87	84.47	26.09	19.88	tr|Q2F6H3|Q2F6H3_ANTEL	Oncoprotein-induced transcript 3-like protein (Fragment) OS=Anthopleura elegantissima OX=6110 PE=2 SV=1			0	99	VVACPGGQSDSR	Carbamidomethyl(C)@4		0.00508955	1231.57	616.791	1231.56	616.788	2	16	1.1.1.851.8	1	18.0089	12551.6	18.138
8	5.54	5.54	100	39.71	39.71	tr|Q2F6H1|Q2F6H1_ANTEL	Death-associated protein 1-like protein (Fragment) OS=Anthopleura elegantissima OX=6110 PE=2 SV=1			2	99	GANISIQQPR			0.00521842	1082.59	542.302	1082.58	542.299	2	15	1.1.1.2204.12	1	49.7725	15668	49.7918
8	5.54	5.54	100	39.71	39.71	tr|Q2F6H1|Q2F6H1_ANTEL	Death-associated protein 1-like protein (Fragment) OS=Anthopleura elegantissima OX=6110 PE=2 SV=1			2	99	LVVSGAVAK			0.00189534	842.524	422.269	842.523	422.269	2	13	1.1.1.2044.2	1	46.0396	5440.15	46.075
8	5.54	5.54	100	39.71	39.71	tr|Q2F6H1|Q2F6H1_ANTEL	Death-associated protein 1-like protein (Fragment) OS=Anthopleura elegantissima OX=6110 PE=2 SV=1			1.5376	99	RPPGAGGK			0.00256174	738.416	370.215	738.414	370.214	2	11	1.1.1.72.4	1	1.2792	1659.72	1.2885
8	5.54	5.54	100	39.71	39.71	tr|Q2F6H1|Q2F6H1_ANTEL	Death-associated protein 1-like protein (Fragment) OS=Anthopleura elegantissima OX=6110 PE=2 SV=1			0	21.91	ERDSTKLVVSGA	Ser->Asn@4	cleaved A-V@C-term; missed R-D@2; missed K-L@6	0.00548893	1287.68	430.235	1287.68	430.233	3	8	1.1.1.3376.3	1	78.1228	3689.7	78.2668
8	5.54	5.54	100	39.71	39.71	tr|Q2F6H1|Q2F6H1_ANTEL	Death-associated protein 1-like protein (Fragment) OS=Anthopleura elegantissima OX=6110 PE=2 SV=1			0	28.9	GANISIQQPRK	Asn->Glu@3; Deamidated(Q)@8	missed R-K@10	0.0278925	1226.69	614.352	1226.66	614.338	2	12	1.1.1.2375.4	1	53.9693	1215.9	54.0728
8	5.54	5.54	100	39.71	39.71	tr|Q2F6H1|Q2F6H1_ANTEL	Death-associated protein 1-like protein (Fragment) OS=Anthopleura elegantissima OX=6110 PE=2 SV=1			0	24.37	GANISIQQPRK	Deamidated(N)@3; Ile->Val@6	missed R-K@10	-0.00574195	1197.64	599.828	1197.65	599.831	2	9	1.1.1.1884.12	1	42.1966	1952.26	42.18
8	5.54	5.54	100	39.71	39.71	tr|Q2F6H1|Q2F6H1_ANTEL	Death-associated protein 1-like protein (Fragment) OS=Anthopleura elegantissima OX=6110 PE=2 SV=1			0	16.62	GANISIQQPRKN	Ala->Gly@2; Gln->Arg@8	missed R-K@10; missed K-N@11	-0.0347997	1338.71	670.364	1338.75	670.381	2	9	1.1.1.4132.4	1	95.8541	383.145	95.8634
8	5.54	5.54	100	39.71	39.71	tr|Q2F6H1|Q2F6H1_ANTEL	Death-associated protein 1-like protein (Fragment) OS=Anthopleura elegantissima OX=6110 PE=2 SV=1			0	16.37	GNADFPPDAVK	Carbamyl@N-term; Ala->Gly@9		0.0639042	1158.59	580.304	1158.53	580.273	2	10	1.1.1.2267.16	1	51.3213	1723.92	51.2796
8	5.54	5.54	100	39.71	39.71	tr|Q2F6H1|Q2F6H1_ANTEL	Death-associated protein 1-like protein (Fragment) OS=Anthopleura elegantissima OX=6110 PE=2 SV=1			0	99	LVVSGAVAK			0.00366536	842.526	422.27	842.523	422.269	2	14	1.1.1.2056.2	1	46.2792	32303.6	46.2993
9	2.82	2.82	89.55	28.36	10.45	tr|Q2LGN4|Q2LGN4_ANTEL	Beta-actin (Fragment) OS=Anthopleura elegantissima OX=6110 PE=2 SV=1			1.95861	99	CDVDIR	Carbamidomethyl(C)@1		0.00193247	776.351	389.183	776.349	389.182	2	9	1.1.1.1207.4	1	26.214	4630.02	26.2085
9	2.82	2.82	89.55	28.36	10.45	tr|Q2LGN4|Q2LGN4_ANTEL	Beta-actin (Fragment) OS=Anthopleura elegantissima OX=6110 PE=2 SV=1			0.772113	99	IKIIAPPE		cleaved E-R@C-term; missed K-I@2	0.00230724	879.545	440.78	879.543	440.779	2	12	1.1.1.2792.3	1	64.0835	15499.3	64.1286
9	2.82	2.82	89.55	28.36	10.45	tr|Q2LGN4|Q2LGN4_ANTEL	Beta-actin (Fragment) OS=Anthopleura elegantissima OX=6110 PE=2 SV=1			0.0883098	64.82	CDVDIRK	Carbamidomethyl(C)@1	missed R-K@6	0.00322189	904.447	453.231	904.444	453.229	2	7	1.1.1.702.10	1	14.7347	5357.63	14.9512
9	2.82	2.82	89.55	28.36	10.45	tr|Q2LGN4|Q2LGN4_ANTEL	Beta-actin (Fragment) OS=Anthopleura elegantissima OX=6110 PE=2 SV=1			0.00217692	46.66	CDVDIRKDL	Carbamidomethyl(C)@1	cleaved L-Y@C-term; missed R-K@6; missed K-D@7	0.00572697	1132.56	378.527	1132.55	378.525	3	9	1.1.1.2574.2	1	58.7309	8030.29	58.9235
9	2.82	2.82	89.55	28.36	10.45	tr|Q2LGN4|Q2LGN4_ANTEL	Beta-actin (Fragment) OS=Anthopleura elegantissima OX=6110 PE=2 SV=1			0.000869459	36.16	IIAPPE		cleaved E-R@C-term	0.0032947	638.367	320.191	638.364	320.189	2	9	1.1.1.2399.2	1	54.5465	11492.5	54.7006
9	2.82	2.82	89.55	28.36	10.45	tr|Q2LGN4|Q2LGN4_ANTEL	Beta-actin (Fragment) OS=Anthopleura elegantissima OX=6110 PE=2 SV=1			0.000434512	19.12	LAPPTMK		cleaved N-L@N-term	0.00102488	756.421	379.218	756.42	379.217	2	8	1.1.1.2101.2	1	47.3496	3190.38	47.3946
9	2.82	2.82	89.55	28.36	10.45	tr|Q2LGN4|Q2LGN4_ANTEL	Beta-actin (Fragment) OS=Anthopleura elegantissima OX=6110 PE=2 SV=1			0.000434512	93.37	SGGSTMYPGIADR	Thr->Ala@5	cleaved L-S@N-term	0.00373144	1280.59	641.3	1280.58	641.298	2	13	1.1.1.2966.5	1	68.196	2177.77	68.2969
9	2.82	2.82	89.55	28.36	10.45	tr|Q2LGN4|Q2LGN4_ANTEL	Beta-actin (Fragment) OS=Anthopleura elegantissima OX=6110 PE=2 SV=1			0	24.59	ANLAPPTMK	Oxidation(N)@2	cleaved I-A@N-term	0.00370574	957.499	479.757	957.495	479.755	2	11	1.1.1.2271.9	1	51.3955	7391.93	51.4606
9	2.82	2.82	89.55	28.36	10.45	tr|Q2LGN4|Q2LGN4_ANTEL	Beta-actin (Fragment) OS=Anthopleura elegantissima OX=6110 PE=2 SV=1			0	57.33	CDVDIRK	Carbamidomethyl(C)@1	missed R-K@6	0.00322189	904.447	453.231	904.444	453.229	2	9	1.1.1.716.4	1	15.0587	9944	15.1
9	2.82	2.82	89.55	28.36	10.45	tr|Q2LGN4|Q2LGN4_ANTEL	Beta-actin (Fragment) OS=Anthopleura elegantissima OX=6110 PE=2 SV=1			0	49.71	EIANLAPPTMK	Asn->Thr@4		-0.00125698	1170.63	586.323	1170.63	586.323	2	10	1.1.1.3051.5	1	70.2527	1400.43	70.243
9	2.82	2.82	89.55	28.36	10.45	tr|Q2LGN4|Q2LGN4_ANTEL	Beta-actin (Fragment) OS=Anthopleura elegantissima OX=6110 PE=2 SV=1			0	18.17	EIANLAPPTMK	Ala->Ser@3		0.00284212	1199.62	600.82	1199.62	600.818	2	11	1.1.1.2828.8	1	64.9865	2963.11	65.0464
9	2.82	2.82	89.55	28.36	10.45	tr|Q2LGN4|Q2LGN4_ANTEL	Beta-actin (Fragment) OS=Anthopleura elegantissima OX=6110 PE=2 SV=1			0	18.17	EIANLAPPTMK	Asn->Ser@4		0.00243019	1156.62	579.317	1156.62	579.315	2	11	1.1.1.2935.5	1	67.5947	3800.84	67.5753
9	2.82	2.82	89.55	28.36	10.45	tr|Q2LGN4|Q2LGN4_ANTEL	Beta-actin (Fragment) OS=Anthopleura elegantissima OX=6110 PE=2 SV=1			0	72.59	ELPDGQVITI		cleaved Y-E@N-term; cleaved I-G@C-term	0.00240133	1083.58	542.799	1083.58	542.798	2	10	1.1.1.3739.3	1	86.8129	898.192	86.9545
9	2.82	2.82	89.55	28.36	10.45	tr|Q2LGN4|Q2LGN4_ANTEL	Beta-actin (Fragment) OS=Anthopleura elegantissima OX=6110 PE=2 SV=1			0	22.29	KIIAPPE		cleaved I-K@N-term; cleaved E-R@C-term; missed K-I@1	0.00153236	766.46	384.238	766.459	384.237	2	11	1.1.1.2027.2	1	45.6272	10419.9	45.7
10	2.45	2.45	93.94	20.71	13.13	tr|Q944P5|Q944P5_SYMMU	Peridinin-chlorophyll-protein OS=Symbiodinium muscatinei OX=128924 PE=2 SV=1			2	99	LVATLDDYTAINSAIGHMIASVPASK			0.00651229	2657.38	886.801	2657.37	886.798	3	19	1.1.1.4792.2	1	109.175	456.535	109.289
10	2.45	2.45	93.94	20.71	13.13	tr|Q944P5|Q944P5_SYMMU	Peridinin-chlorophyll-protein OS=Symbiodinium muscatinei OX=128924 PE=2 SV=1			0.366532	93.89	AIDGMDSK			0.00388411	835.378	418.697	835.375	418.695	2	7	1.1.1.828.6	1	17.4293	2623.53	17.5172
10	2.45	2.45	93.94	20.71	13.13	tr|Q944P5|Q944P5_SYMMU	Peridinin-chlorophyll-protein OS=Symbiodinium muscatinei OX=128924 PE=2 SV=1			0.0819697	70.74	GVLAHAK			0.000633659	694.413	348.214	694.413	348.214	2	7	1.1.1.162.5	1	3.2081	6150.91	3.2759
10	2.45	2.45	93.94	20.71	13.13	tr|Q944P5|Q944P5_SYMMU	Peridinin-chlorophyll-protein OS=Symbiodinium muscatinei OX=128924 PE=2 SV=1			0.00305075	26.79	VNAADAK	Deamidated(N)@2		0.0374523	688.377	345.196	688.339	345.177	2	8	1.1.1.272.12	1	5.7252	3927.81	5.7126
10	2.45	2.45	93.94	20.71	13.13	tr|Q944P5|Q944P5_SYMMU	Peridinin-chlorophyll-protein OS=Symbiodinium muscatinei OX=128924 PE=2 SV=1			0.000869459	19.92	VMGAAMDSEALKK		cleaved L-V@N-term; missed K-K@12	0.00206276	1349.67	450.897	1349.67	450.897	3	10	1.1.1.2283.2	1	51.6914	1395.63	51.7082
10	2.45	2.45	93.94	20.71	13.13	tr|Q944P5|Q944P5_SYMMU	Peridinin-chlorophyll-protein OS=Symbiodinium muscatinei OX=128924 PE=2 SV=1			0.000434512	17.92	LPTQKPVA		cleaved A-V@C-term	0.0015542	852.508	427.262	852.507	427.261	2	8	1.1.1.1611.3	1	35.4869	873.501	35.452
10	2.45	2.45	93.94	20.71	13.13	tr|Q944P5|Q944P5_SYMMU	Peridinin-chlorophyll-protein OS=Symbiodinium muscatinei OX=128924 PE=2 SV=1			0	31.1	FSLGSDVGPY	Ser->Met@2	cleaved Y-M@C-term	0.0212715	1084.51	543.263	1084.49	543.252	2	11	1.1.1.3373.4	1	78.071	5351.55	78.1924
10	2.45	2.45	93.94	20.71	13.13	tr|Q944P5|Q944P5_SYMMU	Peridinin-chlorophyll-protein OS=Symbiodinium muscatinei OX=128924 PE=2 SV=1			0	19.27	GAAMDSEALK	Ala->Ser@3	cleaved M-G@N-term	-0.0151123	1007.44	504.729	1007.46	504.737	2	10	1.1.1.2069.13	1	46.5677	5958.15	46.4807
10	2.45	2.45	93.94	20.71	13.13	tr|Q944P5|Q944P5_SYMMU	Peridinin-chlorophyll-protein OS=Symbiodinium muscatinei OX=128924 PE=2 SV=1			0	15.89	GAAMDSEALK	Oxidation(D)@5	cleaved M-G@N-term	-0.0157226	1007.44	504.729	1007.46	504.737	2	11	1.1.1.2056.6	1	46.2892	5750.22	46.3777
10	2.45	2.45	93.94	20.71	13.13	tr|Q944P5|Q944P5_SYMMU	Peridinin-chlorophyll-protein OS=Symbiodinium muscatinei OX=128924 PE=2 SV=1			0	35.65	LPTQKPVAVMEAINK	Val->Leu@9; Oxidation(M)@10; Deamidated(N)@14		-0.0506196	1668.86	835.438	1668.91	835.463	2	12	1.1.1.4772.3	1	108.813	4764.42	108.951
10	2.45	2.45	93.94	20.71	13.13	tr|Q944P5|Q944P5_SYMMU	Peridinin-chlorophyll-protein OS=Symbiodinium muscatinei OX=128924 PE=2 SV=1			0	15.55	VLSEKSYPFLK	Ser->Glu@3	missed K-S@5	0.0693254	1351.81	676.911	1351.74	676.877	2	10	1.1.1.3463.3	1	80.2542	5263.85	80.4158
10	2.45	2.45	93.94	20.71	13.13	tr|Q944P5|Q944P5_SYMMU	Peridinin-chlorophyll-protein OS=Symbiodinium muscatinei OX=128924 PE=2 SV=1			0	19.75	VMEAINK	Oxidation(M)@2	cleaved A-V@N-term	0.034984	819.451	410.733	819.416	410.715	2	7	1.1.1.2190.6	1	49.4219	3383.65	49.5377

## Sheet: 20180928 Anemona F12_IDA_7u (2)
N	Unused	Total	%Cov	%Cov(50)	%Cov(95)	Accessions	Names	Used	Annotation	Contrib	Conf	Sequence	Modifications	Cleavages	dMass	Prec MW	Prec m/z	Theor MW	Theor m/z	Theor z	Sc	Spectrum	Specific	Time	PrecursorSignal	PrecursorElution
1	16.06	16.06	100	100	100	sp|P01530|NA1A_ANTXA	Delta-actitoxin-Axm1a OS=Anthopleura xanthogrammica OX=6112 PE=1 SV=1			2	99	AHGPTIGWCCKQ	Carbamidomethyl(C)@9; Carbamidomethyl(C)@10	missed K-Q@11	0.00546635	1413.63	707.824	1413.63	707.821	2	18	1.1.1.796.10	0	18.7448	5198.29	18.7764
1	16.06	16.06	100	100	100	sp|P01530|NA1A_ANTXA	Delta-actitoxin-Axm1a OS=Anthopleura xanthogrammica OX=6112 PE=1 SV=1			2	99	GNTLSGTLW		cleaved W-L@C-term	0.00101757	947.472	474.743	947.471	474.743	2	11	1.1.1.2509.3	0	59.7383	890.313	59.7314
1	16.06	16.06	100	100	100	sp|P01530|NA1A_ANTXA	Delta-actitoxin-Axm1a OS=Anthopleura xanthogrammica OX=6112 PE=1 SV=1			2	99	GNTLSGTLWLYPSGCPSGWHNCK	Carbamidomethyl(C)@15; Carbamidomethyl(C)@22		0.0163956	2591.19	864.736	2591.17	864.73	3	24	1.1.1.2803.3	1	66.3328	5781.39	66.338
1	16.06	16.06	100	100	100	sp|P01530|NA1A_ANTXA	Delta-actitoxin-Axm1a OS=Anthopleura xanthogrammica OX=6112 PE=1 SV=1			2	99	GVSCLCDSDGPSVR	Carbamidomethyl(C)@4; Carbamidomethyl(C)@6		0.00473394	1507.64	754.829	1507.64	754.827	2	21	1.1.1.923.14	0	21.8435	10347.4	22.0214
1	16.06	16.06	100	100	100	sp|P01530|NA1A_ANTXA	Delta-actitoxin-Axm1a OS=Anthopleura xanthogrammica OX=6112 PE=1 SV=1			2	99	LCDSDGPSVR	Carbamidomethyl(C)@2	cleaved C-L@N-term	0.00384583	1104.49	553.253	1104.49	553.251	2	15	1.1.1.224.9	0	5.0986	4421.32	5.1038
1	16.06	16.06	100	100	100	sp|P01530|NA1A_ANTXA	Delta-actitoxin-Axm1a OS=Anthopleura xanthogrammica OX=6112 PE=1 SV=1			2	99	SGTLWLYPSGCPSGWHNCK	Carbamidomethyl(C)@11; Carbamidomethyl(C)@18	cleaved L-S@N-term	0.0133715	2205.99	736.336	2205.97	736.331	3	13	1.1.1.2373.4	1	56.4625	1407.83	56.5643
1	16.06	16.06	100	100	100	sp|P01530|NA1A_ANTXA	Delta-actitoxin-Axm1a OS=Anthopleura xanthogrammica OX=6112 PE=1 SV=1			2	99	VSCLCDSDGPSVR	Phospho(S)@2; Carbamidomethyl(C)@3; Carbamidomethyl(C)@5	cleaved G-V@N-term	0.0678018	1530.65	766.333	1530.58	766.299	2	18	1.1.1.2546.3	1	60.6264	732.331	60.6078
1	16.06	16.06	100	100	100	sp|P01530|NA1A_ANTXA	Delta-actitoxin-Axm1a OS=Anthopleura xanthogrammica OX=6112 PE=1 SV=1			1.34679	99	GVSCLCDSDGPSV	Carbamidomethyl(C)@4; Carbamidomethyl(C)@6	cleaved V-R@C-term	0.00428248	1351.54	676.779	1351.54	676.776	2	19	1.1.1.1499.5	1	35.69	3155.24	35.8749
1	16.06	16.06	100	100	100	sp|P01530|NA1A_ANTXA	Delta-actitoxin-Axm1a OS=Anthopleura xanthogrammica OX=6112 PE=1 SV=1			0.540608	71.22	AHGPTIGWCCK	Carbamidomethyl(C)@9; Carbamidomethyl(C)@10		-0.000788763	1285.57	429.53	1285.57	429.53	3	11	1.1.1.805.8	0	18.9581	15118	19.0979
1	16.06	16.06	100	100	100	sp|P01530|NA1A_ANTXA	Delta-actitoxin-Axm1a OS=Anthopleura xanthogrammica OX=6112 PE=1 SV=1			0.0856568	87.66	DSDGPSVR		cleaved C-D@N-term	0.00118742	831.373	416.694	831.372	416.693	2	11	1.1.1.91.9	0	1.8158	38272.3	1.8309
1	16.06	16.06	100	100	100	sp|P01530|NA1A_ANTXA	Delta-actitoxin-Axm1a OS=Anthopleura xanthogrammica OX=6112 PE=1 SV=1			0.0840728	81.37	CDSDGPSV	Carbamidomethyl(C)@1	cleaved L-C@N-term; cleaved V-R@C-term	-0.0013478	835.3	418.658	835.302	418.658	2	11	1.1.1.208.3	0	4.694	2917.58	4.7074
1	16.06	16.06	100	100	100	sp|P01530|NA1A_ANTXA	Delta-actitoxin-Axm1a OS=Anthopleura xanthogrammica OX=6112 PE=1 SV=1			0	27.76	AHGPTIGWCCK	Ala->Asp@1; Ile->Val@6; Carbamidomethyl(C)@9; Carbamidomethyl(C)@10		0.00392719	1315.55	658.781	1315.54	658.779	2	15	1.1.1.663.4	0	15.4758	518.188	15.4326
1	16.06	16.06	100	100	100	sp|P01530|NA1A_ANTXA	Delta-actitoxin-Axm1a OS=Anthopleura xanthogrammica OX=6112 PE=1 SV=1			0	21.92	AHGPTIGWCCK	Ala->Asp@1; Ile->Val@6; Carbamidomethyl(C)@9; Carbamidomethyl(C)@10		-0.00078581	1315.54	439.522	1315.54	439.522	3	13	1.1.1.674.4	0	15.7298	7046.06	15.8439
1	16.06	16.06	100	100	100	sp|P01530|NA1A_ANTXA	Delta-actitoxin-Axm1a OS=Anthopleura xanthogrammica OX=6112 PE=1 SV=1			0	93.36	AHGPTIGWCCKQ	Carbamidomethyl(C)@9; Carbamidomethyl(C)@10	missed K-Q@11	0.99996	1414.63	472.55	1413.63	472.217	3	13	1.1.1.793.3	1	18.6603	11554.6	18.7764
1	16.06	16.06	100	100	100	sp|P01530|NA1A_ANTXA	Delta-actitoxin-Axm1a OS=Anthopleura xanthogrammica OX=6112 PE=1 SV=1			0	26.39	AHGPTIGWCCKQ	Ala->Asp@1; Ile->Val@6; Carbamidomethyl(C)@9; Carbamidomethyl(C)@10	missed K-Q@11	0.0376521	1443.64	482.221	1443.6	482.208	3	14	1.1.1.321.3	0	7.4402	4424.41	7.6183
1	16.06	16.06	100	100	100	sp|P01530|NA1A_ANTXA	Delta-actitoxin-Axm1a OS=Anthopleura xanthogrammica OX=6112 PE=1 SV=1			0	26.39	AHGPTIGWCCKQ	Ala->Asp@1; Ile->Val@6; Carbamidomethyl(C)@9; Carbamidomethyl(C)@10	missed K-Q@11	0.0406866	1443.64	722.829	1443.6	722.808	2	11	1.1.1.334.3	0	7.7429	518.65	7.6985
1	16.06	16.06	100	100	100	sp|P01530|NA1A_ANTXA	Delta-actitoxin-Axm1a OS=Anthopleura xanthogrammica OX=6112 PE=1 SV=1			0	69.11	GCPSGWHNCK	Carbamidomethyl(C)@2; Asn->Ser@8; Carbamidomethyl(C)@9	cleaved S-G@N-term	0.00441459	1174.47	588.242	1174.46	588.24	2	13	1.1.1.92.12	0	1.8475	10424.6	1.8309
1	16.06	16.06	100	100	100	sp|P01530|NA1A_ANTXA	Delta-actitoxin-Axm1a OS=Anthopleura xanthogrammica OX=6112 PE=1 SV=1			0	99	GVSCLCDSDGPSV	Carbamidomethyl(C)@4; Carbamidomethyl(C)@6	cleaved V-R@C-term	0.00428248	1351.54	676.779	1351.54	676.776	2	20	1.1.1.1510.5	1	35.9648	3169.98	35.8749
1	16.06	16.06	100	100	100	sp|P01530|NA1A_ANTXA	Delta-actitoxin-Axm1a OS=Anthopleura xanthogrammica OX=6112 PE=1 SV=1			0	39.57	GVSCLCDSDGPSVR	Ser->Gln@3; Carbamidomethyl(C)@4; Carbamidomethyl(C)@6		-0.00777708	1548.66	775.336	1548.67	775.34	2	13	1.1.1.2262.6	0	53.7896	2672.09	53.8919
1	16.06	16.06	100	100	100	sp|P01530|NA1A_ANTXA	Delta-actitoxin-Axm1a OS=Anthopleura xanthogrammica OX=6112 PE=1 SV=1			0	33.01	GVSCLCDSDGPSVR	Protein Terminal Acetyl@N-term; Carbamidomethyl(C)@4; Carbamidomethyl(C)@6		0.00698664	1549.66	775.836	1549.65	775.832	2	9	1.1.1.2256.4	1	53.6449	508.039	53.6741
1	16.06	16.06	100	100	100	sp|P01530|NA1A_ANTXA	Delta-actitoxin-Axm1a OS=Anthopleura xanthogrammica OX=6112 PE=1 SV=1			0	23.41	GVSCLCDSDGPSVR	Phospho(S)@3; Carbamidomethyl(C)@4; Carbamidomethyl(C)@6		-0.0045652	1587.6	794.808	1587.61	794.81	2	9	1.1.1.1669.13	1	39.8263	1574.02	39.9536
1	16.06	16.06	100	100	100	sp|P01530|NA1A_ANTXA	Delta-actitoxin-Axm1a OS=Anthopleura xanthogrammica OX=6112 PE=1 SV=1			0	27.76	HGPTIGWCCKQ	Gly->Glu@2; Carbamidomethyl(C)@8; Carbamidomethyl(C)@9	cleaved A-H@N-term; missed K-Q@10	0.0159443	1414.63	472.55	1414.61	472.545	3	12	1.1.1.793.3	1	18.6603	11554.6	18.7764
1	16.06	16.06	100	100	100	sp|P01530|NA1A_ANTXA	Delta-actitoxin-Axm1a OS=Anthopleura xanthogrammica OX=6112 PE=1 SV=1			0	99	VSCLCDSDGPSVR	Phospho(S)@2; Carbamidomethyl(C)@3; Carbamidomethyl(C)@5	cleaved G-V@N-term	0.069877	1530.65	766.334	1530.58	766.299	2	17	1.1.1.2265.5	1	53.8593	1173.57	53.8436
2	13.44	13.44	91.61	12.17	7.832	sp|O15992|KARG_ANTJA	Arginine kinase OS=Anthopleura japonica OX=67755 PE=1 SV=1			2	99	FLEAAGINKEWPEGR		missed K-E@9	0.00134285	1715.86	572.962	1715.86	572.962	3	16	1.1.1.2036.5	1	48.422	2358.82	48.3858
2	13.44	13.44	91.61	12.17	7.832	sp|O15992|KARG_ANTJA	Arginine kinase OS=Anthopleura japonica OX=67755 PE=1 SV=1			2	99	LGITLWDCINSGVVN	Carbamidomethyl(C)@8; Val->Ala@14	cleaved N-L@C-term	0.0182717	1631.82	816.915	1631.8	816.906	2	15	1.1.1.3777.2	1	85.3601	184.21	85.3359
2	13.44	13.44	91.61	12.17	7.832	sp|O15992|KARG_ANTJA	Arginine kinase OS=Anthopleura japonica OX=67755 PE=1 SV=1			2	99	SVFPEVLKNPEV		cleaved V-K@C-term; missed K-N@8	0.0025016	1356.73	679.373	1356.73	679.372	2	14	1.1.1.2706.3	1	64.2769	1113.22	64.234
2	13.44	13.44	91.61	12.17	7.832	sp|O15992|KARG_ANTJA	Arginine kinase OS=Anthopleura japonica OX=67755 PE=1 SV=1			2	99	SVFPEVLKNPEVK		missed K-N@8	0.000390265	1484.82	495.949	1484.82	495.949	3	12	1.1.1.2108.2	1	50.1546	8945.7	50.2457
2	13.44	13.44	91.61	12.17	7.832	sp|O15992|KARG_ANTJA	Arginine kinase OS=Anthopleura japonica OX=67755 PE=1 SV=1			2	99	SVFPEVLKNPEVKS		cleaved S-L@C-term; missed K-N@8; missed K-S@13	0.00141239	1571.86	524.96	1571.86	524.959	3	14	1.1.1.2103.2	1	50.0348	3321.97	50.1001
2	13.44	13.44	91.61	12.17	7.832	sp|O15992|KARG_ANTJA	Arginine kinase OS=Anthopleura japonica OX=67755 PE=1 SV=1			1.46852	97.14	ALMELEKEAIAK		missed K-E@7	9.40335e-05	1344.73	449.251	1344.73	449.251	3	14	1.1.1.1629.2	1	38.8303	5304.8	38.8981
2	13.44	13.44	91.61	12.17	7.832	sp|O15992|KARG_ANTJA	Arginine kinase OS=Anthopleura japonica OX=67755 PE=1 SV=1			0.79588	99	SVFPEVL		cleaved L-K@C-term	-0.000402491	789.427	395.721	789.427	395.721	2	10	1.1.1.3083.2	1	72.3074	1255.17	72.3793
2	13.44	13.44	91.61	12.17	7.832	sp|O15992|KARG_ANTJA	Arginine kinase OS=Anthopleura japonica OX=67755 PE=1 SV=1			0.634512	97.6	MELEKEAIAK		cleaved L-M@N-term; missed K-E@5	-0.00134782	1160.61	387.877	1160.61	387.878	3	13	1.1.1.642.3	1	15.043	6423.12	15.1089
2	13.44	13.44	91.61	12.17	7.832	sp|O15992|KARG_ANTJA	Arginine kinase OS=Anthopleura japonica OX=67755 PE=1 SV=1			0.0741724	18.13	VVGVLTSLTGDLAGK			-0.0514874	1428.77	715.391	1428.82	715.417	2	5	1.1.1.2726.5	1	64.7569	154.814	64.762
2	13.44	13.44	91.61	12.17	7.832	sp|O15992|KARG_ANTJA	Arginine kinase OS=Anthopleura japonica OX=67755 PE=1 SV=1			0.0619809	15.43	VDAPNLDPEGTYIRSTRIR		missed R-S@14; missed R-I@17	-0.110642	2172.02	725.013	2172.13	725.05	3	4	1.1.1.3076.5	1	72.1807	130.56	72.3208
2	13.44	13.44	91.61	12.17	7.832	sp|O15992|KARG_ANTJA	Arginine kinase OS=Anthopleura japonica OX=67755 PE=1 SV=1			0.0268721	75.07	GFQHTDAHGYLSG		cleaved L-G@N-term; cleaved G-C@C-term	-0.0229412	1388.59	695.301	1388.61	695.313	2	8	1.1.1.353.15	1	8.2135	1327.15	8.2743
2	13.44	13.44	91.61	12.17	7.832	sp|O15992|KARG_ANTJA	Arginine kinase OS=Anthopleura japonica OX=67755 PE=1 SV=1			0.00833099	18.23	GLAPGVTK		cleaved Y-G@N-term	-0.00101577	741.438	371.726	741.438	371.727	2	7	1.1.1.278.6	1	6.4036	4114.34	6.5205
2	13.44	13.44	91.61	12.17	7.832	sp|O15992|KARG_ANTJA	Arginine kinase OS=Anthopleura japonica OX=67755 PE=1 SV=1			0.00524306	29.61	MELEKEAIA		cleaved L-M@N-term; cleaved A-K@C-term; missed K-E@5	0.000916096	1032.52	517.266	1032.52	517.265	2	11	1.1.1.1138.4	1	27.0244	2030.73	26.9663
2	13.44	13.44	91.61	12.17	7.832	sp|O15992|KARG_ANTJA	Arginine kinase OS=Anthopleura japonica OX=67755 PE=1 SV=1			0.00348833	25.75	TKLGIT		cleaved T-L@C-term; missed K-L@2	-0.00360109	631.387	316.701	631.391	316.703	2	6	1.1.1.341.2	1	7.901	1885.21	7.872
2	13.44	13.44	91.61	12.17	7.832	sp|O15992|KARG_ANTJA	Arginine kinase OS=Anthopleura japonica OX=67755 PE=1 SV=1			0.00130484	42.46	EHPDFENILTK	Glu->Asp@6		0.00561408	1327.65	443.556	1327.64	443.554	3	10	1.1.1.1657.2	1	39.5175	619.075	39.5376
2	13.44	13.44	91.61	12.17	7.832	sp|O15992|KARG_ANTJA	Arginine kinase OS=Anthopleura japonica OX=67755 PE=1 SV=1			0.000434512	48.97	DPETAAKFKSK	Lys->Asp@7	cleaved A-D@N-term; missed K-F@7; missed K-S@9	0.0205426	1207.59	604.804	1207.57	604.793	2	10	1.1.1.1690.6	1	40.3284	1906.84	40.3452
2	13.44	13.44	91.61	12.17	7.832	sp|O15992|KARG_ANTJA	Arginine kinase OS=Anthopleura japonica OX=67755 PE=1 SV=1			0	40.59	DPETAAK	Asp->Gln@1; Delta:H(2)C(2)(K)@7	cleaved A-D@N-term	0.0135996	769.411	385.713	769.397	385.706	2	8	1.1.1.514.6	1	12.1286	4385.78	12.2444
2	13.44	13.44	91.61	12.17	7.832	sp|O15992|KARG_ANTJA	Arginine kinase OS=Anthopleura japonica OX=67755 PE=1 SV=1			0	58.65	DSGVGV		cleaved L-D@N-term; cleaved V-Y@C-term	-0.00595754	532.243	533.251	532.249	533.257	1	7	1.1.1.238.13	1	5.441	239.399	5.4511
2	13.44	13.44	91.61	12.17	7.832	sp|O15992|KARG_ANTJA	Arginine kinase OS=Anthopleura japonica OX=67755 PE=1 SV=1			0	28.48	FLEAAGVNK	Glu->Gln@3; Ala->Asn@5		-0.0173711	989.512	495.763	989.529	495.772	2	12	1.1.1.102.8	1	2.0936	14323.4	2.0807
2	13.44	13.44	91.61	12.17	7.832	sp|O15992|KARG_ANTJA	Arginine kinase OS=Anthopleura japonica OX=67755 PE=1 SV=1			0	21	FLEAAGVNK	Glu->Asp@3		-0.000552832	933.491	467.753	933.492	467.753	2	10	1.1.1.499.5	1	11.7606	26340.5	11.7758
2	13.44	13.44	91.61	12.17	7.832	sp|O15992|KARG_ANTJA	Arginine kinase OS=Anthopleura japonica OX=67755 PE=1 SV=1			0	24.44	KVVGVLTSLTGDLAGK	Lys->Ser@1; Asp->His@12	missed K-V@1	-0.0677551	1537.82	769.915	1537.88	769.949	2	11	1.1.1.1852.7	1	43.9986	606.646	44.028
2	13.44	13.44	91.61	12.17	7.832	sp|O15992|KARG_ANTJA	Arginine kinase OS=Anthopleura japonica OX=67755 PE=1 SV=1			0	67.18	KYLTPELFDSLK	Tyr->Met@2; Phe->Leu@8	missed K-Y@1	-0.0430109	1386.74	463.253	1386.78	463.267	3	15	1.1.1.1890.3	1	44.8987	3436.87	44.9612
2	13.44	13.44	91.61	12.17	7.832	sp|O15992|KARG_ANTJA	Arginine kinase OS=Anthopleura japonica OX=67755 PE=1 SV=1			0	30.05	LLEIEK	Glu->Val@3		-0.00268881	713.466	357.74	713.469	357.742	2	8	1.1.1.727.3	1	17.0314	1937.6	17.1237
2	13.44	13.44	91.61	12.17	7.832	sp|O15992|KARG_ANTJA	Arginine kinase OS=Anthopleura japonica OX=67755 PE=1 SV=1			0	44.99	MELEKEAIAK		cleaved L-M@N-term; missed K-E@5	-0.00134782	1160.61	387.877	1160.61	387.878	3	8	1.1.1.641.4	1	15.0158	6423.12	15.1089
2	13.44	13.44	91.61	12.17	7.832	sp|O15992|KARG_ANTJA	Arginine kinase OS=Anthopleura japonica OX=67755 PE=1 SV=1			0	37.25	MELEKEAIAK	Met->Asn@1	cleaved L-M@N-term; missed K-E@5	0.00128856	1143.61	572.815	1143.61	572.814	2	13	1.1.1.1295.8	1	30.8289	17160	30.8365
2	13.44	13.44	91.61	12.17	7.832	sp|O15992|KARG_ANTJA	Arginine kinase OS=Anthopleura japonica OX=67755 PE=1 SV=1			0	19.34	MELEKEAIAK		cleaved L-M@N-term; missed K-E@5	-0.00134782	1160.61	387.877	1160.61	387.878	3	8	1.1.1.640.6	1	14.9955	6423.12	15.1089
2	13.44	13.44	91.61	12.17	7.832	sp|O15992|KARG_ANTJA	Arginine kinase OS=Anthopleura japonica OX=67755 PE=1 SV=1			0	38.03	TNLGTGMRASVHVK	Arg->Gln@8	cleaved P-T@N-term; missed R-A@8	-0.0867029	1441.65	721.831	1441.73	721.875	2	9	1.1.1.438.8	1	10.2607	822.871	10.2658
3	9.01	12.11	100	100	100	sp|P0C1F0|NA11_ANTEL	Delta-actitoxin-Ael1b OS=Anthopleura elegantissima OX=6110 PE=1 SV=1			2	99	GIACLCDSDGPSV	Carbamidomethyl(C)@4; Carbamidomethyl(C)@6	cleaved V-R@C-term	0.00429899	1349.56	675.789	1349.56	675.787	2	15	1.1.1.2000.6	1	47.5879	1456.61	47.7753
3	9.01	12.11	100	100	100	sp|P0C1F0|NA11_ANTEL	Delta-actitoxin-Ael1b OS=Anthopleura elegantissima OX=6110 PE=1 SV=1			2	99	GNTLSGTYWLAGCPSGWHNCK	Carbamidomethyl(C)@13; Carbamidomethyl(C)@20		0.0114193	2365.05	789.357	2365.04	789.353	3	18	1.1.1.2401.10	1	57.1438	7603.09	57.1976
3	9.01	12.11	100	100	100	sp|P0C1F0|NA11_ANTEL	Delta-actitoxin-Ael1b OS=Anthopleura elegantissima OX=6110 PE=1 SV=1			2	99	SSGQLIGACCK	Carbamidomethyl(C)@9; Carbamidomethyl(C)@10		0.00165236	1179.54	590.777	1179.54	590.776	2	15	1.1.1.358.10	1	8.3175	4883.28	8.4479
3	9.01	12.11	100	100	100	sp|P0C1F0|NA11_ANTEL	Delta-actitoxin-Ael1b OS=Anthopleura elegantissima OX=6110 PE=1 SV=1			2	99	SSGQLIGACCKQ	Carbamidomethyl(C)@9; Carbamidomethyl(C)@10	missed K-Q@11	0.00301137	1307.6	654.807	1307.6	654.805	2	18	1.1.1.361.10	1	8.3918	7984.62	8.4971
3	9.01	12.11	100	100	100	sp|P0C1F0|NA11_ANTEL	Delta-actitoxin-Ael1b OS=Anthopleura elegantissima OX=6110 PE=1 SV=1			1.00436	99	GIACLCDSDGPSVR	Carbamidomethyl(C)@4; Carbamidomethyl(C)@6		0.00780221	1505.67	753.841	1505.66	753.837	2	23	1.1.1.1374.5	0	32.7165	4439.71	32.7743
3	9.01	12.11	100	100	100	sp|P0C1F0|NA11_ANTEL	Delta-actitoxin-Ael1b OS=Anthopleura elegantissima OX=6110 PE=1 SV=1			0.00656377	26.21	GNTLSGTYW		cleaved W-L@C-term	0.000329678	997.451	499.733	997.451	499.733	2	10	1.1.1.2060.3	1	48.989	350.509	48.9531
3	9.01	12.11	100	100	100	sp|P0C1F0|NA11_ANTEL	Delta-actitoxin-Ael1b OS=Anthopleura elegantissima OX=6110 PE=1 SV=1			0	35.72	ACLCDSDGPSVR	Carbamidomethyl(C)@2; Carbamidomethyl(C)@4; Asp->Thr@7	cleaved I-A@N-term	0.0363201	1321.61	661.813	1321.58	661.795	2	9	1.1.1.689.18	1	16.1079	4788.24	16.2114
3	9.01	12.11	100	100	100	sp|P0C1F0|NA11_ANTEL	Delta-actitoxin-Ael1b OS=Anthopleura elegantissima OX=6110 PE=1 SV=1			0	81.37	CDSDGPSV	Carbamidomethyl(C)@1	cleaved L-C@N-term; cleaved V-R@C-term	-0.0013478	835.3	418.658	835.302	418.658	2	11	1.1.1.208.3	0	4.694	2917.58	4.7074
3	9.01	12.11	100	100	100	sp|P0C1F0|NA11_ANTEL	Delta-actitoxin-Ael1b OS=Anthopleura elegantissima OX=6110 PE=1 SV=1			0	87.66	DSDGPSVR		cleaved C-D@N-term	0.00118742	831.373	416.694	831.372	416.693	2	11	1.1.1.91.9	0	1.8158	38272.3	1.8309
3	9.01	12.11	100	100	100	sp|P0C1F0|NA11_ANTEL	Delta-actitoxin-Ael1b OS=Anthopleura elegantissima OX=6110 PE=1 SV=1			0	69.11	GCPSGWHNCK	Carbamidomethyl(C)@2; Asn->Ser@8; Carbamidomethyl(C)@9	cleaved A-G@N-term	0.00441459	1174.47	588.242	1174.46	588.24	2	13	1.1.1.92.12	0	1.8475	10424.6	1.8309
3	9.01	12.11	100	100	100	sp|P0C1F0|NA11_ANTEL	Delta-actitoxin-Ael1b OS=Anthopleura elegantissima OX=6110 PE=1 SV=1			0	23.17	GIACLCDSDGPSV	Carbamidomethyl(C)@4; Carbamidomethyl(C)@6	cleaved V-R@C-term	0.00393278	1349.56	675.789	1349.56	675.787	2	10	1.1.1.2002.6	1	47.6364	1415.11	47.726
3	9.01	12.11	100	100	100	sp|P0C1F0|NA11_ANTEL	Delta-actitoxin-Ael1b OS=Anthopleura elegantissima OX=6110 PE=1 SV=1			0	99	GIACLCDSDGPSVR	Carbamyl@N-term; Carbamidomethyl(C)@4; Carbamidomethyl(C)@6		-0.00777708	1548.66	775.336	1548.67	775.34	2	13	1.1.1.2262.6	0	53.7896	2672.09	53.8919
3	9.01	12.11	100	100	100	sp|P0C1F0|NA11_ANTEL	Delta-actitoxin-Ael1b OS=Anthopleura elegantissima OX=6110 PE=1 SV=1			0	23.17	GNTLSGTYWLAGCPSGWHNCK	Ala->Gly@11; Carbamidomethyl(C)@13; Carbamidomethyl(C)@20		0.014374	2351.04	784.686	2351.02	784.681	3	11	1.1.1.2318.5	1	55.1444	338.983	55.1008
3	9.01	12.11	100	100	100	sp|P0C1F0|NA11_ANTEL	Delta-actitoxin-Ael1b OS=Anthopleura elegantissima OX=6110 PE=1 SV=1			0	43.44	IACLCDSDGPSVR	Carbamidomethyl(C)@3; Carbamidomethyl(C)@5; Val->Gly@12	cleaved G-I@N-term	0.00382843	1406.6	704.305	1406.59	704.303	2	12	1.1.1.516.15	1	12.1903	125221	12.2691
3	9.01	12.11	100	100	100	sp|P0C1F0|NA11_ANTEL	Delta-actitoxin-Ael1b OS=Anthopleura elegantissima OX=6110 PE=1 SV=1			0	28.13	IACLCDSDGPSVR	Ala->Pro@2; Carbamidomethyl(C)@3; Carbamidomethyl(C)@5	cleaved G-I@N-term	0.00580337	1474.66	738.337	1474.65	738.334	2	12	1.1.1.1477.8	0	35.1748	1118.51	35.2293
3	9.01	12.11	100	100	100	sp|P0C1F0|NA11_ANTEL	Delta-actitoxin-Ael1b OS=Anthopleura elegantissima OX=6110 PE=1 SV=1			0	21.92	IACLCDSDGPSVR	Carbamidomethyl(C)@3; Carbamidomethyl(C)@5; Val->Gly@12	cleaved G-I@N-term	0.00236359	1406.59	704.304	1406.59	704.303	2	11	1.1.1.432.6	1	10.1124	4835.28	10.1667
3	9.01	12.11	100	100	100	sp|P0C1F0|NA11_ANTEL	Delta-actitoxin-Ael1b OS=Anthopleura elegantissima OX=6110 PE=1 SV=1			0	18.58	IACLCDSDGPSVR	Carbamidomethyl(C)@3; Carbamidomethyl(C)@5; Val->Gly@12	cleaved G-I@N-term	0.000793891	1406.59	469.872	1406.59	469.871	3	11	1.1.1.521.7	1	12.3013	19721.4	12.2691
3	9.01	12.11	100	100	100	sp|P0C1F0|NA11_ANTEL	Delta-actitoxin-Ael1b OS=Anthopleura elegantissima OX=6110 PE=1 SV=1			0	17.88	IACLCDSDGPSVR	Carbamidomethyl(C)@3; Carbamidomethyl(C)@5; Val->Gly@12	cleaved G-I@N-term	0.0011601	1406.59	469.872	1406.59	469.871	3	11	1.1.1.507.6	1	11.9598	17073.2	12.1216
3	9.01	12.11	100	100	100	sp|P0C1F0|NA11_ANTEL	Delta-actitoxin-Ael1b OS=Anthopleura elegantissima OX=6110 PE=1 SV=1			0	99	LCDSDGPSVR	Carbamidomethyl(C)@2	cleaved C-L@N-term	0.00384583	1104.49	553.253	1104.49	553.251	2	15	1.1.1.224.9	0	5.0986	4421.32	5.1038
4	6.52	12.46	100	100	100	sp|P0C5G1|NA14_ANTXA	Delta-actitoxin-Axm1f OS=Anthopleura xanthogrammica OX=6112 PE=2 SV=1			2	99	GNSLSGIIW	Ile->Val@8	cleaved W-L@C-term	-0.000466732	931.476	466.745	931.476	466.745	2	13	1.1.1.2839.2	1	67.0978	2696.55	67.2831
4	6.52	12.46	100	100	100	sp|P0C5G1|NA14_ANTXA	Delta-actitoxin-Axm1f OS=Anthopleura xanthogrammica OX=6112 PE=2 SV=1			2	99	GNSLSGIIWL		cleaved L-F@C-term	-0.000632439	1058.58	530.295	1058.58	530.295	2	14	1.1.1.4294.2	1	92.665	322.49	92.6409
4	6.52	12.46	100	100	100	sp|P0C5G1|NA14_ANTXA	Delta-actitoxin-Axm1f OS=Anthopleura xanthogrammica OX=6112 PE=2 SV=1			2	99	GNSLSGIIWLFGCPSGWHNCR	Carbamidomethyl(C)@13; Carbamidomethyl(C)@20		0.0174001	2417.13	806.718	2417.12	806.713	3	13	1.1.1.4285.2	1	92.5785	435.297	92.6185
4	6.52	12.46	100	100	100	sp|P0C5G1|NA14_ANTXA	Delta-actitoxin-Axm1f OS=Anthopleura xanthogrammica OX=6112 PE=2 SV=1			0.512862	99	GVPCLCDSDGPSVR	Protein Terminal Acetyl@N-term; Carbamidomethyl(C)@4; Carbamidomethyl(C)@6		0.00663694	1559.68	780.846	1559.67	780.843	2	13	1.1.1.2322.8	0	55.2409	531.023	55.246
4	6.52	12.46	100	100	100	sp|P0C5G1|NA14_ANTXA	Delta-actitoxin-Axm1f OS=Anthopleura xanthogrammica OX=6112 PE=2 SV=1			0.00436481	95.72	DHGPTIGWCCK	Ile->Val@6; Carbamidomethyl(C)@9; Carbamidomethyl(C)@10		-0.00078581	1315.54	439.522	1315.54	439.522	3	13	1.1.1.674.4	0	15.7298	7046.06	15.8439
4	6.52	12.46	100	100	100	sp|P0C5G1|NA14_ANTXA	Delta-actitoxin-Axm1f OS=Anthopleura xanthogrammica OX=6112 PE=2 SV=1			0.00436481	99	DHGPTIGWCCKK	Ile->Val@6; Carbamidomethyl(C)@9; Carbamidomethyl(C)@10	missed K-K@11	0.00126655	1443.64	482.221	1443.64	482.22	3	14	1.1.1.321.3	0	7.4402	4424.41	7.6183
4	6.52	12.46	100	100	100	sp|P0C5G1|NA14_ANTXA	Delta-actitoxin-Axm1f OS=Anthopleura xanthogrammica OX=6112 PE=2 SV=1			0	81.37	CDSDGPSV	Carbamidomethyl(C)@1	cleaved L-C@N-term; cleaved V-R@C-term	-0.0013478	835.3	418.658	835.302	418.658	2	11	1.1.1.208.3	0	4.694	2917.58	4.7074
4	6.52	12.46	100	100	100	sp|P0C5G1|NA14_ANTXA	Delta-actitoxin-Axm1f OS=Anthopleura xanthogrammica OX=6112 PE=2 SV=1			0	99	DHGPTIGWCCK	Ile->Val@6; Carbamidomethyl(C)@9; Carbamidomethyl(C)@10		0.00392719	1315.55	658.781	1315.54	658.779	2	15	1.1.1.663.4	0	15.4758	518.188	15.4326
4	6.52	12.46	100	100	100	sp|P0C5G1|NA14_ANTXA	Delta-actitoxin-Axm1f OS=Anthopleura xanthogrammica OX=6112 PE=2 SV=1			0	18.58	DHGPTIGWCCK	Asp->Ala@1; Carbamidomethyl(C)@9; Carbamidomethyl(C)@10		-0.000788763	1285.57	429.53	1285.57	429.53	3	11	1.1.1.805.8	0	18.9581	15118	19.0979
4	6.52	12.46	100	100	100	sp|P0C5G1|NA14_ANTXA	Delta-actitoxin-Axm1f OS=Anthopleura xanthogrammica OX=6112 PE=2 SV=1			0	98.91	DHGPTIGWCCKK	Ile->Val@6; Carbamidomethyl(C)@9; Carbamidomethyl(C)@10	missed K-K@11	0.00430108	1443.64	722.829	1443.64	722.827	2	11	1.1.1.334.3	0	7.7429	518.65	7.6985
4	6.52	12.46	100	100	100	sp|P0C5G1|NA14_ANTXA	Delta-actitoxin-Axm1f OS=Anthopleura xanthogrammica OX=6112 PE=2 SV=1			0	25.13	DHGPTIGWCCKK	Asp->Ala@1; Carbamidomethyl(C)@9; Carbamidomethyl(C)@10	missed K-K@11	-0.0309192	1413.63	707.824	1413.66	707.84	2	18	1.1.1.796.10	0	18.7448	5198.29	18.7764
4	6.52	12.46	100	100	100	sp|P0C5G1|NA14_ANTXA	Delta-actitoxin-Axm1f OS=Anthopleura xanthogrammica OX=6112 PE=2 SV=1			0	87.66	DSDGPSVR		cleaved C-D@N-term	0.00118742	831.373	416.694	831.372	416.693	2	11	1.1.1.91.9	0	1.8158	38272.3	1.8309
4	6.52	12.46	100	100	100	sp|P0C5G1|NA14_ANTXA	Delta-actitoxin-Axm1f OS=Anthopleura xanthogrammica OX=6112 PE=2 SV=1			0	99	GNSLSGIIW		cleaved W-L@C-term	-0.000735937	945.491	473.753	945.492	473.753	2	12	1.1.1.3152.2	1	73.5901	559.521	73.5352
4	6.52	12.46	100	100	100	sp|P0C5G1|NA14_ANTXA	Delta-actitoxin-Axm1f OS=Anthopleura xanthogrammica OX=6112 PE=2 SV=1			0	15.59	GNSLSGIIW	Ile->Val@8	cleaved W-L@C-term	-0.000466732	931.476	466.745	931.476	466.745	2	11	1.1.1.2853.2	1	67.3946	2697.83	67.2831
4	6.52	12.46	100	100	100	sp|P0C5G1|NA14_ANTXA	Delta-actitoxin-Axm1f OS=Anthopleura xanthogrammica OX=6112 PE=2 SV=1			0	39.57	GVPCLCDSDGPSVR	Pro->Gln@3; Carbamidomethyl(C)@4; Carbamidomethyl(C)@6		-0.00777708	1548.66	775.336	1548.67	775.34	2	13	1.1.1.2262.6	0	53.7896	2672.09	53.8919
4	6.52	12.46	100	100	100	sp|P0C5G1|NA14_ANTXA	Delta-actitoxin-Axm1f OS=Anthopleura xanthogrammica OX=6112 PE=2 SV=1			0	39.57	GVPCLCDSDGPSVR	Delta:H(4)C(2)@N-term; Carbamidomethyl(C)@4; Carbamidomethyl(C)@6		0.0119025	1545.7	773.859	1545.69	773.853	2	12	1.1.1.2586.4	0	61.5747	93.4071	61.5557
4	6.52	12.46	100	100	100	sp|P0C5G1|NA14_ANTXA	Delta-actitoxin-Axm1f OS=Anthopleura xanthogrammica OX=6112 PE=2 SV=1			0	18.15	GVPCLCDSDGPSVR	Carbamidomethyl(C)@4; Leu->Trp@5; Carbamidomethyl(C)@6		-0.0641202	1590.59	531.204	1590.66	531.226	3	11	1.1.1.1670.6	0	39.8406	2170.15	39.8557
4	6.52	12.46	100	100	100	sp|P0C5G1|NA14_ANTXA	Delta-actitoxin-Axm1f OS=Anthopleura xanthogrammica OX=6112 PE=2 SV=1			0	17.6	GVPCLCDSDGPSVR	Carbamidomethyl(C)@4; Carbamidomethyl(C)@6; Ser->Asn@12		0.00972055	1544.68	773.348	1544.67	773.343	2	13	1.1.1.1374.6	0	32.7198	619.903	32.7496
4	6.52	12.46	100	100	100	sp|P0C5G1|NA14_ANTXA	Delta-actitoxin-Axm1f OS=Anthopleura xanthogrammica OX=6112 PE=2 SV=1			0	17.6	GVPCLCDSDGPSVR	Val->Leu@2; Carbamidomethyl(C)@4; Carbamidomethyl(C)@6		0.00399296	1531.68	766.847	1531.68	766.845	2	21	1.1.1.1663.4	0	39.6796	124224	39.8557
4	6.52	12.46	100	100	100	sp|P0C5G1|NA14_ANTXA	Delta-actitoxin-Axm1f OS=Anthopleura xanthogrammica OX=6112 PE=2 SV=1			0	17.6	GVPCLCDSDGPSVR	Val->Leu@2; Carbamidomethyl(C)@4; Carbamidomethyl(C)@6		0.00399296	1531.68	766.847	1531.68	766.845	2	21	1.1.1.1674.10	0	39.9483	126497	39.8801
4	6.52	12.46	100	100	100	sp|P0C5G1|NA14_ANTXA	Delta-actitoxin-Axm1f OS=Anthopleura xanthogrammica OX=6112 PE=2 SV=1			0	17.6	GVPCLCDSDGPSVR	Val->Leu@2; Carbamidomethyl(C)@4; Carbamidomethyl(C)@6		0.00175188	1531.68	511.567	1531.68	511.566	3	21	1.1.1.1683.3	0	40.1549	21602.6	39.9044
4	6.52	12.46	100	100	100	sp|P0C5G1|NA14_ANTXA	Delta-actitoxin-Axm1f OS=Anthopleura xanthogrammica OX=6112 PE=2 SV=1			0	17.6	GVPCLCDSDGPSVR	Val->Leu@2; Carbamidomethyl(C)@4; Carbamidomethyl(C)@6		0.00667851	1531.68	766.849	1531.68	766.845	2	21	1.1.1.1765.5	0	41.923	16550.8	42.0736
4	6.52	12.46	100	100	100	sp|P0C5G1|NA14_ANTXA	Delta-actitoxin-Axm1f OS=Anthopleura xanthogrammica OX=6112 PE=2 SV=1			0	99	LCDSDGPSVR	Carbamidomethyl(C)@2	cleaved C-L@N-term	0.00384583	1104.49	553.253	1104.49	553.251	2	15	1.1.1.224.9	0	5.0986	4421.32	5.1038
4	6.52	12.46	100	100	100	sp|P0C5G1|NA14_ANTXA	Delta-actitoxin-Axm1f OS=Anthopleura xanthogrammica OX=6112 PE=2 SV=1			0	52.81	VPCLCDSDGPSVR	Val->Leu@1; Carbamidomethyl(C)@3; Carbamidomethyl(C)@5	cleaved G-V@N-term	0.00580337	1474.66	738.337	1474.65	738.334	2	12	1.1.1.1477.8	0	35.1748	1118.51	35.2293
5	5	5	88.99	16.3	9.692	sp|Q95W86|NFCP_CONGI	GFP-like non-fluorescent chromoprotein OS=Condylactis gigantea OX=47073 PE=1 SV=1			2	99	IRVTEGAPLPF	Ala->Gly@7	cleaved F-A@C-term; missed R-V@2	0.00208585	1184.66	593.336	1184.66	593.335	2	14	1.1.1.2563.2	1	61.0109	5895.33	61.0967
5	5	5	88.99	16.3	9.692	sp|Q95W86|NFCP_CONGI	GFP-like non-fluorescent chromoprotein OS=Condylactis gigantea OX=47073 PE=1 SV=1			2	99	VTEGAPLPF	Ala->Gly@5	cleaved F-A@C-term	-0.001765	915.468	458.741	915.47	458.742	2	14	1.1.1.2524.2	1	60.1135	4254.49	60.2396
5	5	5	88.99	16.3	9.692	sp|Q95W86|NFCP_CONGI	GFP-like non-fluorescent chromoprotein OS=Condylactis gigantea OX=47073 PE=1 SV=1			0.962573	99	QSFPEGFTWER	Deamidated(Q)@1		0.00250368	1383.61	692.813	1383.61	692.812	2	8	1.1.1.2476.9	1	58.9637	492.756	58.9476
5	5	5	88.99	16.3	9.692	sp|Q95W86|NFCP_CONGI	GFP-like non-fluorescent chromoprotein OS=Condylactis gigantea OX=47073 PE=1 SV=1			0.00305075	18.95	NVMALKVSGR	Oxidation(M)@3	cleaved R-P@C-term; missed K-V@6	-0.0311822	1089.57	545.79	1089.6	545.805	2	9	1.1.1.579.8	1	13.6769	4586.94	13.808
5	5	5	88.99	16.3	9.692	sp|Q95W86|NFCP_CONGI	GFP-like non-fluorescent chromoprotein OS=Condylactis gigantea OX=47073 PE=1 SV=1			0.00261362	79.08	VLGTNFPADGPVMKK	Asp->Asn@9	missed K-K@14	-0.0325288	1571.82	524.946	1571.85	524.957	3	15	1.1.1.1904.5	1	45.239	3966.3	45.1808
5	5	5	88.99	16.3	9.692	sp|Q95W86|NFCP_CONGI	GFP-like non-fluorescent chromoprotein OS=Condylactis gigantea OX=47073 PE=1 SV=1			0	16.9	AGLLK	Protein Terminal Acetyl@N-term; Gly->Glu@2	cleaved M-A@N-term	0.0327136	614.397	308.206	614.364	308.189	2	6	1.1.1.735.2	1	17.2262	2953.93	17.3453
5	5	5	88.99	16.3	9.692	sp|Q95W86|NFCP_CONGI	GFP-like non-fluorescent chromoprotein OS=Condylactis gigantea OX=47073 PE=1 SV=1			0	31.76	AGLLKESMR	Ser->Asn@7; Met->Gln@8	cleaved M-A@N-term; missed K-E@5	-0.0371857	1027.54	514.777	1027.58	514.796	2	12	1.1.1.199.8	1	4.4722	52278.6	4.5106
5	5	5	88.99	16.3	9.692	sp|Q95W86|NFCP_CONGI	GFP-like non-fluorescent chromoprotein OS=Condylactis gigantea OX=47073 PE=1 SV=1			0	22.91	IQMPKKKK	Lys->Val@7	missed K-K@5; missed K-K@6; missed K-K@7	-0.0551065	970.545	486.28	970.6	486.307	2	10	1.1.1.437.2	1	10.2277	1159.17	10.1667
5	5	5	88.99	16.3	9.692	sp|Q95W86|NFCP_CONGI	GFP-like non-fluorescent chromoprotein OS=Condylactis gigantea OX=47073 PE=1 SV=1			0	35.03	VLGTNFPADGPVMKK	Asp->Asn@9	missed K-K@14	-0.0356416	1571.81	524.945	1571.85	524.957	3	10	1.1.1.1891.4	1	44.9215	3631.81	45.1565
6	4.01	4.01	100	12.66	12.66	sp|P0DMZ4|TX8B_ANEVI	U-actitoxin-Avd8b OS=Anemonia viridis OX=51769 PE=3 SV=1			2	99	CKFMCGFC	Carbamidomethyl(C)@1; Carbamidomethyl(C)@5; Carbamidomethyl(C)@8	cleaved F-C@N-term; missed K-F@2	-0.0361677	1108.36	555.187	1108.4	555.205	2	11	1.1.1.2153.7	1	51.2497	4806	51.4837
6	4.01	4.01	100	12.66	12.66	sp|P0DMZ4|TX8B_ANEVI	U-actitoxin-Avd8b OS=Anemonia viridis OX=51769 PE=3 SV=1			2	99	FCKFMCGFC	Phe->Tyr@1; Carbamidomethyl(C)@2; Carbamidomethyl(C)@6; Carbamidomethyl(C)@9	missed K-F@3	-0.0335783	1271.43	636.72	1271.46	636.737	2	13	1.1.1.2461.3	1	58.5944	2642	58.7776
6	4.01	4.01	100	12.66	12.66	sp|P0DMZ4|TX8B_ANEVI	U-actitoxin-Avd8b OS=Anemonia viridis OX=51769 PE=3 SV=1			0.000434512	98.89	RFCKFMCGFC	Arg->Lys@1; Phe->Tyr@2; Carbamidomethyl(C)@3; Carbamidomethyl(C)@7; Carbamidomethyl(C)@10	missed R-F@1; missed K-F@4	-0.0340589	1399.52	700.768	1399.55	700.785	2	17	1.1.1.1991.10	1	47.3663	20635.7	47.4707
6	4.01	4.01	100	12.66	12.66	sp|P0DMZ4|TX8B_ANEVI	U-actitoxin-Avd8b OS=Anemonia viridis OX=51769 PE=3 SV=1			0	96.13	FCKFMCGFC	Phe->Tyr@1; Carbamidomethyl(C)@2; Carbamidomethyl(C)@6; Carbamidomethyl(C)@9	missed K-F@3	-0.0335783	1271.43	636.72	1271.46	636.737	2	11	1.1.1.2461.4	1	58.5985	2642	58.7776
7	3.72	3.72	93.85	26.15	26.15	sp|P86862|VKT1_ANTEL	KappaPI-actitoxin-Ael3a OS=Anthopleura elegantissima OX=6110 PE=1 SV=1			2	99	INSICLLPK	Oxidation(N)@2; Cys->Val@5		-0.0579683	1011.57	506.795	1011.63	506.824	2	11	1.1.1.3234.2	1	75.3037	393.059	75.2965
7	3.72	3.72	93.85	26.15	26.15	sp|P86862|VKT1_ANTEL	KappaPI-actitoxin-Ael3a OS=Anthopleura elegantissima OX=6110 PE=1 SV=1			1.65758	99	FYYNSSTR			-1.02824e-05	1036.46	519.238	1036.46	519.238	2	11	1.1.1.364.14	1	8.4615	40474.4	8.4724
7	3.72	3.72	93.85	26.15	26.15	sp|P86862|VKT1_ANTEL	KappaPI-actitoxin-Ael3a OS=Anthopleura elegantissima OX=6110 PE=1 SV=1			0.0501223	29.75	SICLLPK	Carbamidomethyl(C)@3	cleaved N-S@N-term	0.0152776	829.488	415.752	829.473	415.744	2	8	1.1.1.901.4	0	21.294	1426.73	21.2813
7	3.72	3.72	93.85	26.15	26.15	sp|P86862|VKT1_ANTEL	KappaPI-actitoxin-Ael3a OS=Anthopleura elegantissima OX=6110 PE=1 SV=1			0	17.22	FYYNSSTR	Tyr->Phe@2; Deamidated(N)@4		0.0931642	1021.54	511.779	1021.45	511.733	2	10	1.1.1.764.5	1	17.9514	6052.11	18.0831
7	3.72	3.72	93.85	26.15	26.15	sp|P86862|VKT1_ANTEL	KappaPI-actitoxin-Ael3a OS=Anthopleura elegantissima OX=6110 PE=1 SV=1			0	16.29	ICLLPK	Cys->Gly@2	cleaved S-I@N-term	-0.00307979	639.429	320.722	639.432	320.723	2	6	1.1.1.636.2	1	14.8922	4318.31	15.0841
7	3.72	3.72	93.85	26.15	26.15	sp|P86862|VKT1_ANTEL	KappaPI-actitoxin-Ael3a OS=Anthopleura elegantissima OX=6110 PE=1 SV=1			0	99	INSICLLPK	Carbamidomethyl(C)@5		-0.00130121	1056.6	529.307	1056.6	529.307	2	14	1.1.1.2047.3	1	48.683	30316.3	48.7761
7	3.72	3.72	93.85	26.15	26.15	sp|P86862|VKT1_ANTEL	KappaPI-actitoxin-Ael3a OS=Anthopleura elegantissima OX=6110 PE=1 SV=1			0	99	INSICLLPK	Deamidated(N)@2; Carbamidomethyl(C)@5		-0.0025287	1057.58	529.798	1057.58	529.799	2	13	1.1.1.2165.2	1	51.5429	825.203	51.6047
7	3.72	3.72	93.85	26.15	26.15	sp|P86862|VKT1_ANTEL	KappaPI-actitoxin-Ael3a OS=Anthopleura elegantissima OX=6110 PE=1 SV=1			0	99	INSICLLPK	Asn->Leu@2; Carbamidomethyl(C)@5		-0.0714905	1055.57	528.792	1055.64	528.828	2	14	1.1.1.3841.2	1	86.3705	474.057	86.3519
7	3.72	3.72	93.85	26.15	26.15	sp|P86862|VKT1_ANTEL	KappaPI-actitoxin-Ael3a OS=Anthopleura elegantissima OX=6110 PE=1 SV=1			0	99	INSICLLPK	Carbamidomethyl(C)@5		0.000529844	1056.6	529.308	1056.6	529.307	2	9	1.1.1.2035.3	1	48.3919	16832.9	48.63
7	3.72	3.72	93.85	26.15	26.15	sp|P86862|VKT1_ANTEL	KappaPI-actitoxin-Ael3a OS=Anthopleura elegantissima OX=6110 PE=1 SV=1			0	99	INSICLLPK	Carbamidomethyl(C)@5		0.000651914	1056.6	529.308	1056.6	529.307	2	9	1.1.1.2068.4	1	49.1825	1949.37	49.1481
7	3.72	3.72	93.85	26.15	26.15	sp|P86862|VKT1_ANTEL	KappaPI-actitoxin-Ael3a OS=Anthopleura elegantissima OX=6110 PE=1 SV=1			0	15.59	INSICLLPK	Cys->Tyr@5		-0.0878145	1059.55	530.78	1059.63	530.824	2	12	1.1.1.2044.2	1	48.6115	2310.26	48.6058
7	3.72	3.72	93.85	26.15	26.15	sp|P86862|VKT1_ANTEL	KappaPI-actitoxin-Ael3a OS=Anthopleura elegantissima OX=6110 PE=1 SV=1			0	19	RCEMFYYGGCGGNANNFNTLE	Carbamidomethyl(C)@2; Carbamidomethyl(C)@10	cleaved E-E@C-term; missed R-C@1	-0.937869	2472.05	825.024	2472.99	825.337	3	13	1.1.1.2074.4	1	49.3338	6553.71	49.3914

## Sheet: 20180928 Anemona F12_IDA_7u (4)
N	Unused	Total	%Cov	%Cov(50)	%Cov(95)	Accessions	Names	Used	Annotation	Contrib	Conf	Sequence	Modifications	Cleavages	dMass	Prec MW	Prec m/z	Theor MW	Theor m/z	Theor z	Sc	Spectrum	Specific	Time	PrecursorSignal	PrecursorElution
1	50.52	50.52	95.82	60.77	54.34	tr|Q9NH96|Q9NH96_ANTEL	Putative cell adhesion protein Sym32 OS=Anthopleura elegantissima OX=6110 GN=sym32 PE=2 SV=1			2	99	AAGIAQFLVMGK			0.00241871	1204.67	603.34	1204.66	603.339	2	12	1.1.1.2983.3	1	70.1108	5446.46	70.3227
1	50.52	50.52	95.82	60.77	54.34	tr|Q9NH96|Q9NH96_ANTEL	Putative cell adhesion protein Sym32 OS=Anthopleura elegantissima OX=6110 GN=sym32 PE=2 SV=1			2	99	ANAIKNELLVPSILEMPK		cleaved Y-A@N-term; missed K-N@5	0.0127313	1979.13	660.716	1979.11	660.711	3	16	1.1.1.3348.3	1	77.4903	1224.22	77.5012
1	50.52	50.52	95.82	60.77	54.34	tr|Q9NH96|Q9NH96_ANTEL	Putative cell adhesion protein Sym32 OS=Anthopleura elegantissima OX=6110 GN=sym32 PE=2 SV=1			2	99	FNVYGGGK			-0.00116407	840.412	421.213	840.413	421.214	2	10	1.1.1.479.3	1	11.2607	7264.64	11.2808
1	50.52	50.52	95.82	60.77	54.34	tr|Q9NH96|Q9NH96_ANTEL	Putative cell adhesion protein Sym32 OS=Anthopleura elegantissima OX=6110 GN=sym32 PE=2 SV=1			2	99	IVTAQCSPIIK	Carbamidomethyl(C)@6		0.000332307	1228.69	615.35	1228.68	615.35	2	19	1.1.1.1199.7	1	28.5247	63115.6	28.7015
1	50.52	50.52	95.82	60.77	54.34	tr|Q9NH96|Q9NH96_ANTEL	Putative cell adhesion protein Sym32 OS=Anthopleura elegantissima OX=6110 GN=sym32 PE=2 SV=1			2	99	LQGVLAGPGPF		cleaved F-T@C-term	0.00172847	1054.58	528.299	1054.58	528.298	2	17	1.1.1.3002.3	1	70.5278	23229.5	70.7604
1	50.52	50.52	95.82	60.77	54.34	tr|Q9NH96|Q9NH96_ANTEL	Putative cell adhesion protein Sym32 OS=Anthopleura elegantissima OX=6110 GN=sym32 PE=2 SV=1			2	99	LQGVLAGPGPFTVF		cleaved F-A@C-term	-0.00357862	1401.76	701.888	1401.77	701.89	2	17	1.1.1.4765.2	1	96.8907	105.184	96.8724
1	50.52	50.52	95.82	60.77	54.34	tr|Q9NH96|Q9NH96_ANTEL	Putative cell adhesion protein Sym32 OS=Anthopleura elegantissima OX=6110 GN=sym32 PE=2 SV=1			2	99	LQGVLAGPGPFTVFAPTNEAF		cleaved F-A@C-term	0.0116147	2132.11	711.709	2132.09	711.705	3	19	1.1.1.5967.2	1	105.409	441.836	105.441
1	50.52	50.52	95.82	60.77	54.34	tr|Q9NH96|Q9NH96_ANTEL	Putative cell adhesion protein Sym32 OS=Anthopleura elegantissima OX=6110 GN=sym32 PE=2 SV=1			2	99	LQGVLAGPGPFTVFAPTNEAFAK			0.0069183	2331.23	778.085	2331.23	778.083	3	17	1.1.1.4141.3	1	90.7721	1035.81	90.7246
1	50.52	50.52	95.82	60.77	54.34	tr|Q9NH96|Q9NH96_ANTEL	Putative cell adhesion protein Sym32 OS=Anthopleura elegantissima OX=6110 GN=sym32 PE=2 SV=1			2	99	NELLVPSILEMPK			0.00906093	1481.83	741.92	1481.82	741.915	2	13	1.1.1.3640.9	1	83.0052	1705.61	83.0128
1	50.52	50.52	95.82	60.77	54.34	tr|Q9NH96|Q9NH96_ANTEL	Putative cell adhesion protein Sym32 OS=Anthopleura elegantissima OX=6110 GN=sym32 PE=2 SV=1			2	99	QYFSTLLTAVLAAK			0.0030695	1524.86	763.436	1524.86	763.435	2	24	1.1.1.4653.4	1	95.9072	7417.74	95.9802
1	50.52	50.52	95.82	60.77	54.34	tr|Q9NH96|Q9NH96_ANTEL	Putative cell adhesion protein Sym32 OS=Anthopleura elegantissima OX=6110 GN=sym32 PE=2 SV=1			2	99	SLGLTDLISAAK		cleaved N-S@N-term	0.00350764	1187.68	594.847	1187.68	594.845	2	19	1.1.1.2954.3	1	69.5895	12557.3	69.7375
1	50.52	50.52	95.82	60.77	54.34	tr|Q9NH96|Q9NH96_ANTEL	Putative cell adhesion protein Sym32 OS=Anthopleura elegantissima OX=6110 GN=sym32 PE=2 SV=1			2	99	STLLTAVLAAK		cleaved F-S@N-term	-0.000580255	1086.66	544.339	1086.66	544.34	2	8	1.1.1.2735.3	1	64.9127	4759.6	65.1218
1	50.52	50.52	95.82	60.77	54.34	tr|Q9NH96|Q9NH96_ANTEL	Putative cell adhesion protein Sym32 OS=Anthopleura elegantissima OX=6110 GN=sym32 PE=2 SV=1			2	99	SVVYANAIKNELLVPSILEMPK		missed K-N@9	0.0113815	2427.36	810.126	2427.34	810.122	3	21	1.1.1.4017.2	1	88.9361	2976.16	88.997
1	50.52	50.52	95.82	60.77	54.34	tr|Q9NH96|Q9NH96_ANTEL	Putative cell adhesion protein Sym32 OS=Anthopleura elegantissima OX=6110 GN=sym32 PE=2 SV=1			2	99	TVFAPTNEAF		cleaved F-T@N-term; cleaved F-A@C-term	-0.000264462	1095.52	548.769	1095.52	548.769	2	15	1.1.1.2399.3	1	57.0819	8562.32	57.1247
1	50.52	50.52	95.82	60.77	54.34	tr|Q9NH96|Q9NH96_ANTEL	Putative cell adhesion protein Sym32 OS=Anthopleura elegantissima OX=6110 GN=sym32 PE=2 SV=1			2	99	TVFAPTNEAFAK		cleaved F-T@N-term	0.00144779	1294.66	648.336	1294.66	648.335	2	13	1.1.1.1661.8	1	39.628	5961.1	39.7824
1	50.52	50.52	95.82	60.77	54.34	tr|Q9NH96|Q9NH96_ANTEL	Putative cell adhesion protein Sym32 OS=Anthopleura elegantissima OX=6110 GN=sym32 PE=2 SV=1			2	99	VDIPVTNGVVHVIDTVLIPK		cleaved F-V@N-term	0.00674078	2127.24	710.086	2127.23	710.084	3	12	1.1.1.4982.2	1	99.0146	813.036	99.0197
1	50.52	50.52	95.82	60.77	54.34	tr|Q9NH96|Q9NH96_ANTEL	Putative cell adhesion protein Sym32 OS=Anthopleura elegantissima OX=6110 GN=sym32 PE=2 SV=1			2	99	VMIPPFGTVTDVVAMEK			0.00413208	1832.95	611.989	1832.94	611.988	3	26	1.1.1.3902.4	1	87.3263	2814.9	87.4726
1	50.52	50.52	95.82	60.77	54.34	tr|Q9NH96|Q9NH96_ANTEL	Putative cell adhesion protein Sym32 OS=Anthopleura elegantissima OX=6110 GN=sym32 PE=2 SV=1			1.56864	99	SVVYANAIKNELL		cleaved L-V@C-term; missed K-N@9	0.00402425	1432.8	717.406	1432.79	717.404	2	16	1.1.1.2633.5	1	62.647	1042.13	62.5595
1	50.52	50.52	95.82	60.77	54.34	tr|Q9NH96|Q9NH96_ANTEL	Putative cell adhesion protein Sym32 OS=Anthopleura elegantissima OX=6110 GN=sym32 PE=2 SV=1			1.48149	99	SLTLFGPTNEAF		cleaved F-D@C-term	0.00253963	1295.64	648.828	1295.64	648.827	2	18	1.1.1.3697.2	1	84.0378	28530.6	84.0719
1	50.52	50.52	95.82	60.77	54.34	tr|Q9NH96|Q9NH96_ANTEL	Putative cell adhesion protein Sym32 OS=Anthopleura elegantissima OX=6110 GN=sym32 PE=2 SV=1			1.42022	99	PPFGTVTDVVAMEK	Oxidation(M)@12	cleaved I-P@N-term	0.0112753	1505.75	753.885	1505.74	753.879	2	18	1.1.1.3533.3	1	80.9799	300.003	80.9851
1	50.52	50.52	95.82	60.77	54.34	tr|Q9NH96|Q9NH96_ANTEL	Putative cell adhesion protein Sym32 OS=Anthopleura elegantissima OX=6110 GN=sym32 PE=2 SV=1			1.38722	99	AAGIAQF		cleaved F-L@C-term	-0.00160755	676.353	339.184	676.354	339.184	2	8	1.1.1.1372.2	1	32.6555	1291.05	32.7002
1	50.52	50.52	95.82	60.77	54.34	tr|Q9NH96|Q9NH96_ANTEL	Putative cell adhesion protein Sym32 OS=Anthopleura elegantissima OX=6110 GN=sym32 PE=2 SV=1			1.25964	98.86	YHVVSGTF		cleaved F-C@C-term	0.00100253	908.44	455.227	908.439	455.227	2	7	1.1.1.1118.2	1	26.5679	1085.07	26.6621
1	50.52	50.52	95.82	60.77	54.34	tr|Q9NH96|Q9NH96_ANTEL	Putative cell adhesion protein Sym32 OS=Anthopleura elegantissima OX=6110 GN=sym32 PE=2 SV=1			1.24413	99	EKQYFSTLLTAVLAAK		cleaved M-E@N-term; missed K-Q@2	-0.000832924	1781.99	595.005	1781.99	595.005	3	16	1.1.1.3900.2	1	87.267	2312.97	87.39
1	50.52	50.52	95.82	60.77	54.34	tr|Q9NH96|Q9NH96_ANTEL	Putative cell adhesion protein Sym32 OS=Anthopleura elegantissima OX=6110 GN=sym32 PE=2 SV=1			1.21467	99	VDIPVTNGVVHVIDTVLIPKD		cleaved F-V@N-term; cleaved D-V@C-term; missed K-D@20	0.00793495	2242.27	748.429	2242.26	748.426	3	19	1.1.1.4972.4	1	98.8862	11115.9	98.9147
1	50.52	50.52	95.82	60.77	54.34	tr|Q9NH96|Q9NH96_ANTEL	Putative cell adhesion protein Sym32 OS=Anthopleura elegantissima OX=6110 GN=sym32 PE=2 SV=1			1.17393	93.31	NIPLLTK			-0.00166535	797.499	399.757	797.501	399.758	2	6	1.1.1.1527.2	1	36.3698	1500.52	36.4136
1	50.52	50.52	95.82	60.77	54.34	tr|Q9NH96|Q9NH96_ANTEL	Putative cell adhesion protein Sym32 OS=Anthopleura elegantissima OX=6110 GN=sym32 PE=2 SV=1			1.14874	99	VMIPPFGTVTDVVA		cleaved A-M@C-term	-0.000553148	1444.76	723.389	1444.76	723.389	2	16	1.1.1.4299.2	1	92.7294	490	92.8385
1	50.52	50.52	95.82	60.77	54.34	tr|Q9NH96|Q9NH96_ANTEL	Putative cell adhesion protein Sym32 OS=Anthopleura elegantissima OX=6110 GN=sym32 PE=2 SV=1			0.847712	98.83	VPSILEMPK		cleaved L-V@N-term	-0.000230016	1012.56	507.288	1012.56	507.289	2	14	1.1.1.2184.2	1	52.0019	2512.78	52.0153
1	50.52	50.52	95.82	60.77	54.34	tr|Q9NH96|Q9NH96_ANTEL	Putative cell adhesion protein Sym32 OS=Anthopleura elegantissima OX=6110 GN=sym32 PE=2 SV=1			0.785156	99	VMIPPFGTVTDVVAM		cleaved M-E@C-term	0.00974348	1575.81	788.914	1575.8	788.909	2	14	1.1.1.5472.2	1	102.231	245.779	102.247
1	50.52	50.52	95.82	60.77	54.34	tr|Q9NH96|Q9NH96_ANTEL	Putative cell adhesion protein Sym32 OS=Anthopleura elegantissima OX=6110 GN=sym32 PE=2 SV=1			0.645892	99	NSLGLTDLISAAK		cleaved A-N@N-term	0.00196202	1301.72	651.868	1301.72	651.867	2	13	1.1.1.2871.3	1	67.7939	575.707	67.7374
1	50.52	50.52	95.82	60.77	54.34	tr|Q9NH96|Q9NH96_ANTEL	Putative cell adhesion protein Sym32 OS=Anthopleura elegantissima OX=6110 GN=sym32 PE=2 SV=1			0.585027	98.29	LQGVLAGPGPFTV		cleaved V-F@C-term	0.00343393	1254.7	628.358	1254.7	628.356	2	14	1.1.1.3450.3	1	79.4939	607.08	79.4695
1	50.52	50.52	95.82	60.77	54.34	tr|Q9NH96|Q9NH96_ANTEL	Putative cell adhesion protein Sym32 OS=Anthopleura elegantissima OX=6110 GN=sym32 PE=2 SV=1			0.400117	60.24	SVVYANAIK			0.000531644	963.539	482.777	963.539	482.777	2	8	1.1.1.802.5	1	18.8815	3105.24	18.8754
1	50.52	50.52	95.82	60.77	54.34	tr|Q9NH96|Q9NH96_ANTEL	Putative cell adhesion protein Sym32 OS=Anthopleura elegantissima OX=6110 GN=sym32 PE=2 SV=1			0.363512	93.65	QYFSTLLTAVL		cleaved L-A@C-term	0.00404721	1254.69	628.352	1254.69	628.35	2	10	1.1.1.5830.2	1	104.585	198.78	104.567
1	50.52	50.52	95.82	60.77	54.34	tr|Q9NH96|Q9NH96_ANTEL	Putative cell adhesion protein Sym32 OS=Anthopleura elegantissima OX=6110 GN=sym32 PE=2 SV=1			0.263604	97.49	GVVHVIDTVLIPKD		cleaved N-G@N-term; cleaved D-V@C-term; missed K-D@13	0.0134107	1503.88	752.947	1503.87	752.94	2	11	1.1.1.2569.10	1	61.1606	629.43	61.1452
1	50.52	50.52	95.82	60.77	54.34	tr|Q9NH96|Q9NH96_ANTEL	Putative cell adhesion protein Sym32 OS=Anthopleura elegantissima OX=6110 GN=sym32 PE=2 SV=1			0.242604	95.6	LQGVLAGPGPFTVFAPTNEA		cleaved A-F@C-term	0.00661667	1985.03	993.524	1985.03	993.52	2	10	1.1.1.4426.3	1	93.9868	116.482	93.9684
1	50.52	50.52	95.82	60.77	54.34	tr|Q9NH96|Q9NH96_ANTEL	Putative cell adhesion protein Sym32 OS=Anthopleura elegantissima OX=6110 GN=sym32 PE=2 SV=1			0.232102	99	LGNFVEVANSLGLTDLISAAK	Phe->Leu@4	cleaved N-L@N-term	0.00138119	2097.17	700.064	2097.17	700.063	3	18	1.1.1.6630.2	1	109.628	75.2768	109.604
1	50.52	50.52	95.82	60.77	54.34	tr|Q9NH96|Q9NH96_ANTEL	Putative cell adhesion protein Sym32 OS=Anthopleura elegantissima OX=6110 GN=sym32 PE=2 SV=1			0.141463	94.7	VMIPPFGTVTDV		cleaved V-V@C-term	0.00719624	1274.67	638.34	1274.66	638.336	2	13	1.1.1.3849.2	1	86.5058	137.147	86.4343
1	50.52	50.52	95.82	60.77	54.34	tr|Q9NH96|Q9NH96_ANTEL	Putative cell adhesion protein Sym32 OS=Anthopleura elegantissima OX=6110 GN=sym32 PE=2 SV=1			0.0888424	76.22	GLTDLISAAK		cleaved L-G@N-term	-0.000822333	987.559	494.787	987.56	494.787	2	11	1.1.1.2242.2	1	53.2895	4169.56	53.4312
1	50.52	50.52	95.82	60.77	54.34	tr|Q9NH96|Q9NH96_ANTEL	Putative cell adhesion protein Sym32 OS=Anthopleura elegantissima OX=6110 GN=sym32 PE=2 SV=1			0.0101054	52.16	ANAIKNELLVPSIL		cleaved Y-A@N-term; cleaved L-E@C-term; missed K-N@5	0.0081366	1493.89	747.952	1493.88	747.948	2	10	1.1.1.3430.3	1	79.1362	366.979	79.1975
1	50.52	50.52	95.82	60.77	54.34	tr|Q9NH96|Q9NH96_ANTEL	Putative cell adhesion protein Sym32 OS=Anthopleura elegantissima OX=6110 GN=sym32 PE=2 SV=1			0.00305075	25.36	PVTNGVVHVIDTVLIPKDVEV	Deamidated(N)@4	cleaved I-P@N-term; missed K-D@17	0.0114072	2243.25	748.758	2243.24	748.754	3	12	1.1.1.5825.2	1	104.54	203.308	104.522
1	50.52	50.52	95.82	60.77	54.34	tr|Q9NH96|Q9NH96_ANTEL	Putative cell adhesion protein Sym32 OS=Anthopleura elegantissima OX=6110 GN=sym32 PE=2 SV=1			0.000434512	72.69	CILLASVVAVLI	Carbamidomethyl(C)@1; Ile->Val@12	cleaved I-V@C-term	-0.0307225	1255.73	628.871	1255.76	628.886	2	13	1.1.1.2713.2	1	64.4449	2006.48	64.522
1	50.52	50.52	95.82	60.77	54.34	tr|Q9NH96|Q9NH96_ANTEL	Putative cell adhesion protein Sym32 OS=Anthopleura elegantissima OX=6110 GN=sym32 PE=2 SV=1			0.000434512	82.36	GVVHVIDTVLIPK	Val->Ala@3	cleaved N-G@N-term	0.0407701	1360.85	681.432	1360.81	681.411	2	14	1.1.1.3603.6	1	82.375	9663.21	82.4773
1	50.52	50.52	95.82	60.77	54.34	tr|Q9NH96|Q9NH96_ANTEL	Putative cell adhesion protein Sym32 OS=Anthopleura elegantissima OX=6110 GN=sym32 PE=2 SV=1			0.000434512	56.43	SVVYANAIKNELLVPSILEMPKK	Oxidation(M)@20; Lys->Arg@23	missed K-N@9; missed K-K@22	0.00622388	2599.45	650.869	2599.44	650.867	4	12	1.1.1.3233.2	1	75.2797	1608.29	75.3682
1	50.52	50.52	95.82	60.77	54.34	tr|Q9NH96|Q9NH96_ANTEL	Putative cell adhesion protein Sym32 OS=Anthopleura elegantissima OX=6110 GN=sym32 PE=2 SV=1			0	99	AAGIAQFLVMGK	Oxidation(M)@10		0.00115643	1220.66	611.337	1220.66	611.337	2	13	1.1.1.2459.4	1	58.55	13123.2	58.7776
1	50.52	50.52	95.82	60.77	54.34	tr|Q9NH96|Q9NH96_ANTEL	Putative cell adhesion protein Sym32 OS=Anthopleura elegantissima OX=6110 GN=sym32 PE=2 SV=1			0	99	AAGIAQFLVMGK	Oxidation(M)@10		0.0012785	1220.66	611.337	1220.66	611.337	2	21	1.1.1.2471.4	1	58.8352	17876.1	58.8503
1	50.52	50.52	95.82	60.77	54.34	tr|Q9NH96|Q9NH96_ANTEL	Putative cell adhesion protein Sym32 OS=Anthopleura elegantissima OX=6110 GN=sym32 PE=2 SV=1			0	99	AAGIAQFLVMGK			0.00302906	1204.67	603.341	1204.66	603.339	2	21	1.1.1.2996.2	1	70.3873	9625.13	70.4487
1	50.52	50.52	95.82	60.77	54.34	tr|Q9NH96|Q9NH96_ANTEL	Putative cell adhesion protein Sym32 OS=Anthopleura elegantissima OX=6110 GN=sym32 PE=2 SV=1			0	99	AAGIAQFLVMGK	Gly->Asp@3; Oxidation(M)@10		0.00348963	1278.67	640.341	1278.66	640.339	2	20	1.1.1.2584.3	1	61.5207	11942.6	61.7245
1	50.52	50.52	95.82	60.77	54.34	tr|Q9NH96|Q9NH96_ANTEL	Putative cell adhesion protein Sym32 OS=Anthopleura elegantissima OX=6110 GN=sym32 PE=2 SV=1			0	99	AAGIAQFLVMGK	Gly->Asp@3		0.00438569	1262.67	632.344	1262.67	632.342	2	20	1.1.1.3077.3	1	72.198	8619.01	72.3736
1	50.52	50.52	95.82	60.77	54.34	tr|Q9NH96|Q9NH96_ANTEL	Putative cell adhesion protein Sym32 OS=Anthopleura elegantissima OX=6110 GN=sym32 PE=2 SV=1			0	99	ANAIKNELLVPSILEMPK	Oxidation(M)@16	cleaved Y-A@N-term; missed K-N@5	0.00420585	1995.11	666.044	1995.11	666.043	3	18	1.1.1.2872.3	1	67.8223	1821.41	67.9289
1	50.52	50.52	95.82	60.77	54.34	tr|Q9NH96|Q9NH96_ANTEL	Putative cell adhesion protein Sym32 OS=Anthopleura elegantissima OX=6110 GN=sym32 PE=2 SV=1			0	33.26	EILKNIPLL	Glu->Met@1	cleaved L-T@C-term; missed K-N@4	-0.0565814	1053.61	527.81	1053.66	527.838	2	9	1.1.1.2793.2	1	66.1167	398.601	66.1099
1	50.52	50.52	95.82	60.77	54.34	tr|Q9NH96|Q9NH96_ANTEL	Putative cell adhesion protein Sym32 OS=Anthopleura elegantissima OX=6110 GN=sym32 PE=2 SV=1			0	24.56	IDTVLIPK	Leu->Ala@5	cleaved V-I@N-term	-0.000491818	855.506	428.76	855.507	428.761	2	11	1.1.1.1001.2	1	23.7249	10035.8	23.9638
1	50.52	50.52	95.82	60.77	54.34	tr|Q9NH96|Q9NH96_ANTEL	Putative cell adhesion protein Sym32 OS=Anthopleura elegantissima OX=6110 GN=sym32 PE=2 SV=1			0	99	IVTAQCSPIIK	Carbamidomethyl(C)@6		0.00289578	1228.69	615.351	1228.68	615.35	2	15	1.1.1.1188.4	1	28.2483	24004.9	28.4806
1	50.52	50.52	95.82	60.77	54.34	tr|Q9NH96|Q9NH96_ANTEL	Putative cell adhesion protein Sym32 OS=Anthopleura elegantissima OX=6110 GN=sym32 PE=2 SV=1			0	99	LGNFVEVANSLGLTDLISAAK	Phe->Leu@4	cleaved N-L@N-term	0.00449398	2097.17	700.065	2097.17	700.063	3	33	1.1.1.6516.2	1	108.823	12950.9	108.915
1	50.52	50.52	95.82	60.77	54.34	tr|Q9NH96|Q9NH96_ANTEL	Putative cell adhesion protein Sym32 OS=Anthopleura elegantissima OX=6110 GN=sym32 PE=2 SV=1			0	74.49	LGNFVEVANSLGLTDLISAAK	Val->Ser@7	cleaved N-L@N-term	0.0355945	2119.15	707.391	2119.12	707.379	3	12	1.1.1.6517.2	1	108.839	194.022	108.794
1	50.52	50.52	95.82	60.77	54.34	tr|Q9NH96|Q9NH96_ANTEL	Putative cell adhesion protein Sym32 OS=Anthopleura elegantissima OX=6110 GN=sym32 PE=2 SV=1			0	74.49	LGNFVEVANSLGLTDLISAAK	Asn->His@9	cleaved N-L@N-term	-0.0787872	2154.09	719.037	2154.17	719.063	3	13	1.1.1.6517.3	1	108.847	413.711	108.863
1	50.52	50.52	95.82	60.77	54.34	tr|Q9NH96|Q9NH96_ANTEL	Putative cell adhesion protein Sym32 OS=Anthopleura elegantissima OX=6110 GN=sym32 PE=2 SV=1			0	99	LQGVLAGPGPFTVF		cleaved F-A@C-term	0.00386767	1401.77	701.892	1401.77	701.89	2	18	1.1.1.4800.2	1	97.1537	1891.88	97.1297
1	50.52	50.52	95.82	60.77	54.34	tr|Q9NH96|Q9NH96_ANTEL	Putative cell adhesion protein Sym32 OS=Anthopleura elegantissima OX=6110 GN=sym32 PE=2 SV=1			0	18.25	LQGVLAGPGPFTVFAPTNEAF	Deamidated(N)@18	cleaved F-A@C-term	0.585094	2133.66	712.228	2133.08	712.033	3	13	1.1.1.4790.2	1	97.0812	147.719	97.1082
1	50.52	50.52	95.82	60.77	54.34	tr|Q9NH96|Q9NH96_ANTEL	Putative cell adhesion protein Sym32 OS=Anthopleura elegantissima OX=6110 GN=sym32 PE=2 SV=1			0	99	LQGVLAGPGPFTVFAPTNEAFAK			0.0107635	2331.24	778.086	2331.23	778.083	3	19	1.1.1.4124.2	1	90.5148	664.443	90.6425
1	50.52	50.52	95.82	60.77	54.34	tr|Q9NH96|Q9NH96_ANTEL	Putative cell adhesion protein Sym32 OS=Anthopleura elegantissima OX=6110 GN=sym32 PE=2 SV=1			0	99	NELLVPSILEMPK	Oxidation(M)@11		0.0059676	1497.82	749.916	1497.81	749.913	2	15	1.1.1.3029.3	1	71.1864	1743.29	71.2989
1	50.52	50.52	95.82	60.77	54.34	tr|Q9NH96|Q9NH96_ANTEL	Putative cell adhesion protein Sym32 OS=Anthopleura elegantissima OX=6110 GN=sym32 PE=2 SV=1			0	99	QYFSTLLTAVLAAK			0.00343571	1524.86	763.437	1524.86	763.435	2	14	1.1.1.4632.2	1	95.6519	978.968	95.731
1	50.52	50.52	95.82	60.77	54.34	tr|Q9NH96|Q9NH96_ANTEL	Putative cell adhesion protein Sym32 OS=Anthopleura elegantissima OX=6110 GN=sym32 PE=2 SV=1			0	77.87	SLTLFGPTNEAF	Cation:Na(E)@10	cleaved F-D@C-term	0.000941642	1317.62	659.819	1317.62	659.818	2	14	1.1.1.3699.2	1	84.0668	752.354	84.0482
1	50.52	50.52	95.82	60.77	54.34	tr|Q9NH96|Q9NH96_ANTEL	Putative cell adhesion protein Sym32 OS=Anthopleura elegantissima OX=6110 GN=sym32 PE=2 SV=1			0	99	STLLTAVLAAK		cleaved F-S@N-term	-0.000214044	1086.66	544.34	1086.66	544.34	2	19	1.1.1.2750.2	1	65.212	16482.3	65.283
1	50.52	50.52	95.82	60.77	54.34	tr|Q9NH96|Q9NH96_ANTEL	Putative cell adhesion protein Sym32 OS=Anthopleura elegantissima OX=6110 GN=sym32 PE=2 SV=1			0	99	SVVYANAIKNELLVPSILEMPK	Oxidation(M)@20	missed K-N@9	0.0173214	2443.36	815.46	2443.34	815.454	3	22	1.1.1.3555.3	1	81.4501	8332.99	81.6339
1	50.52	50.52	95.82	60.77	54.34	tr|Q9NH96|Q9NH96_ANTEL	Putative cell adhesion protein Sym32 OS=Anthopleura elegantissima OX=6110 GN=sym32 PE=2 SV=1			0	99	SVVYANAIKNELLVPSILEMPK	Oxidation(M)@20	missed K-N@9	0.0176876	2443.36	815.46	2443.34	815.454	3	21	1.1.1.3568.3	1	81.7059	10852.9	81.711
1	50.52	50.52	95.82	60.77	54.34	tr|Q9NH96|Q9NH96_ANTEL	Putative cell adhesion protein Sym32 OS=Anthopleura elegantissima OX=6110 GN=sym32 PE=2 SV=1			0	50.05	SVVYANAIKNELLVPSILEMPK		missed K-N@9	-0.433199	2426.91	809.978	2427.34	810.122	3	12	1.1.1.3992.2	1	88.6594	0	-1
1	50.52	50.52	95.82	60.77	54.34	tr|Q9NH96|Q9NH96_ANTEL	Putative cell adhesion protein Sym32 OS=Anthopleura elegantissima OX=6110 GN=sym32 PE=2 SV=1			0	89.94	TVFAPTNEAFAK	Glu->Gly@8	cleaved F-T@N-term	-0.000372064	1222.63	612.324	1222.63	612.325	2	15	1.1.1.1555.2	1	37.0598	2307.75	37.1707
1	50.52	50.52	95.82	60.77	54.34	tr|Q9NH96|Q9NH96_ANTEL	Putative cell adhesion protein Sym32 OS=Anthopleura elegantissima OX=6110 GN=sym32 PE=2 SV=1			0	84.95	VDIPVTNGVVHVIDTVLIPK	Deamidated(N)@7	cleaved F-V@N-term	0.00948057	2128.22	710.415	2128.21	710.412	3	13	1.1.1.4706.2	1	96.3845	129.719	96.3659
1	50.52	50.52	95.82	60.77	54.34	tr|Q9NH96|Q9NH96_ANTEL	Putative cell adhesion protein Sym32 OS=Anthopleura elegantissima OX=6110 GN=sym32 PE=2 SV=1			0	95.99	VDIPVTNGVVHVIDTVLIPKD		cleaved F-V@N-term; cleaved D-V@C-term; missed K-D@20	0.00720253	2242.26	748.429	2242.26	748.426	3	14	1.1.1.4950.2	1	98.5823	876.588	98.6502
1	50.52	50.52	95.82	60.77	54.34	tr|Q9NH96|Q9NH96_ANTEL	Putative cell adhesion protein Sym32 OS=Anthopleura elegantissima OX=6110 GN=sym32 PE=2 SV=1			0	66.9	VDIPVTNGVVHVIDTVLIPKD	Deamidated(N)@7	cleaved F-V@N-term; cleaved D-V@C-term; missed K-D@20	0.0114072	2243.25	748.758	2243.24	748.754	3	13	1.1.1.5825.2	1	104.54	203.308	104.522
1	50.52	50.52	95.82	60.77	54.34	tr|Q9NH96|Q9NH96_ANTEL	Putative cell adhesion protein Sym32 OS=Anthopleura elegantissima OX=6110 GN=sym32 PE=2 SV=1			0	31.75	VDIPVTNGVVHVIDTVLIPKD		cleaved F-V@N-term; cleaved D-V@C-term; missed K-D@20	0.991578	2243.25	748.757	2242.26	748.426	3	13	1.1.1.4648.2	1	95.8291	1911.88	95.9748
1	50.52	50.52	95.82	60.77	54.34	tr|Q9NH96|Q9NH96_ANTEL	Putative cell adhesion protein Sym32 OS=Anthopleura elegantissima OX=6110 GN=sym32 PE=2 SV=1			0	99	VMIPPFGTVTDVVAMEK	Oxidation(M)@15		0.0153343	1848.95	925.483	1848.94	925.476	2	15	1.1.1.3505.3	1	80.496	2382.36	80.6241
1	50.52	50.52	95.82	60.77	54.34	tr|Q9NH96|Q9NH96_ANTEL	Putative cell adhesion protein Sym32 OS=Anthopleura elegantissima OX=6110 GN=sym32 PE=2 SV=1			0	99	VMIPPFGTVTDVVAMEK	Oxidation(M)@15		0.0100719	1848.95	617.323	1848.94	617.319	3	29	1.1.1.3522.3	1	80.7788	39759.2	80.9079
1	50.52	50.52	95.82	60.77	54.34	tr|Q9NH96|Q9NH96_ANTEL	Putative cell adhesion protein Sym32 OS=Anthopleura elegantissima OX=6110 GN=sym32 PE=2 SV=1			0	99	VMIPPFGTVTDVVAMEK			0.00963854	1832.95	917.483	1832.94	917.478	2	20	1.1.1.3917.7	1	87.5925	4848.52	87.6738
1	50.52	50.52	95.82	60.77	54.34	tr|Q9NH96|Q9NH96_ANTEL	Putative cell adhesion protein Sym32 OS=Anthopleura elegantissima OX=6110 GN=sym32 PE=2 SV=1			0	99	VMIPPFGTVTDVVAMEK	Oxidation(M)@15		-0.00530891	1848.93	617.318	1848.94	617.319	3	12	1.1.1.3924.3	1	87.7341	357.629	87.7212
1	50.52	50.52	95.82	60.77	54.34	tr|Q9NH96|Q9NH96_ANTEL	Putative cell adhesion protein Sym32 OS=Anthopleura elegantissima OX=6110 GN=sym32 PE=2 SV=1			0	91.69	VMIPPFGTVTDVVAMEK	Val->Leu@9; Oxidation(M)@15		-0.0177851	1862.93	621.985	1862.95	621.991	3	11	1.1.1.3534.3	1	80.9978	266.082	81.0087
1	50.52	50.52	95.82	60.77	54.34	tr|Q9NH96|Q9NH96_ANTEL	Putative cell adhesion protein Sym32 OS=Anthopleura elegantissima OX=6110 GN=sym32 PE=2 SV=1			0	83.69	VMIPPFGTVTDVVAMEK	Carbamidomethyl@N-term; Oxidation(M)@15		0.0120457	1905.97	636.331	1905.96	636.327	3	13	1.1.1.3613.3	1	82.5259	233.294	82.537
1	50.52	50.52	95.82	60.77	54.34	tr|Q9NH96|Q9NH96_ANTEL	Putative cell adhesion protein Sym32 OS=Anthopleura elegantissima OX=6110 GN=sym32 PE=2 SV=1			0	74.49	VMIPPFGTVTDVVAMEK	Oxidation(M)@2; Oxidation(M)@15		0.0116306	1864.94	933.479	1864.93	933.473	2	13	1.1.1.3540.2	1	81.1284	147.044	81.1336
1	50.52	50.52	95.82	60.77	54.34	tr|Q9NH96|Q9NH96_ANTEL	Putative cell adhesion protein Sym32 OS=Anthopleura elegantissima OX=6110 GN=sym32 PE=2 SV=1			0	70.82	VMIPPFGTVTDVVAMEK	Oxidation(M)@2; Oxidation(M)@15		0.0020958	1864.93	622.652	1864.93	622.651	3	10	1.1.1.3519.4	1	80.7311	473.931	80.8493
1	50.52	50.52	95.82	60.77	54.34	tr|Q9NH96|Q9NH96_ANTEL	Putative cell adhesion protein Sym32 OS=Anthopleura elegantissima OX=6110 GN=sym32 PE=2 SV=1			0	34.86	VMIPPFGTVTDVVAMEK	Asp->His@11		-0.0372362	1854.94	619.319	1854.97	619.332	3	9	1.1.1.3918.3	1	87.6158	196.098	87.6209
2	27.39	27.39	96.55	73.95	70.11	tr|Q9XZG6|Q9XZG6_ANTEL	Carbonic anhydrase OS=Anthopleura elegantissima OX=6110 PE=2 SV=1			2	99	ANDGGCIVDNYRPVMDGSGR	Carbamidomethyl(C)@6		0.0100729	2151.95	718.325	2151.94	718.321	3	19	1.1.1.1593.9	1	37.9785	6408.55	37.9837
2	27.39	27.39	96.55	73.95	70.11	tr|Q9XZG6|Q9XZG6_ANTEL	Carbonic anhydrase OS=Anthopleura elegantissima OX=6110 PE=2 SV=1			2	99	DFPAAAGAR			-0.00127521	874.428	438.221	874.43	438.222	2	12	1.1.1.455.8	1	10.6729	19490.3	10.8095
2	27.39	27.39	96.55	73.95	70.11	tr|Q9XZG6|Q9XZG6_ANTEL	Carbonic anhydrase OS=Anthopleura elegantissima OX=6110 PE=2 SV=1			2	99	GAFVQIGGESAGLK		cleaved L-G@N-term	0.00311757	1332.71	667.361	1332.7	667.359	2	19	1.1.1.1920.3	1	45.6365	4332.78	45.7946
2	27.39	27.39	96.55	73.95	70.11	tr|Q9XZG6|Q9XZG6_ANTEL	Carbonic anhydrase OS=Anthopleura elegantissima OX=6110 PE=2 SV=1			2	99	IQYSQGNDFNVTNNGYSLVISR			0.00982446	2488.21	830.41	2488.2	830.407	3	22	1.1.1.2716.4	1	64.5069	4068.99	64.6422
2	27.39	27.39	96.55	73.95	70.11	tr|Q9XZG6|Q9XZG6_ANTEL	Carbonic anhydrase OS=Anthopleura elegantissima OX=6110 PE=2 SV=1			2	99	KTSEGTNLSGGPLEHNYR		missed K-T@1	0.0022292	1958.95	490.744	1958.94	490.743	4	18	1.1.1.687.10	1	16.0504	9011.31	16.1869
2	27.39	27.39	96.55	73.95	70.11	tr|Q9XZG6|Q9XZG6_ANTEL	Carbonic anhydrase OS=Anthopleura elegantissima OX=6110 PE=2 SV=1			2	99	NGLAVLGAFVQIGGESAGLK			0.0102856	1900.05	951.033	1900.04	951.028	2	24	1.1.1.4444.2	1	94.1208	228.2	94.1368
2	27.39	27.39	96.55	73.95	70.11	tr|Q9XZG6|Q9XZG6_ANTEL	Carbonic anhydrase OS=Anthopleura elegantissima OX=6110 PE=2 SV=1			2	99	SLKANDGGCIVDNYRPVMDGSGR	Carbamidomethyl(C)@9	missed K-A@3	0.012078	2480.17	621.049	2480.15	621.046	4	11	1.1.1.1600.13	1	38.125	1851.92	38.1123
2	27.39	27.39	96.55	73.95	70.11	tr|Q9XZG6|Q9XZG6_ANTEL	Carbonic anhydrase OS=Anthopleura elegantissima OX=6110 PE=2 SV=1			2	99	TITDLIPQVQNIGDKQDLK		missed K-Q@15	0.00395441	2138.16	713.728	2138.16	713.727	3	10	1.1.1.2853.5	1	67.4021	522.585	67.366
2	27.39	27.39	96.55	73.95	70.11	tr|Q9XZG6|Q9XZG6_ANTEL	Carbonic anhydrase OS=Anthopleura elegantissima OX=6110 PE=2 SV=1			2	99	TSEGTNLSGGPLEHNYR			0.00266207	1830.85	611.291	1830.85	611.29	3	18	1.1.1.969.4	1	22.9564	4555.24	23.01
2	27.39	27.39	96.55	73.95	70.11	tr|Q9XZG6|Q9XZG6_ANTEL	Carbonic anhydrase OS=Anthopleura elegantissima OX=6110 PE=2 SV=1			2	99	TSGSGSEHLLDGK			0.00201954	1286.61	644.313	1286.61	644.312	2	13	1.1.1.199.13	1	4.4805	5003	4.6091
2	27.39	27.39	96.55	73.95	70.11	tr|Q9XZG6|Q9XZG6_ANTEL	Carbonic anhydrase OS=Anthopleura elegantissima OX=6110 PE=2 SV=1			2	99	VFKEPIHATENQMQQFR		cleaved F-V@N-term; missed K-E@3	0.0110684	2102.05	701.69	2102.04	701.686	3	23	1.1.1.1524.3	1	36.3106	2604.82	36.3401
2	27.39	27.39	96.55	73.95	70.11	tr|Q9XZG6|Q9XZG6_ANTEL	Carbonic anhydrase OS=Anthopleura elegantissima OX=6110 PE=2 SV=1			1.95861	99	WGYGPNNGPSK			0.00367485	1175.54	588.777	1175.54	588.775	2	10	1.1.1.582.5	1	13.7461	1851.58	13.7587
2	27.39	27.39	96.55	73.95	70.11	tr|Q9XZG6|Q9XZG6_ANTEL	Carbonic anhydrase OS=Anthopleura elegantissima OX=6110 PE=2 SV=1			0.896196	99	SGSLTTPPCYESVSWF	Carbamidomethyl(C)@9	cleaved Y-S@N-term; cleaved F-V@C-term	0.0114982	1816.81	909.412	1816.8	909.406	2	17	1.1.1.3616.3	1	82.5607	1503.93	82.6789
2	27.39	27.39	96.55	73.95	70.11	tr|Q9XZG6|Q9XZG6_ANTEL	Carbonic anhydrase OS=Anthopleura elegantissima OX=6110 PE=2 SV=1			0.752027	99	SGSLTTPPCYESVSWFVFK	Carbamidomethyl(C)@9	cleaved Y-S@N-term	0.00582934	2191.04	731.352	2191.03	731.35	3	14	1.1.1.3920.3	1	87.6576	261.715	87.6686
2	27.39	27.39	96.55	73.95	70.11	tr|Q9XZG6|Q9XZG6_ANTEL	Carbonic anhydrase OS=Anthopleura elegantissima OX=6110 PE=2 SV=1			0.607303	99	SGSGSEHLLDGK		cleaved T-S@N-term	0.00611891	1185.57	593.792	1185.56	593.789	2	17	1.1.1.170.4	1	3.7689	832.094	3.7495
2	27.39	27.39	96.55	73.95	70.11	tr|Q9XZG6|Q9XZG6_ANTEL	Carbonic anhydrase OS=Anthopleura elegantissima OX=6110 PE=2 SV=1			0.560667	99	NTDLFSSFGEAASSK		cleaved W-N@N-term	0.00945552	1559.72	780.867	1559.71	780.862	2	14	1.1.1.2406.7	1	57.2606	762.118	57.2219
2	27.39	27.39	96.55	73.95	70.11	tr|Q9XZG6|Q9XZG6_ANTEL	Carbonic anhydrase OS=Anthopleura elegantissima OX=6110 PE=2 SV=1			0.340084	65.97	FEQFHFHWGK			-0.00364057	1361.63	341.414	1361.63	341.415	4	9	1.1.1.1954.3	1	46.451	5389.88	46.4894
2	27.39	27.39	96.55	73.95	70.11	tr|Q9XZG6|Q9XZG6_ANTEL	Carbonic anhydrase OS=Anthopleura elegantissima OX=6110 PE=2 SV=1			0.134896	99	TITDLIPQVQNIGDK	Leu->Met@5		0.0188207	1671.87	836.942	1671.85	836.932	2	12	1.1.1.2700.5	1	64.1296	232.062	64.1141
2	27.39	27.39	96.55	73.95	70.11	tr|Q9XZG6|Q9XZG6_ANTEL	Carbonic anhydrase OS=Anthopleura elegantissima OX=6110 PE=2 SV=1			0.080399	87.23	SGSLTTPPCYESVSWFVFKEPIHATENQMQQFR	Carbamidomethyl(C)@9	cleaved Y-S@N-term; missed K-E@19	0.0468165	3900.87	976.225	3900.82	976.213	4	14	1.1.1.3805.2	1	85.8249	701.184	85.901
2	27.39	27.39	96.55	73.95	70.11	tr|Q9XZG6|Q9XZG6_ANTEL	Carbonic anhydrase OS=Anthopleura elegantissima OX=6110 PE=2 SV=1			0.00833099	98.58	SQGNDFNVTNNGYSLVISR		cleaved Y-S@N-term	-0.993312	2083	695.34	2083.99	695.671	3	16	1.1.1.2468.2	1	58.7642	334.26	58.7776
2	27.39	27.39	96.55	73.95	70.11	tr|Q9XZG6|Q9XZG6_ANTEL	Carbonic anhydrase OS=Anthopleura elegantissima OX=6110 PE=2 SV=1			0.00524306	43.93	KVPFNLSSLLP		cleaved L-K@N-term; cleaved P-S@C-term; missed K-V@1	-0.0498595	1213.66	607.836	1213.71	607.861	2	9	1.1.1.2488.3	0	59.2503	477.588	59.2638
2	27.39	27.39	96.55	73.95	70.11	tr|Q9XZG6|Q9XZG6_ANTEL	Carbonic anhydrase OS=Anthopleura elegantissima OX=6110 PE=2 SV=1			0.000869459	36.53	GARQSPIDIK	Deamidated(Q)@4	cleaved A-G@N-term; missed R-Q@3	-0.0562051	1084.53	543.273	1084.59	543.301	2	10	1.1.1.2442.3	0	58.1321	871.992	58.1212
2	27.39	27.39	96.55	73.95	70.11	tr|Q9XZG6|Q9XZG6_ANTEL	Carbonic anhydrase OS=Anthopleura elegantissima OX=6110 PE=2 SV=1			0.000434512	90.93	TITDLIPQVQ	Leu->Met@5	cleaved Q-N@C-term	0.00146218	1144.58	573.298	1144.58	573.297	2	13	1.1.1.2614.2	1	62.2369	1751.42	62.4145
2	27.39	27.39	96.55	73.95	70.11	tr|Q9XZG6|Q9XZG6_ANTEL	Carbonic anhydrase OS=Anthopleura elegantissima OX=6110 PE=2 SV=1			0	99	GAFVQIGGESAGLK		cleaved L-G@N-term	0.00311757	1332.71	667.361	1332.7	667.359	2	13	1.1.1.1925.8	1	45.76	4332.78	45.7946
2	27.39	27.39	96.55	73.95	70.11	tr|Q9XZG6|Q9XZG6_ANTEL	Carbonic anhydrase OS=Anthopleura elegantissima OX=6110 PE=2 SV=1			0	41.99	GAFVQIGGESAGLK		cleaved L-G@N-term	0.006095	1332.71	445.244	1332.7	445.242	3	11	1.1.1.1927.2	1	45.7993	534.349	45.7946
2	27.39	27.39	96.55	73.95	70.11	tr|Q9XZG6|Q9XZG6_ANTEL	Carbonic anhydrase OS=Anthopleura elegantissima OX=6110 PE=2 SV=1			0	29.39	GAFVQIGGESAGLK		cleaved L-G@N-term	0.00311757	1332.71	667.361	1332.7	667.359	2	10	1.1.1.1927.9	1	45.811	4332.78	45.7946
2	27.39	27.39	96.55	73.95	70.11	tr|Q9XZG6|Q9XZG6_ANTEL	Carbonic anhydrase OS=Anthopleura elegantissima OX=6110 PE=2 SV=1			0	94.2	NTDLFSSFGEAASSK	Deamidated(N)@1	cleaved W-N@N-term	0.030811	1560.73	781.37	1560.69	781.354	2	13	1.1.1.2402.4	1	57.1679	229.386	57.1976
2	27.39	27.39	96.55	73.95	70.11	tr|Q9XZG6|Q9XZG6_ANTEL	Carbonic anhydrase OS=Anthopleura elegantissima OX=6110 PE=2 SV=1			0	40.1	TITDLIPQVQNI	Asn->Glu@11	cleaved I-G@C-term	-0.0447508	1368.71	685.36	1368.75	685.382	2	9	1.1.1.2696.3	1	64.0436	429.223	64.0123
2	27.39	27.39	96.55	73.95	70.11	tr|Q9XZG6|Q9XZG6_ANTEL	Carbonic anhydrase OS=Anthopleura elegantissima OX=6110 PE=2 SV=1			0	22.43	TITDLIPQVQNIGDK			-0.0467446	1653.85	552.29	1653.89	552.305	3	8	1.1.1.2957.2	1	69.6312	160.98	69.6189
2	27.39	27.39	96.55	73.95	70.11	tr|Q9XZG6|Q9XZG6_ANTEL	Carbonic anhydrase OS=Anthopleura elegantissima OX=6110 PE=2 SV=1			0	96.34	TITDLIPQVQNIGDKQDLK	Leu->Met@5	missed K-Q@15	0.0132931	2156.13	719.717	2156.11	719.712	3	15	1.1.1.2615.5	1	62.2659	6273.59	62.2536
3	20.11	20.11	100	94.12	94.12	tr|Q2F6F3|Q2F6F3_ANTEL	Superoxide dismutase [Cu-Zn] OS=Anthopleura elegantissima OX=6110 PE=2 SV=1			2	99	AVCCLVGDVK	Carbamidomethyl(C)@3; Carbamidomethyl(C)@4		0.00178001	1119.54	560.779	1119.54	560.778	2	17	1.1.1.1110.7	1	26.3839	20601.8	26.4654
3	20.11	20.11	100	94.12	94.12	tr|Q2F6F3|Q2F6F3_ANTEL	Superoxide dismutase [Cu-Zn] OS=Anthopleura elegantissima OX=6110 PE=2 SV=1			2	99	ENQVTLLGEHSVVGR	Glu->Asp@1		0.00156076	1622.84	541.954	1622.84	541.953	3	19	1.1.1.1779.3	1	42.2615	3956.82	42.3694
3	20.11	20.11	100	94.12	94.12	tr|Q2F6F3|Q2F6F3_ANTEL	Superoxide dismutase [Cu-Zn] OS=Anthopleura elegantissima OX=6110 PE=2 SV=1			2	99	GTINFTQEGDGKPCHITGEVTGLTEGK	Carbamidomethyl(C)@14		0.00652675	2845.36	712.348	2845.36	712.346	4	20	1.1.1.2121.6	1	50.4846	20952.4	50.5632
3	20.11	20.11	100	94.12	94.12	tr|Q2F6F3|Q2F6F3_ANTEL	Superoxide dismutase [Cu-Zn] OS=Anthopleura elegantissima OX=6110 PE=2 SV=1			2	99	HGFHIHQYGDNTNGCTSAGSHFNPFGK	Deamidated(N)@11; Carbamidomethyl(C)@15		0.0154825	2987.29	747.831	2987.28	747.827	4	17	1.1.1.1655.4	1	39.4836	510.474	39.4642
3	20.11	20.11	100	94.12	94.12	tr|Q2F6F3|Q2F6F3_ANTEL	Superoxide dismutase [Cu-Zn] OS=Anthopleura elegantissima OX=6110 PE=2 SV=1			2	99	HVGDMGNIVAGK			0.00141475	1196.6	599.307	1196.6	599.306	2	18	1.1.1.734.8	1	17.2172	5577.55	17.2962
3	20.11	20.11	100	94.12	94.12	tr|Q2F6F3|Q2F6F3_ANTEL	Superoxide dismutase [Cu-Zn] OS=Anthopleura elegantissima OX=6110 PE=2 SV=1			2	99	LACGVIGICPV	Carbamidomethyl(C)@3; Carbamidomethyl(C)@9		0.00199054	1157.6	579.805	1157.59	579.804	2	16	1.1.1.2831.3	1	66.909	17599.6	66.8984
3	20.11	20.11	100	94.12	94.12	tr|Q2F6F3|Q2F6F3_ANTEL	Superoxide dismutase [Cu-Zn] OS=Anthopleura elegantissima OX=6110 PE=2 SV=1			2	99	NHGGPDDTDRHVGDMGNIVAGK	Asp->Glu@6	missed R-H@10	0.00414549	2275.04	569.768	2275.04	569.767	4	19	1.1.1.923.9	1	21.8352	7816.75	21.775
3	20.11	20.11	100	94.12	94.12	tr|Q2F6F3|Q2F6F3_ANTEL	Superoxide dismutase [Cu-Zn] OS=Anthopleura elegantissima OX=6110 PE=2 SV=1			2	99	SVVVHVGEDDLGK			0.00195301	1352.7	451.906	1352.69	451.905	3	16	1.1.1.1160.3	1	27.5567	3550.04	27.5015
3	20.11	20.11	100	94.12	94.12	tr|Q2F6F3|Q2F6F3_ANTEL	Superoxide dismutase [Cu-Zn] OS=Anthopleura elegantissima OX=6110 PE=2 SV=1			2	99	SVVVHVGEDDLGKGGHDDSLTTGHAGGR		missed K-G@13	0.00820305	2771.33	555.273	2771.32	555.272	5	22	1.1.1.1197.4	1	28.4663	15986.9	28.6033
3	20.11	20.11	100	94.12	94.12	tr|Q2F6F3|Q2F6F3_ANTEL	Superoxide dismutase [Cu-Zn] OS=Anthopleura elegantissima OX=6110 PE=2 SV=1			2	99	VDMKENQVTLLGEHSVVGR	Glu->Asp@5	missed K-E@4	0.00885431	2096.08	699.7	2096.07	699.697	3	25	1.1.1.1911.10	1	45.4217	3799.2	45.4268
3	20.11	20.11	100	94.12	94.12	tr|Q2F6F3|Q2F6F3_ANTEL	Superoxide dismutase [Cu-Zn] OS=Anthopleura elegantissima OX=6110 PE=2 SV=1			0.102923	90.37	TGEVTGLTEGK		cleaved I-T@N-term	1.4188e-05	1090.55	546.283	1090.55	546.283	2	12	1.1.1.447.14	1	10.4804	2022.98	10.464
3	20.11	20.11	100	94.12	94.12	tr|Q2F6F3|Q2F6F3_ANTEL	Superoxide dismutase [Cu-Zn] OS=Anthopleura elegantissima OX=6110 PE=2 SV=1			0.00217692	15.07	CGVIGICPV	Carbamidomethyl(C)@1; Carbamidomethyl(C)@7	cleaved A-C@N-term	0.0411371	973.514	487.764	973.473	487.744	2	10	1.1.1.758.4	1	17.8069	1303.07	17.9105
3	20.11	20.11	100	94.12	94.12	tr|Q2F6F3|Q2F6F3_ANTEL	Superoxide dismutase [Cu-Zn] OS=Anthopleura elegantissima OX=6110 PE=2 SV=1			0.000869459	17.43	DSLTTGHAGGR		cleaved D-D@N-term	-0.00306525	1070.51	536.261	1070.51	536.263	2	10	1.1.1.89.15	1	1.7703	1690.16	1.7554
3	20.11	20.11	100	94.12	94.12	tr|Q2F6F3|Q2F6F3_ANTEL	Superoxide dismutase [Cu-Zn] OS=Anthopleura elegantissima OX=6110 PE=2 SV=1			0	99	HGFHIHQYGDNTNGCTSAGSHFNPFGK	Carbamidomethyl(C)@15		0.0114609	2986.31	747.584	2986.3	747.581	4	10	1.1.1.1560.10	1	37.1881	1931.92	37.1464
3	20.11	20.11	100	94.12	94.12	tr|Q2F6F3|Q2F6F3_ANTEL	Superoxide dismutase [Cu-Zn] OS=Anthopleura elegantissima OX=6110 PE=2 SV=1			0	99	HVGDMGNIVAGK	Deamidated(N)@7		0.0143952	1197.6	400.206	1197.58	400.201	3	13	1.1.1.738.4	1	17.3065	1898.14	17.2717
3	20.11	20.11	100	94.12	94.12	tr|Q2F6F3|Q2F6F3_ANTEL	Superoxide dismutase [Cu-Zn] OS=Anthopleura elegantissima OX=6110 PE=2 SV=1			0	99	LACGVIGICPV	Carbamidomethyl(C)@3; Carbamidomethyl(C)@9		0.00211261	1157.6	579.805	1157.59	579.804	2	9	1.1.1.2818.2	1	66.6071	11459.8	66.8264
3	20.11	20.11	100	94.12	94.12	tr|Q2F6F3|Q2F6F3_ANTEL	Superoxide dismutase [Cu-Zn] OS=Anthopleura elegantissima OX=6110 PE=2 SV=1			0	68.74	LACGVIGICPV	Carbamidomethyl(C)@3; Carbamidomethyl(C)@9		0.00260089	1157.6	579.805	1157.59	579.804	2	7	1.1.1.1931.7	1	45.91	1044.69	45.9914
3	20.11	20.11	100	94.12	94.12	tr|Q2F6F3|Q2F6F3_ANTEL	Superoxide dismutase [Cu-Zn] OS=Anthopleura elegantissima OX=6110 PE=2 SV=1			0	99	NHGGPDDTDRHVGDMGNIVAGK	Asp->Glu@6	missed R-H@10	0.00438963	2275.04	569.768	2275.04	569.767	4	21	1.1.1.909.5	1	21.4943	6685.05	21.7258
3	20.11	20.11	100	94.12	94.12	tr|Q2F6F3|Q2F6F3_ANTEL	Superoxide dismutase [Cu-Zn] OS=Anthopleura elegantissima OX=6110 PE=2 SV=1			0	21.2	NHGGPDDTDRHVGDMGNIVAGK	Asp->Glu@9	missed R-H@10	0.00916367	2275.05	759.357	2275.04	759.354	3	11	1.1.1.915.9	1	21.6465	1021.22	21.7503
3	20.11	20.11	100	94.12	94.12	tr|Q2F6F3|Q2F6F3_ANTEL	Superoxide dismutase [Cu-Zn] OS=Anthopleura elegantissima OX=6110 PE=2 SV=1			0	21.59	VDMKENQVTLL	Glu->Asp@5	cleaved L-G@C-term; missed K-E@4	0.000354722	1274.65	638.335	1274.65	638.334	2	9	1.1.1.2104.7	1	50.0625	1910.12	50.1731
4	12.83	12.83	84.01	13.79	13.79	tr|Q2F6F8|Q2F6F8_ANTEL	Methylmalonate semialdehyde dehydrogenase-like protein (Fragment) OS=Anthopleura elegantissima OX=6110 PE=2 SV=1			2	99	EWIPEIVEK			0.00192955	1141.6	571.809	1141.6	571.808	2	8	1.1.1.2414.5	1	57.4508	7335.21	57.6355
4	12.83	12.83	84.01	13.79	13.79	tr|Q2F6F8|Q2F6F8_ANTEL	Methylmalonate semialdehyde dehydrogenase-like protein (Fragment) OS=Anthopleura elegantissima OX=6110 PE=2 SV=1			2	99	KLQVNAGDQPGADLGPVISPQSK		missed K-L@1	0.0155839	2318.24	773.754	2318.22	773.748	3	16	1.1.1.1974.9	1	46.9513	766.083	47.0302
4	12.83	12.83	84.01	13.79	13.79	tr|Q2F6F8|Q2F6F8_ANTEL	Methylmalonate semialdehyde dehydrogenase-like protein (Fragment) OS=Anthopleura elegantissima OX=6110 PE=2 SV=1			2	99	LLINGQFIESK	Deamidated(Q)@6		0.000430817	1261.69	631.853	1261.69	631.853	2	12	1.1.1.2391.4	1	56.8911	3343.3	56.9784
4	12.83	12.83	84.01	13.79	13.79	tr|Q2F6F8|Q2F6F8_ANTEL	Methylmalonate semialdehyde dehydrogenase-like protein (Fragment) OS=Anthopleura elegantissima OX=6110 PE=2 SV=1			2	99	WIDLHNPATNEVITR			0.00356195	1777.91	593.645	1777.91	593.644	3	20	1.1.1.2251.3	1	53.5136	4020.74	53.6016
4	12.83	12.83	84.01	13.79	13.79	tr|Q2F6F8|Q2F6F8_ANTEL	Methylmalonate semialdehyde dehydrogenase-like protein (Fragment) OS=Anthopleura elegantissima OX=6110 PE=2 SV=1			1.95861	99	VDVGQIGVNVPIPVPLP		cleaved P-M@C-term	0.010397	1712	857.006	1711.99	857.001	2	18	1.1.1.6259.2	1	107.165	241.531	107.17
4	12.83	12.83	84.01	13.79	13.79	tr|Q2F6F8|Q2F6F8_ANTEL	Methylmalonate semialdehyde dehydrogenase-like protein (Fragment) OS=Anthopleura elegantissima OX=6110 PE=2 SV=1			1.3279	99	GVNVPIPVPLP		cleaved I-G@N-term; cleaved P-M@C-term	-0.00157068	1100.66	551.336	1100.66	551.337	2	17	1.1.1.4198.2	1	91.5546	386.876	91.5891
4	12.83	12.83	84.01	13.79	13.79	tr|Q2F6F8|Q2F6F8_ANTEL	Methylmalonate semialdehyde dehydrogenase-like protein (Fragment) OS=Anthopleura elegantissima OX=6110 PE=2 SV=1			1.26761	99	VDVGQIGVNVPIPVP		cleaved P-L@C-term	0.00977365	1501.86	751.937	1501.85	751.932	2	19	1.1.1.4317.2	1	92.9377	357.018	92.954
4	12.83	12.83	84.01	13.79	13.79	tr|Q2F6F8|Q2F6F8_ANTEL	Methylmalonate semialdehyde dehydrogenase-like protein (Fragment) OS=Anthopleura elegantissima OX=6110 PE=2 SV=1			0.127261	96.97	VDVGQIGVNVPIP		cleaved P-V@C-term	-0.0013728	1305.73	653.871	1305.73	653.872	2	10	1.1.1.3603.4	1	82.3692	187.333	82.3117
4	12.83	12.83	84.01	13.79	13.79	tr|Q2F6F8|Q2F6F8_ANTEL	Methylmalonate semialdehyde dehydrogenase-like protein (Fragment) OS=Anthopleura elegantissima OX=6110 PE=2 SV=1			0.0604807	92.4	WIDLHNPATNEV		cleaved V-I@C-term	0.00382376	1407.68	704.848	1407.68	704.846	2	10	1.1.1.2297.7	1	54.6319	1381.51	54.7603
4	12.83	12.83	84.01	13.79	13.79	tr|Q2F6F8|Q2F6F8_ANTEL	Methylmalonate semialdehyde dehydrogenase-like protein (Fragment) OS=Anthopleura elegantissima OX=6110 PE=2 SV=1			0.0443122	78.1	KLQVNAGDQPGA		cleaved A-D@C-term; missed K-L@1	0.000257771	1196.62	599.315	1196.61	599.315	2	10	1.1.1.447.15	1	10.482	1985.28	10.4392
4	12.83	12.83	84.01	13.79	13.79	tr|Q2F6F8|Q2F6F8_ANTEL	Methylmalonate semialdehyde dehydrogenase-like protein (Fragment) OS=Anthopleura elegantissima OX=6110 PE=2 SV=1			0.0168249	30.71	SGKRVQSNMGAK	Deamidated(N)@8	missed K-R@3; missed R-V@4	-0.0202725	1262.62	632.317	1262.64	632.327	2	8	1.1.1.1527.7	1	36.384	13493.5	36.4379
4	12.83	12.83	84.01	13.79	13.79	tr|Q2F6F8|Q2F6F8_ANTEL	Methylmalonate semialdehyde dehydrogenase-like protein (Fragment) OS=Anthopleura elegantissima OX=6110 PE=2 SV=1			0.00788851	37.44	DLGPVISPQSK		cleaved A-D@N-term	-0.000989204	1139.62	570.816	1139.62	570.817	2	12	1.1.1.1265.2	1	30.0799	872.42	30.0477
4	12.83	12.83	84.01	13.79	13.79	tr|Q2F6F8|Q2F6F8_ANTEL	Methylmalonate semialdehyde dehydrogenase-like protein (Fragment) OS=Anthopleura elegantissima OX=6110 PE=2 SV=1			0.000869459	16.06	EIVEKARK		cleaved P-E@N-term; missed K-A@5; missed R-K@7	-0.0235498	971.553	486.784	971.576	486.795	2	7	1.1.1.2102.2	1	50.0069	926.17	50.0271
4	12.83	12.83	84.01	13.79	13.79	tr|Q2F6F8|Q2F6F8_ANTEL	Methylmalonate semialdehyde dehydrogenase-like protein (Fragment) OS=Anthopleura elegantissima OX=6110 PE=2 SV=1			0.000434512	27.68	EWIPEIVEKA		cleaved A-R@C-term; missed K-A@9	0.00338998	1212.64	607.328	1212.64	607.327	2	10	1.1.1.2710.3	1	64.3644	1930.71	64.3779
4	12.83	12.83	84.01	13.79	13.79	tr|Q2F6F8|Q2F6F8_ANTEL	Methylmalonate semialdehyde dehydrogenase-like protein (Fragment) OS=Anthopleura elegantissima OX=6110 PE=2 SV=1			0.000434512	28.27	IDLHNPATNEVITR		cleaved W-I@N-term	-0.00263535	1591.83	531.617	1591.83	531.618	3	13	1.1.1.1606.2	1	38.2647	1818.16	38.284
4	12.83	12.83	84.01	13.79	13.79	tr|Q2F6F8|Q2F6F8_ANTEL	Methylmalonate semialdehyde dehydrogenase-like protein (Fragment) OS=Anthopleura elegantissima OX=6110 PE=2 SV=1			0	68.89	NVPIPVPLP		cleaved V-N@N-term; cleaved P-M@C-term	0.000721517	944.57	473.292	944.57	473.292	2	11	1.1.1.3675.2	1	83.6145	937.535	83.6815
5	8.28	8.28	85.47	15.12	15.12	tr|Q2F6G8|Q2F6G8_ANTEL	Myosin regulatory light chain 2-like protein OS=Anthopleura elegantissima OX=6110 PE=2 SV=1			2	99	ISGTDPEDVIR			0.0024164	1200.6	601.308	1200.6	601.307	2	14	1.1.1.1309.6	1	31.1759	7690.38	31.365
5	8.28	8.28	85.47	15.12	15.12	tr|Q2F6G8|Q2F6G8_ANTEL	Myosin regulatory light chain 2-like protein OS=Anthopleura elegantissima OX=6110 PE=2 SV=1			2	99	LIQGLGDR			-0.00186375	870.49	436.252	870.492	436.253	2	11	1.1.1.710.5	1	16.6107	7419.75	16.6792
5	8.28	8.28	85.47	15.12	15.12	tr|Q2F6G8|Q2F6G8_ANTEL	Myosin regulatory light chain 2-like protein OS=Anthopleura elegantissima OX=6110 PE=2 SV=1			2	99	LIQGLGDRFTE		cleaved E-E@C-term; missed R-F@8	0.000827715	1247.65	624.833	1247.65	624.833	2	13	1.1.1.1951.3	1	46.391	2698.73	46.5387
5	8.28	8.28	85.47	15.12	15.12	tr|Q2F6G8|Q2F6G8_ANTEL	Myosin regulatory light chain 2-like protein OS=Anthopleura elegantissima OX=6110 PE=2 SV=1			1.82391	99	ISGTDPEDVIRH		cleaved H-A@C-term; missed R-H@11	0.000833753	1337.66	446.893	1337.66	446.893	3	13	1.1.1.1076.2	1	25.5383	2502.81	25.5329
5	8.28	8.28	85.47	15.12	15.12	tr|Q2F6G8|Q2F6G8_ANTEL	Myosin regulatory light chain 2-like protein OS=Anthopleura elegantissima OX=6110 PE=2 SV=1			0.20412	99	GEKISGTDPEDVIR	Ser->Asp@5	cleaved F-G@N-term; missed K-I@3	-0.00242248	1542.75	515.257	1542.75	515.258	3	15	1.1.1.1307.3	1	31.1152	1342.32	31.2057
5	8.28	8.28	85.47	15.12	15.12	tr|Q2F6G8|Q2F6G8_ANTEL	Myosin regulatory light chain 2-like protein OS=Anthopleura elegantissima OX=6110 PE=2 SV=1			0.198596	98.35	SGTDPEDVIR		cleaved I-S@N-term	-0.000921967	1087.51	544.764	1087.51	544.765	2	14	1.1.1.825.7	1	19.4603	2114.13	19.4679
5	8.28	8.28	85.47	15.12	15.12	tr|Q2F6G8|Q2F6G8_ANTEL	Myosin regulatory light chain 2-like protein OS=Anthopleura elegantissima OX=6110 PE=2 SV=1			0.0496351	28.64	KAKDKKKGGTKK		cleaved S-K@N-term; missed K-A@1; missed K-D@3; missed K-K@5; missed K-K@6; missed K-G@7; missed K-K@11	-0.0611181	1315.77	439.597	1315.83	439.617	3	8	1.1.1.1122.2	1	26.6673	6936.95	26.6621
5	8.28	8.28	85.47	15.12	15.12	tr|Q2F6G8|Q2F6G8_ANTEL	Myosin regulatory light chain 2-like protein OS=Anthopleura elegantissima OX=6110 PE=2 SV=1			0.000434512	18.45	DGFISKD		cleaved D-D@C-term; missed K-D@6	-0.00194604	780.363	391.189	780.365	391.19	2	8	1.1.1.341.9	1	7.9068	3232.39	7.972
6	8.01	8.01	67.08	19.88	19.88	tr|Q2F6H3|Q2F6H3_ANTEL	Oncoprotein-induced transcript 3-like protein (Fragment) OS=Anthopleura elegantissima OX=6110 PE=2 SV=1			2	99	DIEQDLALGPIK			0.00602513	1310.71	656.364	1310.71	656.361	2	12	1.1.1.2710.4	1	64.3686	182.423	64.3539
6	8.01	8.01	67.08	19.88	19.88	tr|Q2F6H3|Q2F6H3_ANTEL	Oncoprotein-induced transcript 3-like protein (Fragment) OS=Anthopleura elegantissima OX=6110 PE=2 SV=1			2	99	FLPDFK			-0.00185613	765.404	383.709	765.406	383.71	2	7	1.1.1.1608.2	1	38.3135	3267.59	38.5051
6	8.01	8.01	67.08	19.88	19.88	tr|Q2F6H3|Q2F6H3_ANTEL	Oncoprotein-induced transcript 3-like protein (Fragment) OS=Anthopleura elegantissima OX=6110 PE=2 SV=1			2	99	FLPDFKEVYLHCR	Carbamidomethyl(C)@12	missed K-E@6	0.00168333	1722.86	431.721	1722.86	431.721	4	13	1.1.1.2339.2	1	55.64	7766.65	55.7561
6	8.01	8.01	67.08	19.88	19.88	tr|Q2F6H3|Q2F6H3_ANTEL	Oncoprotein-induced transcript 3-like protein (Fragment) OS=Anthopleura elegantissima OX=6110 PE=2 SV=1			2	99	FSLAAFR			-0.00177738	810.437	406.226	810.439	406.227	2	9	1.1.1.2129.2	1	50.6658	13552.3	50.805
6	8.01	8.01	67.08	19.88	19.88	tr|Q2F6H3|Q2F6H3_ANTEL	Oncoprotein-induced transcript 3-like protein (Fragment) OS=Anthopleura elegantissima OX=6110 PE=2 SV=1			0	66.9	DIEQDLALGPIK	Asp->Val@1; Carbamidomethyl(K)@12		0.0426999	1351.81	676.914	1351.77	676.893	2	14	1.1.1.2431.6	1	57.8699	3529.09	57.9995
6	8.01	8.01	67.08	19.88	19.88	tr|Q2F6H3|Q2F6H3_ANTEL	Oncoprotein-induced transcript 3-like protein (Fragment) OS=Anthopleura elegantissima OX=6110 PE=2 SV=1			0	22.94	FLPDFK			-0.0900519	765.316	383.665	765.406	383.71	2	4	1.1.1.1634.2	1	38.9533	126.052	38.9473
6	8.01	8.01	67.08	19.88	19.88	tr|Q2F6H3|Q2F6H3_ANTEL	Oncoprotein-induced transcript 3-like protein (Fragment) OS=Anthopleura elegantissima OX=6110 PE=2 SV=1			0	17.26	FSLAAFR	Ala->Tyr@4		-0.0351943	902.43	452.222	902.465	452.24	2	9	1.1.1.2235.2	1	53.1213	1043.46	53.1147
6	8.01	8.01	67.08	19.88	19.88	tr|Q2F6H3|Q2F6H3_ANTEL	Oncoprotein-induced transcript 3-like protein (Fragment) OS=Anthopleura elegantissima OX=6110 PE=2 SV=1			0	16.11	KQSHTNGAKLLVQQEA	Ser->Asn@3; Val->Ala@12	missed K-Q@1; missed K-L@9	0.0313079	1749.94	584.322	1749.91	584.311	3	11	1.1.1.1695.11	1	40.4606	1498.01	40.4445
7	4.04	4.04	100	27.94	27.94	tr|Q2F6H1|Q2F6H1_ANTEL	Death-associated protein 1-like protein (Fragment) OS=Anthopleura elegantissima OX=6110 PE=2 SV=1			2	99	GANISIQQPR			0.00180046	1082.59	542.3	1082.58	542.299	2	15	1.1.1.698.10	1	16.3239	9138.75	16.4079
7	4.04	4.04	100	27.94	27.94	tr|Q2F6H1|Q2F6H1_ANTEL	Death-associated protein 1-like protein (Fragment) OS=Anthopleura elegantissima OX=6110 PE=2 SV=1			2	99	LVVSGAVAK			-0.00152263	842.521	422.268	842.523	422.269	2	13	1.1.1.540.4	1	12.7341	16405	12.8277
7	4.04	4.04	100	27.94	27.94	tr|Q2F6H1|Q2F6H1_ANTEL	Death-associated protein 1-like protein (Fragment) OS=Anthopleura elegantissima OX=6110 PE=2 SV=1			0.0371573	28.15	GNADFPPDAVK			0.0178129	1129.56	565.786	1129.54	565.777	2	7	1.1.1.950.6	1	22.5036	1216.68	22.5382
7	4.04	4.04	100	27.94	27.94	tr|Q2F6H1|Q2F6H1_ANTEL	Death-associated protein 1-like protein (Fragment) OS=Anthopleura elegantissima OX=6110 PE=2 SV=1			0.00174066	33.4	GANISIQQP		cleaved P-R@C-term	-0.00170276	926.48	464.248	926.482	464.248	2	12	1.1.1.1204.4	1	28.6375	1448.44	28.628
7	4.04	4.04	100	27.94	27.94	tr|Q2F6H1|Q2F6H1_ANTEL	Death-associated protein 1-like protein (Fragment) OS=Anthopleura elegantissima OX=6110 PE=2 SV=1			0	17.74	ERDSTKLVVSGA	Ser->Asn@4	cleaved A-V@C-term; missed R-D@2; missed K-L@6	0.00155217	1287.68	430.234	1287.68	430.233	3	11	1.1.1.2329.2	1	55.3959	3773.63	55.4643
7	4.04	4.04	100	27.94	27.94	tr|Q2F6H1|Q2F6H1_ANTEL	Death-associated protein 1-like protein (Fragment) OS=Anthopleura elegantissima OX=6110 PE=2 SV=1			0	85.78	GANISIQQPR	Deamidated(N)@3		-0.00565262	1083.56	542.788	1083.57	542.791	2	10	1.1.1.783.7	1	18.4197	669.509	18.4051
7	4.04	4.04	100	27.94	27.94	tr|Q2F6H1|Q2F6H1_ANTEL	Death-associated protein 1-like protein (Fragment) OS=Anthopleura elegantissima OX=6110 PE=2 SV=1			0	99	LVVSGAVAK			-0.00170573	842.521	422.268	842.523	422.269	2	12	1.1.1.556.4	1	13.1081	12438.3	12.9735
7	4.04	4.04	100	27.94	27.94	tr|Q2F6H1|Q2F6H1_ANTEL	Death-associated protein 1-like protein (Fragment) OS=Anthopleura elegantissima OX=6110 PE=2 SV=1			0	26.28	RENEEFAEPK	Glu->Ser@2; Deamidated(N)@3	missed R-E@1	-0.0150865	1206.54	604.276	1206.55	604.283	2	13	1.1.1.1207.4	1	28.721	6281.56	28.9481
8	2.36	2.36	70.9	37.31	30.6	tr|Q2LGN4|Q2LGN4_ANTEL	Beta-actin (Fragment) OS=Anthopleura elegantissima OX=6110 PE=2 SV=1			2	99	EIANLAPPTMK			0.00251748	1183.63	592.822	1183.63	592.821	2	14	1.1.1.1721.4	1	41.0282	1078.99	40.9895
8	2.36	2.36	70.9	37.31	30.6	tr|Q2LGN4|Q2LGN4_ANTEL	Beta-actin (Fragment) OS=Anthopleura elegantissima OX=6110 PE=2 SV=1			0.128427	63.52	IKIIAPPER		missed K-I@2	-0.00653194	1035.64	346.22	1035.64	346.222	3	7	1.1.1.949.3	1	22.4785	2367.84	22.7106
8	2.36	2.36	70.9	37.31	30.6	tr|Q2LGN4|Q2LGN4_ANTEL	Beta-actin (Fragment) OS=Anthopleura elegantissima OX=6110 PE=2 SV=1			0.120331	97.93	ELPDGQVITIGNER		cleaved Y-E@N-term	-0.00342348	1539.79	770.9	1539.79	770.902	2	11	1.1.1.2014.11	1	47.8914	711.635	47.9698
8	2.36	2.36	70.9	37.31	30.6	tr|Q2LGN4|Q2LGN4_ANTEL	Beta-actin (Fragment) OS=Anthopleura elegantissima OX=6110 PE=2 SV=1			0.0329203	99	SGGSTMYPGIADR	Thr->Ala@5	cleaved L-S@N-term	0.00287694	1280.58	641.3	1280.58	641.298	2	16	1.1.1.1720.3	1	41.0026	1791.06	41.0375
8	2.36	2.36	70.9	37.31	30.6	tr|Q2LGN4|Q2LGN4_ANTEL	Beta-actin (Fragment) OS=Anthopleura elegantissima OX=6110 PE=2 SV=1			0.0301184	26.54	IIAPPERK		missed R-K@7	-0.0029123	922.557	308.526	922.56	308.527	3	8	1.1.1.154.2	1	3.3562	4000.62	3.3273
8	2.36	2.36	70.9	37.31	30.6	tr|Q2LGN4|Q2LGN4_ANTEL	Beta-actin (Fragment) OS=Anthopleura elegantissima OX=6110 PE=2 SV=1			0.0199966	19.3	IIAPPER			-0.00217425	794.463	398.239	794.465	398.24	2	8	1.1.1.443.2	1	10.3692	23591.4	10.4888
8	2.36	2.36	70.9	37.31	30.6	tr|Q2LGN4|Q2LGN4_ANTEL	Beta-actin (Fragment) OS=Anthopleura elegantissima OX=6110 PE=2 SV=1			0.00392635	48.33	LAPPTMK		cleaved N-L@N-term	-0.0017217	756.419	379.217	756.42	379.217	2	8	1.1.1.592.2	1	13.9849	5830.64	14.0807
8	2.36	2.36	70.9	37.31	30.6	tr|Q2LGN4|Q2LGN4_ANTEL	Beta-actin (Fragment) OS=Anthopleura elegantissima OX=6110 PE=2 SV=1			0.000869459	24.51	ANLAPPTMK		cleaved I-A@N-term	-0.000586188	941.5	471.757	941.5	471.758	2	7	1.1.1.862.7	1	20.3471	4196.52	20.5618
8	2.36	2.36	70.9	37.31	30.6	tr|Q2LGN4|Q2LGN4_ANTEL	Beta-actin (Fragment) OS=Anthopleura elegantissima OX=6110 PE=2 SV=1			0.000869459	99	MQKEIANLAPPTMK	Deamidated(Q)@2; Met->Asp@13	missed K-E@3	5.63489e-06	1555.79	778.903	1555.79	778.903	2	12	1.1.1.1503.10	1	35.7961	574.224	35.7523
8	2.36	2.36	70.9	37.31	30.6	tr|Q2LGN4|Q2LGN4_ANTEL	Beta-actin (Fragment) OS=Anthopleura elegantissima OX=6110 PE=2 SV=1			0.000434512	29.5	CDVDIRKD	Carbamidomethyl(C)@1	cleaved D-L@C-term; missed R-K@6; missed K-D@7	0.00246294	1019.47	510.744	1019.47	510.743	2	11	1.1.1.114.11	1	2.3926	5268.44	2.3794
8	2.36	2.36	70.9	37.31	30.6	tr|Q2LGN4|Q2LGN4_ANTEL	Beta-actin (Fragment) OS=Anthopleura elegantissima OX=6110 PE=2 SV=1			0.000434512	23.08	IIAPPE		cleaved E-R@C-term	-0.00189329	638.362	320.188	638.364	320.189	2	8	1.1.1.876.2	1	20.6897	14326.3	20.9116
8	2.36	2.36	70.9	37.31	30.6	tr|Q2LGN4|Q2LGN4_ANTEL	Beta-actin (Fragment) OS=Anthopleura elegantissima OX=6110 PE=2 SV=1			0.000434512	16.67	IKIIAPPE		cleaved E-R@C-term; missed K-I@2	-0.00373524	879.539	440.777	879.543	440.779	2	11	1.1.1.1469.5	1	34.9833	8902.08	34.9773
8	2.36	2.36	70.9	37.31	30.6	tr|Q2LGN4|Q2LGN4_ANTEL	Beta-actin (Fragment) OS=Anthopleura elegantissima OX=6110 PE=2 SV=1			0	18	EIANLAPPT	Oxidation(N)@4	cleaved T-M@C-term	-0.00111454	940.485	471.25	940.487	471.251	2	9	1.1.1.1441.5	1	34.3527	1027.02	34.3468
8	2.36	2.36	70.9	37.31	30.6	tr|Q2LGN4|Q2LGN4_ANTEL	Beta-actin (Fragment) OS=Anthopleura elegantissima OX=6110 PE=2 SV=1			0	21.2	IIAPPE		cleaved E-R@C-term	-0.00207639	638.362	320.188	638.364	320.189	2	9	1.1.1.889.2	1	20.9894	14750.2	20.9116
9	2	2	98.33	8.333	8.333	tr|Q2ESH7|Q2ESH7_9CNID	CnidEF (Fragment) OS=Anthopleura artemisia OX=160216 PE=2 SV=1			2	99	FDFSEKPVCQ	Carbamidomethyl(C)@9		0.00229045	1255.56	628.786	1255.55	628.784	2	9	1.1.1.1469.19	1	34.995	1150.96	35.0263
9	2	2	98.33	8.333	8.333	tr|Q2ESH7|Q2ESH7_9CNID	CnidEF (Fragment) OS=Anthopleura artemisia OX=160216 PE=2 SV=1			0.00436481	56.32	DFSEKPVCQ	Carbamidomethyl(C)@8	cleaved F-D@N-term	0.000391865	1108.49	555.25	1108.49	555.25	2	9	1.1.1.491.7	1	11.5702	1271.25	11.5778
10	2	2	94.83	24.14	24.14	tr|Q5QH95|Q5QH95_ANTXA	Arginine kinase (Fragment) OS=Anthopleura xanthogrammica OX=6112 PE=3 SV=1			2	99	KLLEIGQAAIQEKR		missed K-L@1; missed K-R@13	-0.0269335	1595.91	532.977	1595.94	532.986	3	10	1.1.1.2117.2	1	50.3756	277.392	50.3439

## Sheet: 20181005 Anemona F12_IDA_5- (2)
N	Unused	Total	%Cov	%Cov(50)	%Cov(95)	Accessions	Names	Used	Annotation	Contrib	Conf	Sequence	Modifications	Cleavages	dMass	Prec MW	Prec m/z	Theor MW	Theor m/z	Theor z	Sc	Spectrum	Specific	Time	PrecursorSignal	PrecursorElution
1	25.68	25.68	98.6	24.76	16.08	sp|O15992|KARG_ANTJA	Arginine kinase OS=Anthopleura japonica OX=67755 PE=1 SV=1			2	99	ALMELEKEAIAK		missed K-E@7	0.000961824	1344.73	673.374	1344.73	673.373	2	19	1.1.1.2869.4	1	66.0029	1711.08	66.0122
1	25.68	25.68	98.6	24.76	16.08	sp|O15992|KARG_ANTJA	Arginine kinase OS=Anthopleura japonica OX=67755 PE=1 SV=1			2	99	FLEAAGINKEWPEGR		missed K-E@9	0.00610359	1715.87	572.964	1715.86	572.962	3	20	1.1.1.3158.4	1	72.8384	4337.49	72.8535
1	25.68	25.68	98.6	24.76	16.08	sp|O15992|KARG_ANTJA	Arginine kinase OS=Anthopleura japonica OX=67755 PE=1 SV=1			2	99	GSDIGSVFSR			0.00291499	1023.5	512.758	1023.5	512.757	2	13	1.1.1.2732.5	1	62.6241	3395.26	62.6889
1	25.68	25.68	98.6	24.76	16.08	sp|O15992|KARG_ANTJA	Arginine kinase OS=Anthopleura japonica OX=67755 PE=1 SV=1			2	99	LGITLWDCINSGVVN	Carbamidomethyl(C)@8; Val->Ala@14	cleaved N-L@C-term	0.000937693	1631.8	816.907	1631.8	816.906	2	15	1.1.1.4405.2	1	102.074	344.72	102.055
1	25.68	25.68	98.6	24.76	16.08	sp|O15992|KARG_ANTJA	Arginine kinase OS=Anthopleura japonica OX=67755 PE=1 SV=1			2	99	MELEKEAIAK		cleaved L-M@N-term; missed K-E@5	0.00373139	1160.61	581.315	1160.61	581.313	2	16	1.1.1.2159.3	1	48.6848	4096.27	48.624
1	25.68	25.68	98.6	24.76	16.08	sp|O15992|KARG_ANTJA	Arginine kinase OS=Anthopleura japonica OX=67755 PE=1 SV=1			2	99	SVFPEVL		cleaved L-K@C-term	0.00136753	789.429	395.722	789.427	395.721	2	9	1.1.1.3986.2	1	92.4593	890.44	92.5279
1	25.68	25.68	98.6	24.76	16.08	sp|O15992|KARG_ANTJA	Arginine kinase OS=Anthopleura japonica OX=67755 PE=1 SV=1			2	99	SVFPEVLK			0.00143624	917.524	459.769	917.522	459.768	2	8	1.1.1.3250.2	1	75.062	1224.87	75.0567
1	25.68	25.68	98.6	24.76	16.08	sp|O15992|KARG_ANTJA	Arginine kinase OS=Anthopleura japonica OX=67755 PE=1 SV=1			2	99	SVFPEVLKNPEV		cleaved V-K@C-term; missed K-N@8	-0.00384606	1356.73	679.37	1356.73	679.372	2	13	1.1.1.3669.5	1	85.1816	2085.84	85.3173
1	25.68	25.68	98.6	24.76	16.08	sp|O15992|KARG_ANTJA	Arginine kinase OS=Anthopleura japonica OX=67755 PE=1 SV=1			2	99	SVFPEVLKNPEVK		missed K-N@8	0.000556151	1484.82	743.419	1484.82	743.419	2	16	1.1.1.3215.6	1	74.2375	2707.16	74.246
1	25.68	25.68	98.6	24.76	16.08	sp|O15992|KARG_ANTJA	Arginine kinase OS=Anthopleura japonica OX=67755 PE=1 SV=1			2	99	VVGVLTSLTGDLAGK			0.00503118	1428.82	715.419	1428.82	715.417	2	11	1.1.1.3912.13	1	90.789	831.615	90.8955
1	25.68	25.68	98.6	24.76	16.08	sp|O15992|KARG_ANTJA	Arginine kinase OS=Anthopleura japonica OX=67755 PE=1 SV=1			1.92082	98.8	APDLDPANR			0.00532603	967.478	484.746	967.472	484.743	2	9	1.1.1.1898.10	1	42.5259	2512.75	42.5917
1	25.68	25.68	98.6	24.76	16.08	sp|O15992|KARG_ANTJA	Arginine kinase OS=Anthopleura japonica OX=67755 PE=1 SV=1			1.92082	99	TGMDEATR		cleaved L-T@N-term	0.00898603	879.385	440.7	879.376	440.695	2	9	1.1.1.442.5	1	9.3963	1104.73	9.3866
1	25.68	25.68	98.6	24.76	16.08	sp|O15992|KARG_ANTJA	Arginine kinase OS=Anthopleura japonica OX=67755 PE=1 SV=1			0.580044	73.67	QQLVDDHFLFK			0.00235239	1388.71	463.911	1388.71	463.91	3	10	1.1.1.3371.2	1	78.019	708.453	78.0614
1	25.68	25.68	98.6	24.76	16.08	sp|O15992|KARG_ANTJA	Arginine kinase OS=Anthopleura japonica OX=67755 PE=1 SV=1			0.235077	93.61	DSLKDKK		cleaved F-D@N-term; missed K-D@4; missed K-K@6	-0.000798159	832.465	417.24	832.465	417.24	2	9	1.1.1.68.5	1	1.1751	2469.58	1.1652
1	25.68	25.68	98.6	24.76	16.08	sp|O15992|KARG_ANTJA	Arginine kinase OS=Anthopleura japonica OX=67755 PE=1 SV=1			0.157391	30.44	LLEIEK			-0.00048859	743.442	372.728	743.443	372.729	2	7	1.1.1.2301.3	1	52.1351	17058.9	52.3049
1	25.68	25.68	98.6	24.76	16.08	sp|O15992|KARG_ANTJA	Arginine kinase OS=Anthopleura japonica OX=67755 PE=1 SV=1			0.141463	76.67	ADPETAAK	Protein Terminal Acetyl@N-term	cleaved M-A@N-term	0.00405045	843.401	422.708	843.397	422.706	2	11	1.1.1.1176.7	1	25.5642	12088.7	25.7496
1	25.68	25.68	98.6	24.76	16.08	sp|O15992|KARG_ANTJA	Arginine kinase OS=Anthopleura japonica OX=67755 PE=1 SV=1			0.116339	56.67	QKLVNDHFLFK	Deamidated(N)@5	missed K-L@2	-0.0340331	1388.71	463.911	1388.75	463.922	3	10	1.1.1.3371.2	1	78.019	708.453	78.0614
1	25.68	25.68	98.6	24.76	16.08	sp|O15992|KARG_ANTJA	Arginine kinase OS=Anthopleura japonica OX=67755 PE=1 SV=1			0.0920515	19.09	ASAHPDFQK			0.00175323	999.479	334.167	999.477	334.166	3	9	1.1.1.540.2	1	11.4057	1567.06	11.3898
1	25.68	25.68	98.6	24.76	16.08	sp|O15992|KARG_ANTJA	Arginine kinase OS=Anthopleura japonica OX=67755 PE=1 SV=1			0.0649968	99	CNPKSLVKK	Carbamidomethyl(C)@1; Deamidated(N)@2; Ser->Ala@5	missed K-S@4; missed K-K@8	-0.0155932	1057.58	529.797	1057.6	529.805	2	12	1.1.1.811.16	1	17.0693	6157.14	17.0513
1	25.68	25.68	98.6	24.76	16.08	sp|O15992|KARG_ANTJA	Arginine kinase OS=Anthopleura japonica OX=67755 PE=1 SV=1			0.0195421	48.73	LGLSEVQCVQ	Carbamidomethyl(C)@8	cleaved Q-D@C-term	-0.00230665	1131.56	566.786	1131.56	566.787	2	11	1.1.1.3078.6	1	70.9217	1299.81	71.0083
1	25.68	25.68	98.6	24.76	16.08	sp|O15992|KARG_ANTJA	Arginine kinase OS=Anthopleura japonica OX=67755 PE=1 SV=1			0.00966115	39.98	MELEKEAIA		cleaved L-M@N-term; cleaved A-K@C-term; missed K-E@5	0.00384578	1032.52	517.267	1032.52	517.265	2	10	1.1.1.2567.7	1	58.5714	2978.99	58.6542
1	25.68	25.68	98.6	24.76	16.08	sp|O15992|KARG_ANTJA	Arginine kinase OS=Anthopleura japonica OX=67755 PE=1 SV=1			0.00921731	66.87	SVFPEVLKNPEVKS		cleaved S-L@C-term; missed K-N@8; missed K-S@13	0.00196171	1571.86	524.96	1571.86	524.959	3	14	1.1.1.3210.3	1	74.1045	5266.76	74.147
1	25.68	25.68	98.6	24.76	16.08	sp|O15992|KARG_ANTJA	Arginine kinase OS=Anthopleura japonica OX=67755 PE=1 SV=1			0.00656377	23.64	FSRLCR	Carbamidomethyl(C)@5	cleaved V-F@N-term; missed R-L@3	-0.00969397	837.418	419.716	837.428	419.721	2	6	1.1.1.1610.5	1	35.4586	4843.66	35.601
1	25.68	25.68	98.6	24.76	16.08	sp|O15992|KARG_ANTJA	Arginine kinase OS=Anthopleura japonica OX=67755 PE=1 SV=1			0.00392635	25.41	GFQHTDAHGYLSG		cleaved L-G@N-term; cleaved G-C@C-term	-0.0211101	1388.59	695.302	1388.61	695.313	2	8	1.1.1.1737.8	1	38.6154	2806.58	38.7977
1	25.68	25.68	98.6	24.76	16.08	sp|O15992|KARG_ANTJA	Arginine kinase OS=Anthopleura japonica OX=67755 PE=1 SV=1			0.00348833	43.22	LTGDLAGK		cleaved S-L@N-term	0.038757	773.467	387.741	773.428	387.721	2	8	1.1.1.1913.4	1	42.8739	2670.03	42.965
1	25.68	25.68	98.6	24.76	16.08	sp|O15992|KARG_ANTJA	Arginine kinase OS=Anthopleura japonica OX=67755 PE=1 SV=1			0.00217692	20.2	EAAGVNKLWPEGR		cleaved L-E@N-term; missed K-L@7	0.000680586	1425.74	476.253	1425.74	476.253	3	9	1.1.1.2694.4	1	61.7023	963.738	61.7191
1	25.68	25.68	98.6	24.76	16.08	sp|O15992|KARG_ANTJA	Arginine kinase OS=Anthopleura japonica OX=67755 PE=1 SV=1			0.00217692	21.09	EAIAKKRS		cleaved S-V@C-term; missed K-K@5; missed K-R@6; missed R-S@7	-0.0218461	901.513	451.764	901.534	451.775	2	9	1.1.1.2763.3	1	63.3954	5904.16	63.5045
1	25.68	25.68	98.6	24.76	16.08	sp|O15992|KARG_ANTJA	Arginine kinase OS=Anthopleura japonica OX=67755 PE=1 SV=1			0.00217692	16.59	TSDMNPEKVD		cleaved H-T@N-term; cleaved D-A@C-term; missed K-V@8	0.00512489	1134.49	568.253	1134.49	568.25	2	6	1.1.1.1557.12	1	34.25	246.624	34.2849
1	25.68	25.68	98.6	24.76	16.08	sp|O15992|KARG_ANTJA	Arginine kinase OS=Anthopleura japonica OX=67755 PE=1 SV=1			0.00130484	38.07	EHPDFENILTK	Glu->Asp@6		0.00955085	1327.65	443.557	1327.64	443.554	3	12	1.1.1.2904.4	1	66.8432	1355.59	66.86
1	25.68	25.68	98.6	24.76	16.08	sp|O15992|KARG_ANTJA	Arginine kinase OS=Anthopleura japonica OX=67755 PE=1 SV=1			0.000869459	15.15	FDISNR	Deamidated(N)@5	cleaved V-F@N-term	0.0217925	751.372	376.693	751.35	376.682	2	6	1.1.1.2491.2	1	56.7594	5344.63	56.8791
1	25.68	25.68	98.6	24.76	16.08	sp|O15992|KARG_ANTJA	Arginine kinase OS=Anthopleura japonica OX=67755 PE=1 SV=1			0.000434512	64.89	ELEKEAIAK	Carbamidomethyl(K)@4	cleaved M-E@N-term; missed K-E@4	-0.00666666	1086.59	544.3	1086.59	544.303	2	12	1.1.1.2011.6	1	45.2984	3162.29	45.2825
1	25.68	25.68	98.6	24.76	16.08	sp|O15992|KARG_ANTJA	Arginine kinase OS=Anthopleura japonica OX=67755 PE=1 SV=1			0.000434512	29.06	GSDIGSVFGR	Gly->Ser@9		0.00291499	1023.5	512.758	1023.5	512.757	2	13	1.1.1.2732.5	1	62.6241	3395.26	62.6889
1	25.68	25.68	98.6	24.76	16.08	sp|O15992|KARG_ANTJA	Arginine kinase OS=Anthopleura japonica OX=67755 PE=1 SV=1			0.000434512	19.11	LGFQHTKK	Phe->Trp@3	missed K-K@7	-0.0518686	996.499	499.257	996.55	499.283	2	6	1.1.1.2918.5	1	67.1852	802.864	67.1788
1	25.68	25.68	98.6	24.76	16.08	sp|O15992|KARG_ANTJA	Arginine kinase OS=Anthopleura japonica OX=67755 PE=1 SV=1			0	55.09	ALMELEKEAIAK	Glu->Arg@4; Glu->Leu@8	missed K-E@7	-0.0500291	1355.78	452.935	1355.83	452.951	3	12	1.1.1.1956.11	1	43.9461	10709.1	43.8849
1	25.68	25.68	98.6	24.76	16.08	sp|O15992|KARG_ANTJA	Arginine kinase OS=Anthopleura japonica OX=67755 PE=1 SV=1			0	44.98	ALMELEKEAIAK	Glu->Arg@4; Glu->Leu@8	missed K-E@7	-0.0500291	1355.78	452.935	1355.83	452.951	3	13	1.1.1.1945.9	1	43.673	10594.7	43.9098
1	25.68	25.68	98.6	24.76	16.08	sp|O15992|KARG_ANTJA	Arginine kinase OS=Anthopleura japonica OX=67755 PE=1 SV=1			0	21.23	ALMELEKEAIAK	Ala->Asp@1; Leu->Phe@5	missed K-E@7	0.00261273	1422.71	712.362	1422.71	712.361	2	12	1.1.1.2358.5	1	53.5684	13729.4	53.5486
1	25.68	25.68	98.6	24.76	16.08	sp|O15992|KARG_ANTJA	Arginine kinase OS=Anthopleura japonica OX=67755 PE=1 SV=1			0	39.94	EKEAIAKK	Glu->Gln@1	cleaved L-E@N-term; missed K-E@2; missed K-K@7	-0.00825063	914.547	458.281	914.555	458.285	2	11	1.1.1.1472.7	1	32.2759	32931.5	32.2132
1	25.68	25.68	98.6	24.76	16.08	sp|O15992|KARG_ANTJA	Arginine kinase OS=Anthopleura japonica OX=67755 PE=1 SV=1			0	31.27	FKSKNAFPDPLNDPK	Phe->Trp@1; Deamidated(N)@12	missed K-S@2; missed K-N@4	0.019976	1756.9	879.457	1756.88	879.446	2	12	1.1.1.3168.19	1	73.0781	2984.69	73.1078
1	25.68	25.68	98.6	24.76	16.08	sp|O15992|KARG_ANTJA	Arginine kinase OS=Anthopleura japonica OX=67755 PE=1 SV=1			0	29.95	FLEAAGINK	Phe->Arg@1; Deamidated(N)@8		-0.0445373	971.495	486.755	971.54	486.777	2	10	1.1.1.608.15	1	12.7138	2900.51	12.6728
1	25.68	25.68	98.6	24.76	16.08	sp|O15992|KARG_ANTJA	Arginine kinase OS=Anthopleura japonica OX=67755 PE=1 SV=1			0	18.26	FLEAAGINK	Glu->Ala@3; Deamidated(N)@8		0.038622	904.54	453.277	904.502	453.258	2	10	1.1.1.3062.4	1	70.5195	32649.9	70.5388
1	25.68	25.68	98.6	24.76	16.08	sp|O15992|KARG_ANTJA	Arginine kinase OS=Anthopleura japonica OX=67755 PE=1 SV=1			0	22	FLEAAGVNK	Phe->Ser@1		0.00242138	887.474	444.744	887.471	444.743	2	9	1.1.1.2312.6	1	52.4124	25228.5	52.6539
1	25.68	25.68	98.6	24.76	16.08	sp|O15992|KARG_ANTJA	Arginine kinase OS=Anthopleura japonica OX=67755 PE=1 SV=1			0	16.17	FPEVLKNPEVK	Phe->Trp@1	cleaved V-F@N-term; missed K-N@6	-0.051258	1337.68	669.849	1337.73	669.874	2	9	1.1.1.2922.10	1	67.2878	4316.26	67.278
1	25.68	25.68	98.6	24.76	16.08	sp|O15992|KARG_ANTJA	Arginine kinase OS=Anthopleura japonica OX=67755 PE=1 SV=1			0	28.8	KGDRFLEAAGINK	Leu->His@6	missed K-G@1; missed R-F@4	0.0495996	1441.79	721.903	1441.74	721.879	2	9	1.1.1.3062.11	1	70.527	1393.45	70.5388
1	25.68	25.68	98.6	24.76	16.08	sp|O15992|KARG_ANTJA	Arginine kinase OS=Anthopleura japonica OX=67755 PE=1 SV=1			0	22.51	KLLEIEK	Lys->Asp@1	missed K-L@1	0.00162111	858.471	430.243	858.47	430.242	2	9	1.1.1.2783.5	1	63.8848	8544.97	63.9
1	25.68	25.68	98.6	24.76	16.08	sp|O15992|KARG_ANTJA	Arginine kinase OS=Anthopleura japonica OX=67755 PE=1 SV=1			0	20.53	KLLEIEK	Lys->Ser@7	missed K-L@1	0.00190683	830.477	416.246	830.475	416.245	2	6	1.1.1.2714.3	1	62.1911	2599.12	62.0379
1	25.68	25.68	98.6	24.76	16.08	sp|O15992|KARG_ANTJA	Arginine kinase OS=Anthopleura japonica OX=67755 PE=1 SV=1			0	25.91	KLLEIEKST	Lys->Ser@1; Dehydrated(T)@9	cleaved T-K@C-term; missed K-L@1; missed K-S@7	0.00478611	1000.55	501.282	1000.54	501.279	2	11	1.1.1.2953.3	1	67.9737	2258.71	68.0329
1	25.68	25.68	98.6	24.76	16.08	sp|O15992|KARG_ANTJA	Arginine kinase OS=Anthopleura japonica OX=67755 PE=1 SV=1			0	50.77	LCRAVNEIDKK	Cys->Met@2; Asp->Glu@9	missed R-A@3; missed K-K@10	-0.0507671	1329.69	665.854	1329.74	665.879	2	11	1.1.1.2219.12	1	50.1335	2240.24	50.1636
1	25.68	25.68	98.6	24.76	16.08	sp|O15992|KARG_ANTJA	Arginine kinase OS=Anthopleura japonica OX=67755 PE=1 SV=1			0	20.87	LCRAVNEIDKK	Carbamidomethyl(C)@2; Arg->Asn@3; Asp->Glu@9	missed R-A@3; missed K-K@10	-0.0286455	1316.65	659.331	1316.68	659.345	2	11	1.1.1.2426.3	1	55.1904	632.227	55.1459
1	25.68	25.68	98.6	24.76	16.08	sp|O15992|KARG_ANTJA	Arginine kinase OS=Anthopleura japonica OX=67755 PE=1 SV=1			0	20.42	LFKKGDRFLEAAGVNK	Acetyl@N-term	cleaved F-L@N-term; missed K-K@3; missed K-G@4; missed R-F@7	-0.0581924	1833.95	612.325	1834.01	612.344	3	11	1.1.1.2754.3	1	63.1747	67537.5	63.235
1	25.68	25.68	98.6	24.76	16.08	sp|O15992|KARG_ANTJA	Arginine kinase OS=Anthopleura japonica OX=67755 PE=1 SV=1			0	17.94	LGFQHTKK	Carbamidomethyl(K)@8	missed K-K@7	-0.00402267	1014.56	508.286	1014.56	508.288	2	9	1.1.1.2883.3	1	66.3434	1753.16	66.2823
1	25.68	25.68	98.6	24.76	16.08	sp|O15992|KARG_ANTJA	Arginine kinase OS=Anthopleura japonica OX=67755 PE=1 SV=1			0	99	LGITLWDCINSGVVN	Carbamidomethyl(C)@8; Val->Ala@14	cleaved N-L@C-term	0.0013039	1631.8	816.907	1631.8	816.906	2	17	1.1.1.4396.4	1	101.875	400.646	101.856
1	25.68	25.68	98.6	24.76	16.08	sp|O15992|KARG_ANTJA	Arginine kinase OS=Anthopleura japonica OX=67755 PE=1 SV=1			0	31.71	LVNDHFLFKK	Deamidated(N)@3; His->Ser@5	missed K-K@9	-0.0385857	1210.62	606.318	1210.66	606.337	2	11	1.1.1.1805.5	1	40.2935	11281.5	40.3332
1	25.68	25.68	98.6	24.76	16.08	sp|O15992|KARG_ANTJA	Arginine kinase OS=Anthopleura japonica OX=67755 PE=1 SV=1			0	29.34	MELEKEAIAK	Met->Asn@1	cleaved L-M@N-term; missed K-E@5	0.0027534	1143.62	572.815	1143.61	572.814	2	12	1.1.1.2663.8	1	60.9393	48364.2	60.9553
1	25.68	25.68	98.6	24.76	16.08	sp|O15992|KARG_ANTJA	Arginine kinase OS=Anthopleura japonica OX=67755 PE=1 SV=1			0	28.36	MELEKEAIAK		cleaved L-M@N-term; missed K-E@5	0.00588484	1160.62	387.88	1160.61	387.878	3	9	1.1.1.2152.2	1	48.5053	10591.6	48.624
1	25.68	25.68	98.6	24.76	16.08	sp|O15992|KARG_ANTJA	Arginine kinase OS=Anthopleura japonica OX=67755 PE=1 SV=1			0	25.25	MELEKEAIAKK	Oxidation(M)@1; Ile->Thr@8	cleaved L-M@N-term; missed K-E@5; missed K-K@10	0.0063916	1292.67	647.343	1292.66	647.34	2	9	1.1.1.2916.8	1	67.1387	1419.08	67.2283
1	25.68	25.68	98.6	24.76	16.08	sp|O15992|KARG_ANTJA	Arginine kinase OS=Anthopleura japonica OX=67755 PE=1 SV=1			0	96.68	NERLDIERK	Arg->Ala@3; Glu->Gln@7	missed R-L@3; missed R-K@8	0.0372911	1085.62	543.817	1085.58	543.799	2	14	1.1.1.719.2	1	15.1436	4122.37	15.1245
1	25.68	25.68	98.6	24.76	16.08	sp|O15992|KARG_ANTJA	Arginine kinase OS=Anthopleura japonica OX=67755 PE=1 SV=1			0	32.06	NPEVKSLLRK	Asn->Phe@1; Ser->Glu@6	missed K-S@5; missed R-K@9	-0.0826212	1257.66	420.228	1257.74	420.255	3	12	1.1.1.2661.6	1	60.8908	1930.41	60.9308
1	25.68	25.68	98.6	24.76	16.08	sp|O15992|KARG_ANTJA	Arginine kinase OS=Anthopleura japonica OX=67755 PE=1 SV=1			0	30.56	RSVFPE	Glu->Gln@6	cleaved E-V@C-term; missed R-S@1	0.00775826	732.4	367.207	732.392	367.203	2	7	1.1.1.2822.2	1	64.8278	1196.77	64.8723
1	25.68	25.68	98.6	24.76	16.08	sp|O15992|KARG_ANTJA	Arginine kinase OS=Anthopleura japonica OX=67755 PE=1 SV=1			0	87.62	SLKGYGLAPGVTK	Val->Ala@11; Thr->Gly@12	missed K-G@3	-0.114593	1217.56	609.788	1217.68	609.846	2	11	1.1.1.1464.10	1	32.0827	1167.3	32.0402
1	25.68	25.68	98.6	24.76	16.08	sp|O15992|KARG_ANTJA	Arginine kinase OS=Anthopleura japonica OX=67755 PE=1 SV=1			0	23.53	SPYKLANK	Tyr->Asn@3	cleaved H-S@N-term; missed K-L@4	-0.00747899	870.485	436.25	870.492	436.253	2	8	1.1.1.3007.2	1	69.1789	521.4	69.0755
1	25.68	25.68	98.6	24.76	16.08	sp|O15992|KARG_ANTJA	Arginine kinase OS=Anthopleura japonica OX=67755 PE=1 SV=1			0	99	SVFPEVLKNPEVK		missed K-N@8	0.00460169	1484.83	495.95	1484.82	495.949	3	13	1.1.1.3210.2	1	74.102	15909.6	74.246
1	25.68	25.68	98.6	24.76	16.08	sp|O15992|KARG_ANTJA	Arginine kinase OS=Anthopleura japonica OX=67755 PE=1 SV=1			0	19.76	TAKGISL	Ser->Asn@6	cleaved L-Y@C-term; missed K-G@3	0.028001	715.451	358.733	715.423	358.719	2	7	1.1.1.2529.3	1	57.6988	2456.34	57.6939
1	25.68	25.68	98.6	24.76	16.08	sp|O15992|KARG_ANTJA	Arginine kinase OS=Anthopleura japonica OX=67755 PE=1 SV=1			0	15.76	TSLTGDLAGK	Carbamyl@N-term	cleaved L-T@N-term	-0.0520125	1004.46	503.238	1004.51	503.264	2	7	1.1.1.2456.5	1	55.8961	1705.24	55.9394
1	25.68	25.68	98.6	24.76	16.08	sp|O15992|KARG_ANTJA	Arginine kinase OS=Anthopleura japonica OX=67755 PE=1 SV=1			0	19.98	VFESLKNKK	Phe->Ser@2	missed K-N@6; missed K-K@8	-0.0700698	1031.53	516.771	1031.6	516.806	2	9	1.1.1.2431.7	1	55.3044	1605.23	55.3447
1	25.68	25.68	98.6	24.76	16.08	sp|O15992|KARG_ANTJA	Arginine kinase OS=Anthopleura japonica OX=67755 PE=1 SV=1			0	32.95	YLTPELFDSLKDKK	Cation:K(E)@5; Lys->Arg@14	missed K-D@11; missed K-K@13	-0.0201748	1761.85	881.932	1761.87	881.942	2	11	1.1.1.3285.14	1	75.9104	1929.72	75.9895
2	13.07	13.07	100	100	100	sp|P0C1F0|NA11_ANTEL	Delta-actitoxin-Ael1b OS=Anthopleura elegantissima OX=6110 PE=1 SV=1			2	99	GIACLCDSDGPSVR	Carbamidomethyl(C)@4; Carbamidomethyl(C)@6		0.00279732	1505.66	753.839	1505.66	753.837	2	21	1.1.1.2702.7	0	61.9108	7443.36	62.0624
2	13.07	13.07	100	100	100	sp|P0C1F0|NA11_ANTEL	Delta-actitoxin-Ael1b OS=Anthopleura elegantissima OX=6110 PE=1 SV=1			2	99	SSGQLIGACCK	Carbamidomethyl(C)@9; Carbamidomethyl(C)@10		0.00458205	1179.54	590.778	1179.54	590.776	2	17	1.1.1.1721.7	1	38.2211	6277.87	38.2512
2	13.07	13.07	100	100	100	sp|P0C1F0|NA11_ANTEL	Delta-actitoxin-Ael1b OS=Anthopleura elegantissima OX=6110 PE=1 SV=1			2	99	SSGQLIGACCKQ	Carbamidomethyl(C)@9; Carbamidomethyl(C)@10	missed K-Q@11	0.00386586	1307.6	654.807	1307.6	654.805	2	15	1.1.1.1739.11	1	38.6676	12788.8	38.8475
2	13.07	13.07	100	100	100	sp|P0C1F0|NA11_ANTEL	Delta-actitoxin-Ael1b OS=Anthopleura elegantissima OX=6110 PE=1 SV=1			1.92082	99	WLAGCPSGWHNCK	Carbamidomethyl(C)@5; Carbamidomethyl(C)@12	cleaved Y-W@N-term	0.0079163	1571.68	524.902	1571.68	524.899	3	10	1.1.1.2594.11	0	59.2327	2347.97	59.2445
2	13.07	13.07	100	100	100	sp|P0C1F0|NA11_ANTEL	Delta-actitoxin-Ael1b OS=Anthopleura elegantissima OX=6110 PE=1 SV=1			1.63827	99	CDSDGPSVR	Carbamidomethyl(C)@1	cleaved L-C@N-term	0.00435268	991.407	496.711	991.403	496.709	2	14	1.1.1.429.3	0	9.0837	14136.5	9.3121
2	13.07	13.07	100	100	100	sp|P0C1F0|NA11_ANTEL	Delta-actitoxin-Ael1b OS=Anthopleura elegantissima OX=6110 PE=1 SV=1			1.5376	98.05	GNTLSGTYWLAGCPSGWHNCK	Carbamidomethyl(C)@13; Carbamidomethyl(C)@20		-0.000482596	2365.04	789.353	2365.04	789.353	3	15	1.1.1.3428.10	1	79.4201	9551.62	79.4269
2	13.07	13.07	100	100	100	sp|P0C1F0|NA11_ANTEL	Delta-actitoxin-Ael1b OS=Anthopleura elegantissima OX=6110 PE=1 SV=1			0.869666	99	GIACLCDSDGPSV	Carbamidomethyl(C)@4; Carbamidomethyl(C)@6	cleaved V-R@C-term	0.00307829	1349.56	675.788	1349.56	675.787	2	18	1.1.1.3170.9	1	73.1204	2922.56	73.2315
2	13.07	13.07	100	100	100	sp|P0C1F0|NA11_ANTEL	Delta-actitoxin-Ael1b OS=Anthopleura elegantissima OX=6110 PE=1 SV=1			0.69897	99	LCDSDGPSVR	Carbamidomethyl(C)@2	cleaved C-L@N-term	0.00408997	1104.49	553.253	1104.49	553.251	2	13	1.1.1.1483.9	0	32.5137	3029.84	32.4744
2	13.07	13.07	100	100	100	sp|P0C1F0|NA11_ANTEL	Delta-actitoxin-Ael1b OS=Anthopleura elegantissima OX=6110 PE=1 SV=1			0.343902	98.31	DSDGPSVR		cleaved C-D@N-term	0.00417814	831.376	416.695	831.372	416.693	2	12	1.1.1.352.3	0	7.4339	15123.7	7.4926
2	13.07	13.07	100	100	100	sp|P0C1F0|NA11_ANTEL	Delta-actitoxin-Ael1b OS=Anthopleura elegantissima OX=6110 PE=1 SV=1			0.0301184	99	GCPSGWHNCK	Carbamidomethyl(C)@2; Carbamidomethyl(C)@9; Lys->Arg@10	cleaved A-G@N-term	0.00116147	1229.48	615.749	1229.48	615.748	2	11	1.1.1.651.5	0	13.6488	922.322	13.7784
2	13.07	13.07	100	100	100	sp|P0C1F0|NA11_ANTEL	Delta-actitoxin-Ael1b OS=Anthopleura elegantissima OX=6110 PE=1 SV=1			0.0127808	47.19	CDSDGPSV	Carbamidomethyl(C)@1	cleaved L-C@N-term; cleaved V-R@C-term	0.00164292	835.303	418.659	835.302	418.658	2	10	1.1.1.1195.5	0	25.9795	2538.42	25.9424
2	13.07	13.07	100	100	100	sp|P0C1F0|NA11_ANTEL	Delta-actitoxin-Ael1b OS=Anthopleura elegantissima OX=6110 PE=1 SV=1			0.0101054	99	PSGWHNCK	Asn->Ser@6; Carbamidomethyl(C)@7	cleaved C-P@N-term	0.00458561	957.417	479.716	957.413	479.714	2	10	1.1.1.492.11	0	10.4973	4589.27	10.4549
2	13.07	13.07	100	100	100	sp|P0C1F0|NA11_ANTEL	Delta-actitoxin-Ael1b OS=Anthopleura elegantissima OX=6110 PE=1 SV=1			0.00656377	96.73	IACLCDSDGPSVR	Carbamidomethyl(C)@3; Carbamidomethyl(C)@5; Val->Gly@12	cleaved G-I@N-term	0.00675812	1406.6	704.307	1406.59	704.303	2	14	1.1.1.2046.7	1	46.0697	157973	46.1238
2	13.07	13.07	100	100	100	sp|P0C1F0|NA11_ANTEL	Delta-actitoxin-Ael1b OS=Anthopleura elegantissima OX=6110 PE=1 SV=1			0.000869459	15.35	LAGCPSGWHNCKSSGQLIG	Carbamidomethyl(C)@4; Carbamidomethyl(C)@11	cleaved W-L@N-term; cleaved G-A@C-term; missed K-S@12	-0.0782953	2027.85	1014.93	2027.93	1014.97	2	8	1.1.1.2766.8	1	63.4745	840.638	63.5045
2	13.07	13.07	100	100	100	sp|P0C1F0|NA11_ANTEL	Delta-actitoxin-Ael1b OS=Anthopleura elegantissima OX=6110 PE=1 SV=1			0	99	CDSDGPSVR	Carbamidomethyl(C)@1	cleaved L-C@N-term	0.00471889	991.408	496.711	991.403	496.709	2	13	1.1.1.442.7	0	9.3997	17224.3	9.4363
2	13.07	13.07	100	100	100	sp|P0C1F0|NA11_ANTEL	Delta-actitoxin-Ael1b OS=Anthopleura elegantissima OX=6110 PE=1 SV=1			0	98.79	CDSDGPSVR	Carbamidomethyl(C)@1	cleaved L-C@N-term	0.00496303	991.408	496.711	991.403	496.709	2	12	1.1.1.456.9	0	9.6788	16831.3	9.5065
2	13.07	13.07	100	100	100	sp|P0C1F0|NA11_ANTEL	Delta-actitoxin-Ael1b OS=Anthopleura elegantissima OX=6110 PE=1 SV=1			0	95.38	CDSDGPSVR	Carbamidomethyl(C)@1	cleaved L-C@N-term	0.00374233	991.407	496.711	991.403	496.709	2	9	1.1.1.418.8	0	8.8267	3876.18	9.0391
2	13.07	13.07	100	100	100	sp|P0C1F0|NA11_ANTEL	Delta-actitoxin-Ael1b OS=Anthopleura elegantissima OX=6110 PE=1 SV=1			0	26.26	CLCDSDGPSVR	Carbamidomethyl(C)@1; Cys->Leu@3; Gly->Ser@7	cleaved A-C@N-term	0.056434	1247.64	624.826	1247.58	624.798	2	12	1.1.1.3103.3	0	71.5463	4724.78	71.5273
2	13.07	13.07	100	100	100	sp|P0C1F0|NA11_ANTEL	Delta-actitoxin-Ael1b OS=Anthopleura elegantissima OX=6110 PE=1 SV=1			0	22.51	DSDGPSVR		cleaved C-D@N-term	0.00381193	831.376	416.695	831.372	416.693	2	9	1.1.1.338.4	0	7.1443	8671.75	7.3444
2	13.07	13.07	100	100	100	sp|P0C1F0|NA11_ANTEL	Delta-actitoxin-Ael1b OS=Anthopleura elegantissima OX=6110 PE=1 SV=1			0	22.51	GCPSGWHNCK	Carbamidomethyl(C)@2; Asn->Ser@8; Carbamidomethyl(C)@9	cleaved A-G@N-term	0.0027056	1174.47	588.241	1174.46	588.24	2	12	1.1.1.484.6	0	10.3015	5784.77	10.4549
2	13.07	13.07	100	100	100	sp|P0C1F0|NA11_ANTEL	Delta-actitoxin-Ael1b OS=Anthopleura elegantissima OX=6110 PE=1 SV=1			0	26.08	GIACLCDSDGPSV	Carbamidomethyl(C)@4; Leu->Asn@5; Carbamidomethyl(C)@6	cleaved V-R@C-term	0.0426279	1350.56	676.288	1350.52	676.266	2	14	1.1.1.3176.3	0	73.2676	1375.19	73.2562
2	13.07	13.07	100	100	100	sp|P0C1F0|NA11_ANTEL	Delta-actitoxin-Ael1b OS=Anthopleura elegantissima OX=6110 PE=1 SV=1			0	27.62	GIACLCDSDGPSVR	Ala->Pro@3; Carbamidomethyl(C)@4; Carbamidomethyl(C)@6		0.00252812	1531.68	766.846	1531.68	766.845	2	22	1.1.1.2900.5	0	66.7555	241779	66.8845
2	13.07	13.07	100	100	100	sp|P0C1F0|NA11_ANTEL	Delta-actitoxin-Ael1b OS=Anthopleura elegantissima OX=6110 PE=1 SV=1			0	27.62	GIACLCDSDGPSVR	Ala->Pro@3; Carbamidomethyl(C)@4; Carbamidomethyl(C)@6		0.00350468	1531.68	766.847	1531.68	766.845	2	17	1.1.1.2977.8	0	68.4605	27184.8	68.6844
2	13.07	13.07	100	100	100	sp|P0C1F0|NA11_ANTEL	Delta-actitoxin-Ael1b OS=Anthopleura elegantissima OX=6110 PE=1 SV=1			0	27.62	GIACLCDSDGPSVR	Ala->Pro@3; Carbamidomethyl(C)@4; Carbamidomethyl(C)@6		0.00715349	1531.68	511.568	1531.68	511.566	3	18	1.1.1.2991.7	0	68.7911	6331.72	68.6844
2	13.07	13.07	100	100	100	sp|P0C1F0|NA11_ANTEL	Delta-actitoxin-Ael1b OS=Anthopleura elegantissima OX=6110 PE=1 SV=1			0	27.21	GIACLCDSDGPSVR	Ala->Pro@3; Carbamidomethyl(C)@4; Carbamidomethyl(C)@6; Deamidated(R)@14		0.0182684	1532.68	767.346	1532.66	767.337	2	14	1.1.1.2911.11	0	67.0255	119430	66.8845
2	13.07	13.07	100	100	100	sp|P0C1F0|NA11_ANTEL	Delta-actitoxin-Ael1b OS=Anthopleura elegantissima OX=6110 PE=1 SV=1			0	25.1	GIACLCDSDGPSVR	Ala->Pro@3; Carbamidomethyl(C)@4; Carbamidomethyl(C)@6; Carbamidomethyl(S)@8		-0.00355475	1588.69	795.354	1588.7	795.356	2	11	1.1.1.2901.16	0	66.7807	827.006	66.7608
2	13.07	13.07	100	100	100	sp|P0C1F0|NA11_ANTEL	Delta-actitoxin-Ael1b OS=Anthopleura elegantissima OX=6110 PE=1 SV=1			0	24.8	GIACLCDSDGPSVR	Carbamidomethyl@N-term; Ala->Pro@3; Carbamidomethyl(C)@4; Carbamidomethyl(C)@6		0.00169428	1588.7	795.357	1588.7	795.356	2	11	1.1.1.2914.10	0	67.0977	1796.19	67.1538
2	13.07	13.07	100	100	100	sp|P0C1F0|NA11_ANTEL	Delta-actitoxin-Ael1b OS=Anthopleura elegantissima OX=6110 PE=1 SV=1			0	23.14	GIACLCDSDGPSVR	Ala->His@3; Carbamidomethyl(C)@4; Leu->Met@5; Carbamidomethyl(C)@6		-0.0398878	1589.6	530.874	1589.64	530.887	3	12	1.1.1.2910.2	0	66.989	7134.58	66.9332
2	13.07	13.07	100	100	100	sp|P0C1F0|NA11_ANTEL	Delta-actitoxin-Ael1b OS=Anthopleura elegantissima OX=6110 PE=1 SV=1			0	22.39	GIACLCDSDGPSVR	Carbamidomethyl(C)@4; Cys->Glu@6		0.0526067	1474.72	492.582	1474.67	492.565	3	9	1.1.1.2775.7	0	63.6865	1307.29	63.6783
2	13.07	13.07	100	100	100	sp|P0C1F0|NA11_ANTEL	Delta-actitoxin-Ael1b OS=Anthopleura elegantissima OX=6110 PE=1 SV=1			0	21.67	GIACLCDSDGPSVR	Carbamidomethyl(C)@4; Carbamidomethyl(C)@6; Asp->Asn@7; Phospho(S)@8		-0.0482564	1584.59	529.205	1584.64	529.221	3	12	1.1.1.2914.5	1	67.0894	10954.8	66.9332
2	13.07	13.07	100	100	100	sp|P0C1F0|NA11_ANTEL	Delta-actitoxin-Ael1b OS=Anthopleura elegantissima OX=6110 PE=1 SV=1			0	21.44	GIACLCDSDGPSVR	Carbamidomethyl(C)@4; Carbamidomethyl(C)@6; Asp->Asn@7; Phospho(S)@8		-0.0482564	1584.59	529.205	1584.64	529.221	3	12	1.1.1.2902.6	1	66.7972	10954.8	66.9332
2	13.07	13.07	100	100	100	sp|P0C1F0|NA11_ANTEL	Delta-actitoxin-Ael1b OS=Anthopleura elegantissima OX=6110 PE=1 SV=1			0	20.98	GIACLCDSDGPSVR	Ala->Pro@3; Carbamidomethyl(C)@4; Carbamidomethyl(C)@6; Dehydrated(D)@9		0.00389371	1513.67	505.564	1513.67	505.562	3	12	1.1.1.2902.4	0	66.7939	4180.85	66.8845
2	13.07	13.07	100	100	100	sp|P0C1F0|NA11_ANTEL	Delta-actitoxin-Ael1b OS=Anthopleura elegantissima OX=6110 PE=1 SV=1			0	67.38	GNTLSGTYWLAGCPSGWHNCK	Carbamidomethyl(C)@13; Carbamidomethyl(C)@20		0.023674	2365.06	592.272	2365.04	592.266	4	8	1.1.1.3430.4	1	79.4596	271.882	79.4269
2	13.07	13.07	100	100	100	sp|P0C1F0|NA11_ANTEL	Delta-actitoxin-Ael1b OS=Anthopleura elegantissima OX=6110 PE=1 SV=1			0	24.65	IACLCDSDGPSV	Delta:H(2)C(2)@N-term; Carbamidomethyl(C)@3; Carbamidomethyl(C)@5	cleaved G-I@N-term; cleaved V-R@C-term	0.00754918	1318.56	660.288	1318.55	660.284	2	9	1.1.1.3235.9	1	74.709	744.961	74.6933
2	13.07	13.07	100	100	100	sp|P0C1F0|NA11_ANTEL	Delta-actitoxin-Ael1b OS=Anthopleura elegantissima OX=6110 PE=1 SV=1			0	64.55	IACLCDSDGPSVR	Carbamidomethyl(C)@3; Carbamidomethyl(C)@5; Ser->Ala@7; Pro->Ser@10	cleaved G-I@N-term	-0.0267393	1422.6	712.306	1422.62	712.319	2	13	1.1.1.1153.8	1	25.0191	11316.5	25.198
2	13.07	13.07	100	100	100	sp|P0C1F0|NA11_ANTEL	Delta-actitoxin-Ael1b OS=Anthopleura elegantissima OX=6110 PE=1 SV=1			0	37.24	IACLCDSDGPSVR	Ala->Pro@2; Carbamidomethyl(C)@3; Carbamidomethyl(C)@5	cleaved G-I@N-term	0.00177505	1474.66	738.335	1474.65	738.334	2	14	1.1.1.2778.19	0	63.7704	3164.16	63.7771
2	13.07	13.07	100	100	100	sp|P0C1F0|NA11_ANTEL	Delta-actitoxin-Ael1b OS=Anthopleura elegantissima OX=6110 PE=1 SV=1			0	33.96	IACLCDSDGPSVR	Carbamidomethyl(C)@3; Cys->Tyr@5; Asp->Asn@6	cleaved G-I@N-term	-0.0228168	1450.66	726.34	1450.69	726.351	2	13	1.1.1.2564.4	1	58.5221	6245.23	58.606
2	13.07	13.07	100	100	100	sp|P0C1F0|NA11_ANTEL	Delta-actitoxin-Ael1b OS=Anthopleura elegantissima OX=6110 PE=1 SV=1			0	99	LCDSDGPSVR	Carbamidomethyl(C)@2	cleaved C-L@N-term	0.00445618	1104.49	553.253	1104.49	553.251	2	12	1.1.1.1471.7	0	32.2527	2694.29	32.4677
2	13.07	13.07	100	100	100	sp|P0C1F0|NA11_ANTEL	Delta-actitoxin-Ael1b OS=Anthopleura elegantissima OX=6110 PE=1 SV=1			0	99	SSGQLIGACCK	Carbamidomethyl(C)@9; Carbamidomethyl(C)@10		0.00458205	1179.54	590.778	1179.54	590.776	2	15	1.1.1.1719.8	1	38.1666	6277.87	38.2512
2	13.07	13.07	100	100	100	sp|P0C1F0|NA11_ANTEL	Delta-actitoxin-Ael1b OS=Anthopleura elegantissima OX=6110 PE=1 SV=1			0	21.23	SSGQLIGACCK	Gln->Pro@4; Carbamidomethyl(C)@9; Carbamidomethyl(C)@10		0.00441427	1148.54	575.275	1148.53	575.273	2	9	1.1.1.2034.18	1	45.7909	974.553	45.7733
2	13.07	13.07	100	100	100	sp|P0C1F0|NA11_ANTEL	Delta-actitoxin-Ael1b OS=Anthopleura elegantissima OX=6110 PE=1 SV=1			0	32.94	SSGQLIGACCKQ	Gln->Pro@4; Carbamidomethyl(C)@9; Carbamidomethyl(C)@10	missed K-Q@11	0.02445	1276.61	639.315	1276.59	639.302	2	11	1.1.1.2040.18	1	45.9386	2003.12	46.02
3	8.87	11.92	100	100	73.47	sp|P01530|NA1A_ANTXA	Delta-actitoxin-Axm1a OS=Anthopleura xanthogrammica OX=6112 PE=1 SV=1			2	99	AHGPTIGWCCK	Ala->Asp@1; Ile->Val@6; Carbamidomethyl(C)@9; Carbamidomethyl(C)@10		0.00404926	1315.55	658.781	1315.54	658.779	2	18	1.1.1.2183.4	1	49.2641	5662.58	49.3908
3	8.87	11.92	100	100	73.47	sp|P01530|NA1A_ANTXA	Delta-actitoxin-Axm1a OS=Anthopleura xanthogrammica OX=6112 PE=1 SV=1			2	99	AHGPTIGWCCKQ	Carbamidomethyl(C)@9; Carbamidomethyl(C)@10	missed K-Q@11	0.00302495	1413.63	707.823	1413.63	707.821	2	13	1.1.1.2285.7	1	51.7528	9077.65	51.5844
3	8.87	11.92	100	100	73.47	sp|P01530|NA1A_ANTXA	Delta-actitoxin-Axm1a OS=Anthopleura xanthogrammica OX=6112 PE=1 SV=1			2	99	VSCLCDSDGPSVR	Phospho(S)@2; Carbamidomethyl(C)@3; Carbamidomethyl(C)@5	cleaved G-V@N-term	0.0632852	1530.65	766.331	1530.58	766.299	2	15	1.1.1.3355.5	1	77.6368	1509.49	77.7165
3	8.87	11.92	100	100	73.47	sp|P01530|NA1A_ANTXA	Delta-actitoxin-Axm1a OS=Anthopleura xanthogrammica OX=6112 PE=1 SV=1			1.35655	99	GVSCLCDSDGPSVR	Carbamidomethyl(C)@4; Carbamidomethyl(C)@6		0.00497808	1507.64	754.83	1507.64	754.827	2	21	1.1.1.2388.7	0	54.2902	26964.7	54.4436
3	8.87	11.92	100	100	73.47	sp|P01530|NA1A_ANTXA	Delta-actitoxin-Axm1a OS=Anthopleura xanthogrammica OX=6112 PE=1 SV=1			0.756962	99	GVSCLCDSDGPSV	Carbamidomethyl(C)@4; Carbamidomethyl(C)@6	cleaved V-R@C-term	0.00501491	1351.54	676.779	1351.54	676.776	2	22	1.1.1.2816.6	1	64.686	5629.89	64.7976
3	8.87	11.92	100	100	73.47	sp|P01530|NA1A_ANTXA	Delta-actitoxin-Axm1a OS=Anthopleura xanthogrammica OX=6112 PE=1 SV=1			0.645892	87.32	GNTLSGTLWLYPSGCPSGWHNCK	Carbamidomethyl(C)@15; Carbamidomethyl(C)@22		0.00504301	2591.17	864.732	2591.17	864.73	3	12	1.1.1.3716.8	1	86.3164	6880.08	86.4489
3	8.87	11.92	100	100	73.47	sp|P01530|NA1A_ANTXA	Delta-actitoxin-Axm1a OS=Anthopleura xanthogrammica OX=6112 PE=1 SV=1			0.0649968	81.93	LYPSGCPSGWHNCK	Carbamidomethyl(C)@6; Carbamidomethyl(C)@13	cleaved W-L@N-term	0.00753328	1661.72	554.912	1661.71	554.91	3	12	1.1.1.2276.7	1	51.5199	2777.36	51.6091
3	8.87	11.92	100	100	73.47	sp|P01530|NA1A_ANTXA	Delta-actitoxin-Axm1a OS=Anthopleura xanthogrammica OX=6112 PE=1 SV=1			0.0390538	61.71	SGTLWLYPSGCPSGWHNCK	Carbamidomethyl(C)@11; Carbamidomethyl(C)@18	cleaved L-S@N-term	0.00165272	2205.97	736.332	2205.97	736.331	3	11	1.1.1.3404.3	1	78.8248	1280.62	78.9346
3	8.87	11.92	100	100	73.47	sp|P01530|NA1A_ANTXA	Delta-actitoxin-Axm1a OS=Anthopleura xanthogrammica OX=6112 PE=1 SV=1			0.00261362	26.62	AHGPTIGW		cleaved W-C@C-term	0.00429991	837.418	419.716	837.413	419.714	2	6	1.1.1.2693.3	1	61.6743	1284.01	61.6201
3	8.87	11.92	100	100	73.47	sp|P01530|NA1A_ANTXA	Delta-actitoxin-Axm1a OS=Anthopleura xanthogrammica OX=6112 PE=1 SV=1			0.000434512	92.74	GVSCLCDSDGPS	Carbamidomethyl(C)@4; Carbamidomethyl(C)@6	cleaved S-V@C-term	-1.013	1251.46	626.736	1252.47	627.242	2	12	1.1.1.2261.16	1	51.1746	3523.19	50.9579
3	8.87	11.92	100	100	73.47	sp|P01530|NA1A_ANTXA	Delta-actitoxin-Axm1a OS=Anthopleura xanthogrammica OX=6112 PE=1 SV=1			0	99	AHGPTIGWCCK	Carbamidomethyl(C)@9; Carbamidomethyl(C)@10		0.00726788	1285.58	429.533	1285.57	429.53	3	13	1.1.1.2287.6	0	51.7974	22665.7	51.8572
3	8.87	11.92	100	100	73.47	sp|P01530|NA1A_ANTXA	Delta-actitoxin-Axm1a OS=Anthopleura xanthogrammica OX=6112 PE=1 SV=1			0	98.14	AHGPTIGWCCK	Ala->Asp@1; Ile->Val@6; Carbamidomethyl(C)@9; Carbamidomethyl(C)@10		0.00516512	1315.55	439.524	1315.54	439.522	3	15	1.1.1.2191.2	1	49.444	11604.6	49.3667
3	8.87	11.92	100	100	73.47	sp|P01530|NA1A_ANTXA	Delta-actitoxin-Axm1a OS=Anthopleura xanthogrammica OX=6112 PE=1 SV=1			0	94.91	AHGPTIGWCCK	Carbamidomethyl(C)@9; Carbamidomethyl(C)@10		1.0084	1286.58	429.867	1285.57	429.53	3	13	1.1.1.2297.5	1	52.0433	12990.2	51.8572
3	8.87	11.92	100	100	73.47	sp|P01530|NA1A_ANTXA	Delta-actitoxin-Axm1a OS=Anthopleura xanthogrammica OX=6112 PE=1 SV=1			0	99	AHGPTIGWCCKQ	Carbamidomethyl(C)@9; Carbamidomethyl(C)@10	missed K-Q@11	0.00523943	1413.63	472.218	1413.63	472.217	3	12	1.1.1.2271.8	0	51.3946	31535.3	51.5596
3	8.87	11.92	100	100	73.47	sp|P01530|NA1A_ANTXA	Delta-actitoxin-Axm1a OS=Anthopleura xanthogrammica OX=6112 PE=1 SV=1			0	99	AHGPTIGWCCKQ	Ala->Asp@1; Ile->Val@6; Carbamidomethyl(C)@9; Carbamidomethyl(C)@10	missed K-Q@11	0.0430537	1443.65	482.222	1443.6	482.208	3	12	1.1.1.1686.14	1	37.3455	6253.95	37.5051
3	8.87	11.92	100	100	73.47	sp|P01530|NA1A_ANTXA	Delta-actitoxin-Axm1a OS=Anthopleura xanthogrammica OX=6112 PE=1 SV=1			0	47.19	CDSDGPSV	Carbamidomethyl(C)@1	cleaved L-C@N-term; cleaved V-R@C-term	0.00164292	835.303	418.659	835.302	418.658	2	10	1.1.1.1195.5	0	25.9795	2538.42	25.9424
3	8.87	11.92	100	100	73.47	sp|P01530|NA1A_ANTXA	Delta-actitoxin-Axm1a OS=Anthopleura xanthogrammica OX=6112 PE=1 SV=1			0	99	CDSDGPSVR	Carbamidomethyl(C)@1	cleaved L-C@N-term	0.00435268	991.407	496.711	991.403	496.709	2	14	1.1.1.429.3	0	9.0837	14136.5	9.3121
3	8.87	11.92	100	100	73.47	sp|P01530|NA1A_ANTXA	Delta-actitoxin-Axm1a OS=Anthopleura xanthogrammica OX=6112 PE=1 SV=1			0	99	CDSDGPSVR	Carbamidomethyl(C)@1	cleaved L-C@N-term	0.00471889	991.408	496.711	991.403	496.709	2	13	1.1.1.442.7	0	9.3997	17224.3	9.4363
3	8.87	11.92	100	100	73.47	sp|P01530|NA1A_ANTXA	Delta-actitoxin-Axm1a OS=Anthopleura xanthogrammica OX=6112 PE=1 SV=1			0	98.79	CDSDGPSVR	Carbamidomethyl(C)@1	cleaved L-C@N-term	0.00496303	991.408	496.711	991.403	496.709	2	12	1.1.1.456.9	0	9.6788	16831.3	9.5065
3	8.87	11.92	100	100	73.47	sp|P01530|NA1A_ANTXA	Delta-actitoxin-Axm1a OS=Anthopleura xanthogrammica OX=6112 PE=1 SV=1			0	95.38	CDSDGPSVR	Carbamidomethyl(C)@1	cleaved L-C@N-term	0.00374233	991.407	496.711	991.403	496.709	2	9	1.1.1.418.8	0	8.8267	3876.18	9.0391
3	8.87	11.92	100	100	73.47	sp|P01530|NA1A_ANTXA	Delta-actitoxin-Axm1a OS=Anthopleura xanthogrammica OX=6112 PE=1 SV=1			0	26.26	CLCDSDGPSVR	Carbamidomethyl(C)@1; Cys->Leu@3; Gly->Ser@7	cleaved S-C@N-term	0.056434	1247.64	624.826	1247.58	624.798	2	12	1.1.1.3103.3	0	71.5463	4724.78	71.5273
3	8.87	11.92	100	100	73.47	sp|P01530|NA1A_ANTXA	Delta-actitoxin-Axm1a OS=Anthopleura xanthogrammica OX=6112 PE=1 SV=1			0	98.31	DSDGPSVR		cleaved C-D@N-term	0.00417814	831.376	416.695	831.372	416.693	2	12	1.1.1.352.3	0	7.4339	15123.7	7.4926
3	8.87	11.92	100	100	73.47	sp|P01530|NA1A_ANTXA	Delta-actitoxin-Axm1a OS=Anthopleura xanthogrammica OX=6112 PE=1 SV=1			0	22.51	DSDGPSVR		cleaved C-D@N-term	0.00381193	831.376	416.695	831.372	416.693	2	9	1.1.1.338.4	0	7.1443	8671.75	7.3444
3	8.87	11.92	100	100	73.47	sp|P01530|NA1A_ANTXA	Delta-actitoxin-Axm1a OS=Anthopleura xanthogrammica OX=6112 PE=1 SV=1			0	99	GCPSGWHNCK	Carbamidomethyl(C)@2; Carbamidomethyl(C)@9; Lys->Arg@10	cleaved S-G@N-term	0.00116147	1229.48	615.749	1229.48	615.748	2	11	1.1.1.651.5	0	13.6488	922.322	13.7784
3	8.87	11.92	100	100	73.47	sp|P01530|NA1A_ANTXA	Delta-actitoxin-Axm1a OS=Anthopleura xanthogrammica OX=6112 PE=1 SV=1			0	22.51	GCPSGWHNCK	Carbamidomethyl(C)@2; Asn->Ser@8; Carbamidomethyl(C)@9	cleaved S-G@N-term	0.0027056	1174.47	588.241	1174.46	588.24	2	12	1.1.1.484.6	0	10.3015	5784.77	10.4549
3	8.87	11.92	100	100	73.47	sp|P01530|NA1A_ANTXA	Delta-actitoxin-Axm1a OS=Anthopleura xanthogrammica OX=6112 PE=1 SV=1			0	71.51	GVSCLCDSDGPSV	Carbamidomethyl(C)@4; Carbamidomethyl(C)@6	cleaved V-R@C-term	-0.977773	1350.56	676.288	1351.54	676.776	2	15	1.1.1.3176.3	0	73.2676	1375.19	73.2562
3	8.87	11.92	100	100	73.47	sp|P01530|NA1A_ANTXA	Delta-actitoxin-Axm1a OS=Anthopleura xanthogrammica OX=6112 PE=1 SV=1			0	99	LCDSDGPSVR	Carbamidomethyl(C)@2	cleaved C-L@N-term	0.00408997	1104.49	553.253	1104.49	553.251	2	13	1.1.1.1483.9	0	32.5137	3029.84	32.4744
3	8.87	11.92	100	100	73.47	sp|P01530|NA1A_ANTXA	Delta-actitoxin-Axm1a OS=Anthopleura xanthogrammica OX=6112 PE=1 SV=1			0	99	LCDSDGPSVR	Carbamidomethyl(C)@2	cleaved C-L@N-term	0.00445618	1104.49	553.253	1104.49	553.251	2	12	1.1.1.1471.7	0	32.2527	2694.29	32.4677
3	8.87	11.92	100	100	73.47	sp|P01530|NA1A_ANTXA	Delta-actitoxin-Axm1a OS=Anthopleura xanthogrammica OX=6112 PE=1 SV=1			0	99	PSGWHNCK	Asn->Ser@6; Carbamidomethyl(C)@7	cleaved C-P@N-term	0.00458561	957.417	479.716	957.413	479.714	2	10	1.1.1.492.11	0	10.4973	4589.27	10.4549
3	8.87	11.92	100	100	73.47	sp|P01530|NA1A_ANTXA	Delta-actitoxin-Axm1a OS=Anthopleura xanthogrammica OX=6112 PE=1 SV=1			0	23.14	VSCLCDSDGPSVR	Val->Leu@1; Ser->Pro@2; Carbamidomethyl(C)@3; Carbamidomethyl(C)@5	cleaved G-V@N-term	0.00177505	1474.66	738.335	1474.65	738.334	2	14	1.1.1.2778.19	0	63.7704	3164.16	63.7771
3	8.87	11.92	100	100	73.47	sp|P01530|NA1A_ANTXA	Delta-actitoxin-Axm1a OS=Anthopleura xanthogrammica OX=6112 PE=1 SV=1			0	17	VSCLCDSDGPSVR	Carbamidomethyl(C)@3; Carbamidomethyl(C)@5; Pro->Ser@10	cleaved G-V@N-term	0.132308	1440.73	481.25	1440.6	481.206	3	10	1.1.1.2520.4	1	57.4858	580.496	57.4703
4	4.04	4.04	100	26.15	26.15	sp|P86862|VKT1_ANTEL	KappaPI-actitoxin-Ael3a OS=Anthopleura elegantissima OX=6110 PE=1 SV=1			2	99	FYYNSSTR			0.00243112	1036.46	519.239	1036.46	519.238	2	12	1.1.1.1728.4	1	38.3908	40286.1	38.4494
4	4.04	4.04	100	26.15	26.15	sp|P86862|VKT1_ANTEL	KappaPI-actitoxin-Ael3a OS=Anthopleura elegantissima OX=6110 PE=1 SV=1			2	99	INSICLLPK	Asn->Leu@2; Carbamidomethyl(C)@5		-0.0718567	1055.57	528.792	1055.64	528.828	2	11	1.1.1.4461.2	1	103.239	725.914	103.21
4	4.04	4.04	100	26.15	26.15	sp|P86862|VKT1_ANTEL	KappaPI-actitoxin-Ael3a OS=Anthopleura elegantissima OX=6110 PE=1 SV=1			0.000434512	36.94	CLLPK	Carbamidomethyl(C)@1	cleaved I-C@N-term	0.000754783	629.358	315.686	629.357	315.686	2	6	1.1.1.1843.2	1	41.1664	1825.05	41.3614
4	4.04	4.04	100	26.15	26.15	sp|P86862|VKT1_ANTEL	KappaPI-actitoxin-Ael3a OS=Anthopleura elegantissima OX=6110 PE=1 SV=1			0	49.45	FYYNSSTR			0.0049946	1036.47	519.24	1036.46	519.238	2	9	1.1.1.1716.5	1	38.0868	28124.5	38.3009
4	4.04	4.04	100	26.15	26.15	sp|P86862|VKT1_ANTEL	KappaPI-actitoxin-Ael3a OS=Anthopleura elegantissima OX=6110 PE=1 SV=1			0	99	INSICLLPK	Carbamidomethyl(C)@5		-0.000690859	1056.6	529.307	1056.6	529.307	2	11	1.1.1.3184.4	1	73.459	44746.5	73.7015
4	4.04	4.04	100	26.15	26.15	sp|P86862|VKT1_ANTEL	KappaPI-actitoxin-Ael3a OS=Anthopleura elegantissima OX=6110 PE=1 SV=1			0	99	INSICLLPK	Carbamidomethyl(C)@5		-0.00105707	1056.6	529.307	1056.6	529.307	2	15	1.1.1.3198.2	1	73.8054	50058.6	73.751
4	4.04	4.04	100	26.15	26.15	sp|P86862|VKT1_ANTEL	KappaPI-actitoxin-Ael3a OS=Anthopleura elegantissima OX=6110 PE=1 SV=1			0	27.33	INSICLLPK	Carbamidomethyl(C)@5; Leu->Thr@6		-0.0172839	1044.55	523.28	1044.56	523.289	2	10	1.1.1.2154.3	1	48.5636	5076.51	48.6734
4	4.04	4.04	100	26.15	26.15	sp|P86862|VKT1_ANTEL	KappaPI-actitoxin-Ael3a OS=Anthopleura elegantissima OX=6110 PE=1 SV=1			0	20.09	INSICLLPK	Carbamidomethyl(C)@5; Leu->Trp@7		-0.0307299	1129.56	565.79	1129.6	565.805	2	10	1.1.1.2436.11	1	55.4359	17312.1	55.4197
4	4.04	4.04	100	26.15	26.15	sp|P86862|VKT1_ANTEL	KappaPI-actitoxin-Ael3a OS=Anthopleura elegantissima OX=6110 PE=1 SV=1			0	24.36	INSICLLPKK	Asn->Thr@2; Carbamidomethyl(C)@5	missed K-K@9	-0.0863668	1171.61	586.814	1171.7	586.857	2	9	1.1.1.2598.14	1	59.3326	7520.2	59.3435
4	4.04	4.04	100	26.15	26.15	sp|P86862|VKT1_ANTEL	KappaPI-actitoxin-Ael3a OS=Anthopleura elegantissima OX=6110 PE=1 SV=1			0	17.84	NSICLLPK	Acetyl@N-term; Carbamidomethyl(C)@4	cleaved I-N@N-term	0.0192196	985.546	493.78	985.527	493.771	2	9	1.1.1.3012.3	1	69.3111	556.361	69.322
4	4.04	4.04	100	26.15	26.15	sp|P86862|VKT1_ANTEL	KappaPI-actitoxin-Ael3a OS=Anthopleura elegantissima OX=6110 PE=1 SV=1			0	25.58	RCEMFYYGGCGGNANNFNTLE	Carbamidomethyl(C)@2; Carbamidomethyl(C)@10	cleaved E-E@C-term; missed R-C@1	-0.939333	2472.05	825.024	2472.99	825.337	3	12	1.1.1.3178.3	1	73.3249	7853.25	73.4288
5	2.46	10.26	86.25	43.75	43.75	sp|P0DL54|NA126_ANEVI; sp|P0DL53|NA125_ANEVI; sp|P0DL52|NA124_ANEVI	Delta-actitoxin-Avd1e 3 OS=Anemonia viridis OX=51769 PE=3 SV=1; Delta-actitoxin-Avd1e 2 OS=Anemonia viridis OX=51769 PE=3 SV=1; Delta-actitoxin-Avd1e 1 OS=Anemonia viridis OX=51769 PE=3 SV=1			2	99	GNTLSGIIWL	Thr->Ser@3	cleaved L-A@C-term	0.00339588	1058.58	530.297	1058.58	530.295	2	15	1.1.1.4717.2	1	107.986	1656.3	107.979
5	2.46	10.26	86.25	43.75	43.75	sp|P0DL54|NA126_ANEVI; sp|P0DL53|NA125_ANEVI; sp|P0DL52|NA124_ANEVI	Delta-actitoxin-Avd1e 3 OS=Anemonia viridis OX=51769 PE=3 SV=1; Delta-actitoxin-Avd1e 2 OS=Anemonia viridis OX=51769 PE=3 SV=1; Delta-actitoxin-Avd1e 1 OS=Anemonia viridis OX=51769 PE=3 SV=1			0.374688	98.17	GIPCLCDSDGPSVR	Formyl@N-term; Carbamidomethyl(C)@4; Carbamidomethyl(C)@6		0.00236448	1559.67	780.844	1559.67	780.843	2	12	1.1.1.3399.4	0	78.7025	1058.86	78.8606
5	2.46	10.26	86.25	43.75	43.75	sp|P0DL54|NA126_ANEVI; sp|P0DL53|NA125_ANEVI; sp|P0DL52|NA124_ANEVI	Delta-actitoxin-Avd1e 3 OS=Anemonia viridis OX=51769 PE=3 SV=1; Delta-actitoxin-Avd1e 2 OS=Anemonia viridis OX=51769 PE=3 SV=1; Delta-actitoxin-Avd1e 1 OS=Anemonia viridis OX=51769 PE=3 SV=1			0.0680339	99	GIPCLCDSDGPSV	Carbamidomethyl(C)@4; Carbamidomethyl(C)@6	cleaved V-R@C-term	0.000611819	1375.58	688.795	1375.57	688.795	2	19	1.1.1.3382.8	0	78.2796	36730.4	78.5144
5	2.46	10.26	86.25	43.75	43.75	sp|P0DL54|NA126_ANEVI; sp|P0DL53|NA125_ANEVI; sp|P0DL52|NA124_ANEVI	Delta-actitoxin-Avd1e 3 OS=Anemonia viridis OX=51769 PE=3 SV=1; Delta-actitoxin-Avd1e 2 OS=Anemonia viridis OX=51769 PE=3 SV=1; Delta-actitoxin-Avd1e 1 OS=Anemonia viridis OX=51769 PE=3 SV=1			0.00877392	76.71	GIPCLCDSDGPS	Carbamidomethyl(C)@4; Carbamidomethyl(C)@6	cleaved S-V@C-term	0.00322984	1276.51	639.262	1276.51	639.26	2	14	1.1.1.2922.9	1	67.287	6332.67	67.3323
5	2.46	10.26	86.25	43.75	43.75	sp|P0DL54|NA126_ANEVI; sp|P0DL53|NA125_ANEVI; sp|P0DL52|NA124_ANEVI	Delta-actitoxin-Avd1e 3 OS=Anemonia viridis OX=51769 PE=3 SV=1; Delta-actitoxin-Avd1e 2 OS=Anemonia viridis OX=51769 PE=3 SV=1; Delta-actitoxin-Avd1e 1 OS=Anemonia viridis OX=51769 PE=3 SV=1			0.00174066	29.92	GNTLSGIIWLA		cleaved A-G@C-term	-0.0863553	1143.54	572.779	1143.63	572.822	2	10	1.1.1.2460.13	1	56.0036	4430.88	55.9888
5	2.46	10.26	86.25	43.75	43.75	sp|P0DL54|NA126_ANEVI; sp|P0DL53|NA125_ANEVI; sp|P0DL52|NA124_ANEVI	Delta-actitoxin-Avd1e 3 OS=Anemonia viridis OX=51769 PE=3 SV=1; Delta-actitoxin-Avd1e 2 OS=Anemonia viridis OX=51769 PE=3 SV=1; Delta-actitoxin-Avd1e 1 OS=Anemonia viridis OX=51769 PE=3 SV=1			0.00174066	88.25	IPCLCDSDGPSVR	Carbamidomethyl(C)@3; Carbamidomethyl(C)@5	cleaved G-I@N-term	0.00177505	1474.66	738.335	1474.65	738.334	2	14	1.1.1.2778.19	0	63.7704	3164.16	63.7771
5	2.46	10.26	86.25	43.75	43.75	sp|P0DL54|NA126_ANEVI; sp|P0DL53|NA125_ANEVI; sp|P0DL52|NA124_ANEVI	Delta-actitoxin-Avd1e 3 OS=Anemonia viridis OX=51769 PE=3 SV=1; Delta-actitoxin-Avd1e 2 OS=Anemonia viridis OX=51769 PE=3 SV=1; Delta-actitoxin-Avd1e 1 OS=Anemonia viridis OX=51769 PE=3 SV=1			0	47.19	CDSDGPSV	Carbamidomethyl(C)@1	cleaved L-C@N-term; cleaved V-R@C-term	0.00164292	835.303	418.659	835.302	418.658	2	10	1.1.1.1195.5	0	25.9795	2538.42	25.9424
5	2.46	10.26	86.25	43.75	43.75	sp|P0DL54|NA126_ANEVI; sp|P0DL53|NA125_ANEVI; sp|P0DL52|NA124_ANEVI	Delta-actitoxin-Avd1e 3 OS=Anemonia viridis OX=51769 PE=3 SV=1; Delta-actitoxin-Avd1e 2 OS=Anemonia viridis OX=51769 PE=3 SV=1; Delta-actitoxin-Avd1e 1 OS=Anemonia viridis OX=51769 PE=3 SV=1			0	99	CDSDGPSVR	Carbamidomethyl(C)@1	cleaved L-C@N-term	0.00435268	991.407	496.711	991.403	496.709	2	14	1.1.1.429.3	0	9.0837	14136.5	9.3121
5	2.46	10.26	86.25	43.75	43.75	sp|P0DL54|NA126_ANEVI; sp|P0DL53|NA125_ANEVI; sp|P0DL52|NA124_ANEVI	Delta-actitoxin-Avd1e 3 OS=Anemonia viridis OX=51769 PE=3 SV=1; Delta-actitoxin-Avd1e 2 OS=Anemonia viridis OX=51769 PE=3 SV=1; Delta-actitoxin-Avd1e 1 OS=Anemonia viridis OX=51769 PE=3 SV=1			0	99	CDSDGPSVR	Carbamidomethyl(C)@1	cleaved L-C@N-term	0.00471889	991.408	496.711	991.403	496.709	2	13	1.1.1.442.7	0	9.3997	17224.3	9.4363
5	2.46	10.26	86.25	43.75	43.75	sp|P0DL54|NA126_ANEVI; sp|P0DL53|NA125_ANEVI; sp|P0DL52|NA124_ANEVI	Delta-actitoxin-Avd1e 3 OS=Anemonia viridis OX=51769 PE=3 SV=1; Delta-actitoxin-Avd1e 2 OS=Anemonia viridis OX=51769 PE=3 SV=1; Delta-actitoxin-Avd1e 1 OS=Anemonia viridis OX=51769 PE=3 SV=1			0	98.79	CDSDGPSVR	Carbamidomethyl(C)@1	cleaved L-C@N-term	0.00496303	991.408	496.711	991.403	496.709	2	12	1.1.1.456.9	0	9.6788	16831.3	9.5065
5	2.46	10.26	86.25	43.75	43.75	sp|P0DL54|NA126_ANEVI; sp|P0DL53|NA125_ANEVI; sp|P0DL52|NA124_ANEVI	Delta-actitoxin-Avd1e 3 OS=Anemonia viridis OX=51769 PE=3 SV=1; Delta-actitoxin-Avd1e 2 OS=Anemonia viridis OX=51769 PE=3 SV=1; Delta-actitoxin-Avd1e 1 OS=Anemonia viridis OX=51769 PE=3 SV=1			0	95.38	CDSDGPSVR	Carbamidomethyl(C)@1	cleaved L-C@N-term	0.00374233	991.407	496.711	991.403	496.709	2	9	1.1.1.418.8	0	8.8267	3876.18	9.0391
5	2.46	10.26	86.25	43.75	43.75	sp|P0DL54|NA126_ANEVI; sp|P0DL53|NA125_ANEVI; sp|P0DL52|NA124_ANEVI	Delta-actitoxin-Avd1e 3 OS=Anemonia viridis OX=51769 PE=3 SV=1; Delta-actitoxin-Avd1e 2 OS=Anemonia viridis OX=51769 PE=3 SV=1; Delta-actitoxin-Avd1e 1 OS=Anemonia viridis OX=51769 PE=3 SV=1			0	26.26	CLCDSDGPSVR	Carbamidomethyl(C)@1; Cys->Leu@3; Gly->Ser@7	cleaved P-C@N-term	0.056434	1247.64	624.826	1247.58	624.798	2	12	1.1.1.3103.3	0	71.5463	4724.78	71.5273
5	2.46	10.26	86.25	43.75	43.75	sp|P0DL54|NA126_ANEVI; sp|P0DL53|NA125_ANEVI; sp|P0DL52|NA124_ANEVI	Delta-actitoxin-Avd1e 3 OS=Anemonia viridis OX=51769 PE=3 SV=1; Delta-actitoxin-Avd1e 2 OS=Anemonia viridis OX=51769 PE=3 SV=1; Delta-actitoxin-Avd1e 1 OS=Anemonia viridis OX=51769 PE=3 SV=1			0	98.31	DSDGPSVR		cleaved C-D@N-term	0.00417814	831.376	416.695	831.372	416.693	2	12	1.1.1.352.3	0	7.4339	15123.7	7.4926
5	2.46	10.26	86.25	43.75	43.75	sp|P0DL54|NA126_ANEVI; sp|P0DL53|NA125_ANEVI; sp|P0DL52|NA124_ANEVI	Delta-actitoxin-Avd1e 3 OS=Anemonia viridis OX=51769 PE=3 SV=1; Delta-actitoxin-Avd1e 2 OS=Anemonia viridis OX=51769 PE=3 SV=1; Delta-actitoxin-Avd1e 1 OS=Anemonia viridis OX=51769 PE=3 SV=1			0	22.51	DSDGPSVR		cleaved C-D@N-term	0.00381193	831.376	416.695	831.372	416.693	2	9	1.1.1.338.4	0	7.1443	8671.75	7.3444
5	2.46	10.26	86.25	43.75	43.75	sp|P0DL54|NA126_ANEVI; sp|P0DL53|NA125_ANEVI; sp|P0DL52|NA124_ANEVI	Delta-actitoxin-Avd1e 3 OS=Anemonia viridis OX=51769 PE=3 SV=1; Delta-actitoxin-Avd1e 2 OS=Anemonia viridis OX=51769 PE=3 SV=1; Delta-actitoxin-Avd1e 1 OS=Anemonia viridis OX=51769 PE=3 SV=1			0	99	GCPSGWHNCK	Carbamidomethyl(C)@2; Carbamidomethyl(C)@9; Lys->Arg@10	cleaved A-G@N-term	0.00116147	1229.48	615.749	1229.48	615.748	2	11	1.1.1.651.5	0	13.6488	922.322	13.7784
5	2.46	10.26	86.25	43.75	43.75	sp|P0DL54|NA126_ANEVI; sp|P0DL53|NA125_ANEVI; sp|P0DL52|NA124_ANEVI	Delta-actitoxin-Avd1e 3 OS=Anemonia viridis OX=51769 PE=3 SV=1; Delta-actitoxin-Avd1e 2 OS=Anemonia viridis OX=51769 PE=3 SV=1; Delta-actitoxin-Avd1e 1 OS=Anemonia viridis OX=51769 PE=3 SV=1			0	22.51	GCPSGWHNCK	Carbamidomethyl(C)@2; Asn->Ser@8; Carbamidomethyl(C)@9	cleaved A-G@N-term	0.0027056	1174.47	588.241	1174.46	588.24	2	12	1.1.1.484.6	0	10.3015	5784.77	10.4549
5	2.46	10.26	86.25	43.75	43.75	sp|P0DL54|NA126_ANEVI; sp|P0DL53|NA125_ANEVI; sp|P0DL52|NA124_ANEVI	Delta-actitoxin-Avd1e 3 OS=Anemonia viridis OX=51769 PE=3 SV=1; Delta-actitoxin-Avd1e 2 OS=Anemonia viridis OX=51769 PE=3 SV=1; Delta-actitoxin-Avd1e 1 OS=Anemonia viridis OX=51769 PE=3 SV=1			0	99	GIPCLCDSDGPSVR	Carbamidomethyl(C)@4; Carbamidomethyl(C)@6		0.00252812	1531.68	766.846	1531.68	766.845	2	22	1.1.1.2900.5	0	66.7555	241779	66.8845
5	2.46	10.26	86.25	43.75	43.75	sp|P0DL54|NA126_ANEVI; sp|P0DL53|NA125_ANEVI; sp|P0DL52|NA124_ANEVI	Delta-actitoxin-Avd1e 3 OS=Anemonia viridis OX=51769 PE=3 SV=1; Delta-actitoxin-Avd1e 2 OS=Anemonia viridis OX=51769 PE=3 SV=1; Delta-actitoxin-Avd1e 1 OS=Anemonia viridis OX=51769 PE=3 SV=1			0	99	GIPCLCDSDGPSVR	Carbamidomethyl(C)@4; Carbamidomethyl(C)@6		0.00350468	1531.68	766.847	1531.68	766.845	2	17	1.1.1.2977.8	0	68.4605	27184.8	68.6844
5	2.46	10.26	86.25	43.75	43.75	sp|P0DL54|NA126_ANEVI; sp|P0DL53|NA125_ANEVI; sp|P0DL52|NA124_ANEVI	Delta-actitoxin-Avd1e 3 OS=Anemonia viridis OX=51769 PE=3 SV=1; Delta-actitoxin-Avd1e 2 OS=Anemonia viridis OX=51769 PE=3 SV=1; Delta-actitoxin-Avd1e 1 OS=Anemonia viridis OX=51769 PE=3 SV=1			0	99	GIPCLCDSDGPSVR	Carbamidomethyl(C)@4; Carbamidomethyl(C)@6		0.00715349	1531.68	511.568	1531.68	511.566	3	18	1.1.1.2991.7	0	68.7911	6331.72	68.6844
5	2.46	10.26	86.25	43.75	43.75	sp|P0DL54|NA126_ANEVI; sp|P0DL53|NA125_ANEVI; sp|P0DL52|NA124_ANEVI	Delta-actitoxin-Avd1e 3 OS=Anemonia viridis OX=51769 PE=3 SV=1; Delta-actitoxin-Avd1e 2 OS=Anemonia viridis OX=51769 PE=3 SV=1; Delta-actitoxin-Avd1e 1 OS=Anemonia viridis OX=51769 PE=3 SV=1			0	62.78	GIPCLCDSDGPSVR	Carbamidomethyl(C)@4; Carbamidomethyl(C)@6; Deamidated(R)@14		0.0182684	1532.68	767.346	1532.66	767.337	2	14	1.1.1.2911.11	0	67.0255	119430	66.8845
5	2.46	10.26	86.25	43.75	43.75	sp|P0DL54|NA126_ANEVI; sp|P0DL53|NA125_ANEVI; sp|P0DL52|NA124_ANEVI	Delta-actitoxin-Avd1e 3 OS=Anemonia viridis OX=51769 PE=3 SV=1; Delta-actitoxin-Avd1e 2 OS=Anemonia viridis OX=51769 PE=3 SV=1; Delta-actitoxin-Avd1e 1 OS=Anemonia viridis OX=51769 PE=3 SV=1			0	50.87	GIPCLCDSDGPSVR	Carbamidomethyl(C)@4; Carbamidomethyl(C)@6; Carbamidomethyl(S)@8		-0.00355475	1588.69	795.354	1588.7	795.356	2	11	1.1.1.2901.16	0	66.7807	827.006	66.7608
5	2.46	10.26	86.25	43.75	43.75	sp|P0DL54|NA126_ANEVI; sp|P0DL53|NA125_ANEVI; sp|P0DL52|NA124_ANEVI	Delta-actitoxin-Avd1e 3 OS=Anemonia viridis OX=51769 PE=3 SV=1; Delta-actitoxin-Avd1e 2 OS=Anemonia viridis OX=51769 PE=3 SV=1; Delta-actitoxin-Avd1e 1 OS=Anemonia viridis OX=51769 PE=3 SV=1			0	50.87	GIPCLCDSDGPSVR	Carbamidomethyl@N-term; Carbamidomethyl(C)@4; Carbamidomethyl(C)@6		0.00169428	1588.7	795.357	1588.7	795.356	2	11	1.1.1.2914.10	0	67.0977	1796.19	67.1538
5	2.46	10.26	86.25	43.75	43.75	sp|P0DL54|NA126_ANEVI; sp|P0DL53|NA125_ANEVI; sp|P0DL52|NA124_ANEVI	Delta-actitoxin-Avd1e 3 OS=Anemonia viridis OX=51769 PE=3 SV=1; Delta-actitoxin-Avd1e 2 OS=Anemonia viridis OX=51769 PE=3 SV=1; Delta-actitoxin-Avd1e 1 OS=Anemonia viridis OX=51769 PE=3 SV=1			0	41.75	GIPCLCDSDGPSVR	Carbamidomethyl(C)@4; Carbamidomethyl(C)@6		0.0780896	1531.75	766.884	1531.68	766.845	2	7	1.1.1.3576.9	1	82.9351	1652.67	82.9435
5	2.46	10.26	86.25	43.75	43.75	sp|P0DL54|NA126_ANEVI; sp|P0DL53|NA125_ANEVI; sp|P0DL52|NA124_ANEVI	Delta-actitoxin-Avd1e 3 OS=Anemonia viridis OX=51769 PE=3 SV=1; Delta-actitoxin-Avd1e 2 OS=Anemonia viridis OX=51769 PE=3 SV=1; Delta-actitoxin-Avd1e 1 OS=Anemonia viridis OX=51769 PE=3 SV=1			0	37.24	GIPCLCDSDGPSVR	Carbamidomethyl(C)@4; Carbamidomethyl(C)@6; Dehydrated(D)@9		0.00389371	1513.67	505.564	1513.67	505.562	3	12	1.1.1.2902.4	0	66.7939	4180.85	66.8845
5	2.46	10.26	86.25	43.75	43.75	sp|P0DL54|NA126_ANEVI; sp|P0DL53|NA125_ANEVI; sp|P0DL52|NA124_ANEVI	Delta-actitoxin-Avd1e 3 OS=Anemonia viridis OX=51769 PE=3 SV=1; Delta-actitoxin-Avd1e 2 OS=Anemonia viridis OX=51769 PE=3 SV=1; Delta-actitoxin-Avd1e 1 OS=Anemonia viridis OX=51769 PE=3 SV=1			0	27.62	GIPCLCDSDGPSVR	Pro->Ala@3; Carbamidomethyl(C)@4; Carbamidomethyl(C)@6		0.00279732	1505.66	753.839	1505.66	753.837	2	21	1.1.1.2702.7	0	61.9108	7443.36	62.0624
5	2.46	10.26	86.25	43.75	43.75	sp|P0DL54|NA126_ANEVI; sp|P0DL53|NA125_ANEVI; sp|P0DL52|NA124_ANEVI	Delta-actitoxin-Avd1e 3 OS=Anemonia viridis OX=51769 PE=3 SV=1; Delta-actitoxin-Avd1e 2 OS=Anemonia viridis OX=51769 PE=3 SV=1; Delta-actitoxin-Avd1e 1 OS=Anemonia viridis OX=51769 PE=3 SV=1			0	27.62	GIPCLCDSDGPSVR	Carbamidomethyl(C)@4; Carbamidomethyl(C)@6; Asp->His@7		-0.0195663	1553.69	518.903	1553.71	518.91	3	9	1.1.1.2905.5	0	66.866	1269.02	66.9578
5	2.46	10.26	86.25	43.75	43.75	sp|P0DL54|NA126_ANEVI; sp|P0DL53|NA125_ANEVI; sp|P0DL52|NA124_ANEVI	Delta-actitoxin-Avd1e 3 OS=Anemonia viridis OX=51769 PE=3 SV=1; Delta-actitoxin-Avd1e 2 OS=Anemonia viridis OX=51769 PE=3 SV=1; Delta-actitoxin-Avd1e 1 OS=Anemonia viridis OX=51769 PE=3 SV=1			0	15.25	GIPCLCDSDGPSVR	Gly->Asp@1; Carbamidomethyl(C)@4; Carbamidomethyl(C)@6		-0.0827985	1589.6	530.874	1589.68	530.901	3	10	1.1.1.2910.2	0	66.989	7134.58	66.9332
5	2.46	10.26	86.25	43.75	43.75	sp|P0DL54|NA126_ANEVI; sp|P0DL53|NA125_ANEVI; sp|P0DL52|NA124_ANEVI	Delta-actitoxin-Avd1e 3 OS=Anemonia viridis OX=51769 PE=3 SV=1; Delta-actitoxin-Avd1e 2 OS=Anemonia viridis OX=51769 PE=3 SV=1; Delta-actitoxin-Avd1e 1 OS=Anemonia viridis OX=51769 PE=3 SV=1			0	21.44	IPCLCDSDGPSVR	Carbamidomethyl(C)@3; Carbamidomethyl(C)@5	cleaved G-I@N-term	0.0703653	1474.72	492.582	1474.65	492.559	3	8	1.1.1.2775.7	0	63.6865	1307.29	63.6783
5	2.46	10.26	86.25	43.75	43.75	sp|P0DL54|NA126_ANEVI; sp|P0DL53|NA125_ANEVI; sp|P0DL52|NA124_ANEVI	Delta-actitoxin-Avd1e 3 OS=Anemonia viridis OX=51769 PE=3 SV=1; Delta-actitoxin-Avd1e 2 OS=Anemonia viridis OX=51769 PE=3 SV=1; Delta-actitoxin-Avd1e 1 OS=Anemonia viridis OX=51769 PE=3 SV=1			0	32.94	KHGPTIGWCCK	Lys->Ala@1; Carbamidomethyl(C)@9; Carbamidomethyl(C)@10	missed K-H@1	0.00726788	1285.58	429.533	1285.57	429.53	3	13	1.1.1.2287.6	0	51.7974	22665.7	51.8572
5	2.46	10.26	86.25	43.75	43.75	sp|P0DL54|NA126_ANEVI; sp|P0DL53|NA125_ANEVI; sp|P0DL52|NA124_ANEVI	Delta-actitoxin-Avd1e 3 OS=Anemonia viridis OX=51769 PE=3 SV=1; Delta-actitoxin-Avd1e 2 OS=Anemonia viridis OX=51769 PE=3 SV=1; Delta-actitoxin-Avd1e 1 OS=Anemonia viridis OX=51769 PE=3 SV=1			0	32.94	KHGPTIGWCCKQ	Lys->Ala@1; Carbamidomethyl(C)@9; Carbamidomethyl(C)@10	missed K-H@1; missed K-Q@11	0.00523943	1413.63	472.218	1413.63	472.217	3	12	1.1.1.2271.8	0	51.3946	31535.3	51.5596
5	2.46	10.26	86.25	43.75	43.75	sp|P0DL54|NA126_ANEVI; sp|P0DL53|NA125_ANEVI; sp|P0DL52|NA124_ANEVI	Delta-actitoxin-Avd1e 3 OS=Anemonia viridis OX=51769 PE=3 SV=1; Delta-actitoxin-Avd1e 2 OS=Anemonia viridis OX=51769 PE=3 SV=1; Delta-actitoxin-Avd1e 1 OS=Anemonia viridis OX=51769 PE=3 SV=1			0	99	LCDSDGPSVR	Carbamidomethyl(C)@2	cleaved C-L@N-term	0.00408997	1104.49	553.253	1104.49	553.251	2	13	1.1.1.1483.9	0	32.5137	3029.84	32.4744
5	2.46	10.26	86.25	43.75	43.75	sp|P0DL54|NA126_ANEVI; sp|P0DL53|NA125_ANEVI; sp|P0DL52|NA124_ANEVI	Delta-actitoxin-Avd1e 3 OS=Anemonia viridis OX=51769 PE=3 SV=1; Delta-actitoxin-Avd1e 2 OS=Anemonia viridis OX=51769 PE=3 SV=1; Delta-actitoxin-Avd1e 1 OS=Anemonia viridis OX=51769 PE=3 SV=1			0	99	LCDSDGPSVR	Carbamidomethyl(C)@2	cleaved C-L@N-term	0.00445618	1104.49	553.253	1104.49	553.251	2	12	1.1.1.1471.7	0	32.2527	2694.29	32.4677
5	2.46	10.26	86.25	43.75	43.75	sp|P0DL54|NA126_ANEVI; sp|P0DL53|NA125_ANEVI; sp|P0DL52|NA124_ANEVI	Delta-actitoxin-Avd1e 3 OS=Anemonia viridis OX=51769 PE=3 SV=1; Delta-actitoxin-Avd1e 2 OS=Anemonia viridis OX=51769 PE=3 SV=1; Delta-actitoxin-Avd1e 1 OS=Anemonia viridis OX=51769 PE=3 SV=1			0	99	PSGWHNCK	Asn->Ser@6; Carbamidomethyl(C)@7	cleaved C-P@N-term	0.00458561	957.417	479.716	957.413	479.714	2	10	1.1.1.492.11	0	10.4973	4589.27	10.4549
5	2.46	10.26	86.25	43.75	43.75	sp|P0DL54|NA126_ANEVI; sp|P0DL53|NA125_ANEVI; sp|P0DL52|NA124_ANEVI	Delta-actitoxin-Avd1e 3 OS=Anemonia viridis OX=51769 PE=3 SV=1; Delta-actitoxin-Avd1e 2 OS=Anemonia viridis OX=51769 PE=3 SV=1; Delta-actitoxin-Avd1e 1 OS=Anemonia viridis OX=51769 PE=3 SV=1			0	99	WLAGCPSGWHNCK	Carbamidomethyl(C)@5; Carbamidomethyl(C)@12	cleaved I-W@N-term	0.0079163	1571.68	524.902	1571.68	524.899	3	10	1.1.1.2594.11	0	59.2327	2347.97	59.2445

## Sheet: 20181005 Anemona F12_IDA_5- (4)
N	Unused	Total	%Cov	%Cov(50)	%Cov(95)	Accessions	Names	Used	Annotation	Contrib	Conf	Sequence	Modifications	Cleavages	dMass	Prec MW	Prec m/z	Theor MW	Theor m/z	Theor z	Sc	Spectrum	Specific	Time	PrecursorSignal	PrecursorElution
1	51.96	51.96	71.7	63.99	59.16	tr|Q9NH96|Q9NH96_ANTEL	Putative cell adhesion protein Sym32 OS=Anthopleura elegantissima OX=6110 GN=sym32 PE=2 SV=1			2	99	AAGIAQFLVMGK			-0.000100704	1204.66	603.339	1204.66	603.339	2	11	1.1.1.3877.3	1	89.9922	11713	90.2152
1	51.96	51.96	71.7	63.99	59.16	tr|Q9NH96|Q9NH96_ANTEL	Putative cell adhesion protein Sym32 OS=Anthopleura elegantissima OX=6110 GN=sym32 PE=2 SV=1			2	99	ANAIKNELLVPSILEMPK		cleaved Y-A@N-term; missed K-N@5	0.00826171	1979.12	660.714	1979.11	660.711	3	16	1.1.1.4118.6	1	95.5048	1869.76	95.5446
1	51.96	51.96	71.7	63.99	59.16	tr|Q9NH96|Q9NH96_ANTEL	Putative cell adhesion protein Sym32 OS=Anthopleura elegantissima OX=6110 GN=sym32 PE=2 SV=1			2	99	EVLLFHVIK			6.07205e-05	1096.66	549.34	1096.66	549.34	2	11	1.1.1.3449.4	1	79.9109	6409.53	80.0459
1	51.96	51.96	71.7	63.99	59.16	tr|Q9NH96|Q9NH96_ANTEL	Putative cell adhesion protein Sym32 OS=Anthopleura elegantissima OX=6110 GN=sym32 PE=2 SV=1			2	99	IVTAQCSPIIK	Carbamidomethyl(C)@6		-0.000127543	1228.68	410.569	1228.68	410.569	3	15	1.1.1.2598.4	1	59.3242	15223.7	59.4425
1	51.96	51.96	71.7	63.99	59.16	tr|Q9NH96|Q9NH96_ANTEL	Putative cell adhesion protein Sym32 OS=Anthopleura elegantissima OX=6110 GN=sym32 PE=2 SV=1			2	99	LQGVLAGPGPFTVF		cleaved F-A@C-term	-0.000122002	1401.77	701.89	1401.77	701.89	2	15	1.1.1.4882.2	1	110.629	2222.76	110.805
1	51.96	51.96	71.7	63.99	59.16	tr|Q9NH96|Q9NH96_ANTEL	Putative cell adhesion protein Sym32 OS=Anthopleura elegantissima OX=6110 GN=sym32 PE=2 SV=1			2	99	LQGVLAGPGPFTVFAPTNEAFAK			0.00324808	2331.23	778.084	2331.23	778.083	3	11	1.1.1.4568.5	1	105.335	1185.83	105.488
1	51.96	51.96	71.7	63.99	59.16	tr|Q9NH96|Q9NH96_ANTEL	Putative cell adhesion protein Sym32 OS=Anthopleura elegantissima OX=6110 GN=sym32 PE=2 SV=1			2	99	NELLVPSILEMPK			3.71377e-05	1481.82	741.915	1481.82	741.915	2	11	1.1.1.4301.5	1	99.8274	1987.42	99.7907
1	51.96	51.96	71.7	63.99	59.16	tr|Q9NH96|Q9NH96_ANTEL	Putative cell adhesion protein Sym32 OS=Anthopleura elegantissima OX=6110 GN=sym32 PE=2 SV=1			2	99	QYFSTLLTAVLAAK	Gln->pyro-Glu@N-term		-0.00728641	1507.82	754.918	1507.83	754.922	2	18	1.1.1.5031.13	1	113.038	3419.88	112.997
1	51.96	51.96	71.7	63.99	59.16	tr|Q9NH96|Q9NH96_ANTEL	Putative cell adhesion protein Sym32 OS=Anthopleura elegantissima OX=6110 GN=sym32 PE=2 SV=1			2	99	SLGLTDLISAAK		cleaved N-S@N-term	-0.00117707	1187.68	594.845	1187.68	594.845	2	14	1.1.1.3851.2	1	89.4108	8445.85	89.5274
1	51.96	51.96	71.7	63.99	59.16	tr|Q9NH96|Q9NH96_ANTEL	Putative cell adhesion protein Sym32 OS=Anthopleura elegantissima OX=6110 GN=sym32 PE=2 SV=1			2	99	STLLTAVLAAK		cleaved F-S@N-term	-0.0025117	1086.66	544.338	1086.66	544.34	2	14	1.1.1.3706.3	1	86.0686	14472.8	86.3022
1	51.96	51.96	71.7	63.99	59.16	tr|Q9NH96|Q9NH96_ANTEL	Putative cell adhesion protein Sym32 OS=Anthopleura elegantissima OX=6110 GN=sym32 PE=2 SV=1			2	99	SVVYANAIK			0.00010284	963.539	482.777	963.539	482.777	2	12	1.1.1.2292.2	1	51.9139	5233.33	52.0064
1	51.96	51.96	71.7	63.99	59.16	tr|Q9NH96|Q9NH96_ANTEL	Putative cell adhesion protein Sym32 OS=Anthopleura elegantissima OX=6110 GN=sym32 PE=2 SV=1			2	99	SVVYANAIKNELLVPSILEMPK		missed K-N@9	0.00643056	2427.35	810.124	2427.34	810.122	3	17	1.1.1.4487.5	1	103.811	3320.91	103.99
1	51.96	51.96	71.7	63.99	59.16	tr|Q9NH96|Q9NH96_ANTEL	Putative cell adhesion protein Sym32 OS=Anthopleura elegantissima OX=6110 GN=sym32 PE=2 SV=1			2	99	SVVYANAIKNELLVPSILEMPKK	Oxidation(M)@20	missed K-N@9; missed K-K@22	0.00691688	2571.44	858.154	2571.43	858.152	3	13	1.1.1.4014.4	1	93.1586	161.428	93.1392
1	51.96	51.96	71.7	63.99	59.16	tr|Q9NH96|Q9NH96_ANTEL	Putative cell adhesion protein Sym32 OS=Anthopleura elegantissima OX=6110 GN=sym32 PE=2 SV=1			2	99	TVFAPTNEAFAK		cleaved F-T@N-term	-0.00116903	1294.65	648.335	1294.66	648.335	2	15	1.1.1.2908.10	1	66.951	12203.1	67.0067
1	51.96	51.96	71.7	63.99	59.16	tr|Q9NH96|Q9NH96_ANTEL	Putative cell adhesion protein Sym32 OS=Anthopleura elegantissima OX=6110 GN=sym32 PE=2 SV=1			2	99	VDIPVTNGVVHVIDTVLIPK		cleaved F-V@N-term	0.00199157	2127.23	710.085	2127.23	710.084	3	13	1.1.1.4925.3	1	111.385	2114.12	111.456
1	51.96	51.96	71.7	63.99	59.16	tr|Q9NH96|Q9NH96_ANTEL	Putative cell adhesion protein Sym32 OS=Anthopleura elegantissima OX=6110 GN=sym32 PE=2 SV=1			2	99	VMIPPFGTVTDVVAMEK			0.00176897	1832.94	611.988	1832.94	611.988	3	28	1.1.1.4461.3	1	103.241	10014.5	103.289
1	51.96	51.96	71.7	63.99	59.16	tr|Q9NH96|Q9NH96_ANTEL	Putative cell adhesion protein Sym32 OS=Anthopleura elegantissima OX=6110 GN=sym32 PE=2 SV=1			1.63827	99	LQGVLAGPGPF		cleaved F-T@C-term	0.00107791	1054.58	528.298	1054.58	528.298	2	16	1.1.1.3912.3	1	90.7774	31610.5	90.8955
1	51.96	51.96	71.7	63.99	59.16	tr|Q9NH96|Q9NH96_ANTEL	Putative cell adhesion protein Sym32 OS=Anthopleura elegantissima OX=6110 GN=sym32 PE=2 SV=1			1.61979	99	TVFAPTNEAF		cleaved F-T@N-term; cleaved F-A@C-term	-1.52686e-05	1095.52	548.769	1095.52	548.769	2	11	1.1.1.3462.3	1	80.223	11543.8	80.4158
1	51.96	51.96	71.7	63.99	59.16	tr|Q9NH96|Q9NH96_ANTEL	Putative cell adhesion protein Sym32 OS=Anthopleura elegantissima OX=6110 GN=sym32 PE=2 SV=1			1.58503	99	LQGVLAGPGPFTVFAPTNEAF		cleaved F-A@C-term	-0.00284224	2132.09	1067.05	2132.09	1067.05	2	17	1.1.1.5016.2	1	112.693	2240.82	112.649
1	51.96	51.96	71.7	63.99	59.16	tr|Q9NH96|Q9NH96_ANTEL	Putative cell adhesion protein Sym32 OS=Anthopleura elegantissima OX=6110 GN=sym32 PE=2 SV=1			1.46852	99	FNVYGGGK	Deamidated(N)@2		0.0180763	841.415	421.715	841.397	421.706	2	11	1.1.1.1933.2	1	43.3702	11230.4	43.5623
1	51.96	51.96	71.7	63.99	59.16	tr|Q9NH96|Q9NH96_ANTEL	Putative cell adhesion protein Sym32 OS=Anthopleura elegantissima OX=6110 GN=sym32 PE=2 SV=1			1.36653	99	GLTDLISAAK		cleaved L-G@N-term	5.64745e-05	987.56	494.787	987.56	494.787	2	12	1.1.1.3341.3	1	77.277	5544.79	77.4688
1	51.96	51.96	71.7	63.99	59.16	tr|Q9NH96|Q9NH96_ANTEL	Putative cell adhesion protein Sym32 OS=Anthopleura elegantissima OX=6110 GN=sym32 PE=2 SV=1			1.284	99	EKQYFSTLLTAVLAAK		cleaved M-E@N-term; missed K-Q@2	0.00330853	1782	595.006	1781.99	595.005	3	17	1.1.1.4450.4	1	103	2285.79	103.137
1	51.96	51.96	71.7	63.99	59.16	tr|Q9NH96|Q9NH96_ANTEL	Putative cell adhesion protein Sym32 OS=Anthopleura elegantissima OX=6110 GN=sym32 PE=2 SV=1			1.26761	99	SVVYANAIKNELL		cleaved L-V@C-term; missed K-N@9	-0.00490685	1432.79	717.401	1432.79	717.404	2	13	1.1.1.3616.5	1	83.8972	1680.92	84.0337
1	51.96	51.96	71.7	63.99	59.16	tr|Q9NH96|Q9NH96_ANTEL	Putative cell adhesion protein Sym32 OS=Anthopleura elegantissima OX=6110 GN=sym32 PE=2 SV=1			1.24413	99	LQGVLAGPGPFTV		cleaved V-F@C-term	0.000942388	1254.7	628.356	1254.7	628.356	2	16	1.1.1.4202.4	1	97.5605	848.719	97.6213
1	51.96	51.96	71.7	63.99	59.16	tr|Q9NH96|Q9NH96_ANTEL	Putative cell adhesion protein Sym32 OS=Anthopleura elegantissima OX=6110 GN=sym32 PE=2 SV=1			1.22915	99	SLTLFGPTNEAF		cleaved F-D@C-term	-0.000395277	1295.64	648.827	1295.64	648.827	2	19	1.1.1.4363.3	1	101.154	35443.8	101.143
1	51.96	51.96	71.7	63.99	59.16	tr|Q9NH96|Q9NH96_ANTEL	Putative cell adhesion protein Sym32 OS=Anthopleura elegantissima OX=6110 GN=sym32 PE=2 SV=1			1.17393	99	VMIPPFGTVTDVVA		cleaved A-M@C-term	-0.00230473	1444.76	723.388	1444.76	723.389	2	14	1.1.1.4706.4	1	107.75	1025.04	107.73
1	51.96	51.96	71.7	63.99	59.16	tr|Q9NH96|Q9NH96_ANTEL	Putative cell adhesion protein Sym32 OS=Anthopleura elegantissima OX=6110 GN=sym32 PE=2 SV=1			1.0655	99	SLTLFGPTNEAFDTIPEAY		cleaved Y-K@C-term	0.00275391	2085	1043.51	2084.99	1043.5	2	15	1.1.1.4910.2	1	111.113	262.559	111.173
1	51.96	51.96	71.7	63.99	59.16	tr|Q9NH96|Q9NH96_ANTEL	Putative cell adhesion protein Sym32 OS=Anthopleura elegantissima OX=6110 GN=sym32 PE=2 SV=1			0.962573	99	VDIPVTNGVVHVIDTVLIPKD		cleaved F-V@N-term; cleaved D-V@C-term; missed K-D@20	0.00205275	2242.26	748.427	2242.26	748.426	3	22	1.1.1.4921.5	1	111.303	28109.4	111.432
1	51.96	51.96	71.7	63.99	59.16	tr|Q9NH96|Q9NH96_ANTEL	Putative cell adhesion protein Sym32 OS=Anthopleura elegantissima OX=6110 GN=sym32 PE=2 SV=1			0.931814	99	GVVHVIDTVLIPKD		cleaved N-G@N-term; cleaved D-V@C-term; missed K-D@13	0.00252744	1503.87	502.297	1503.87	502.296	3	11	1.1.1.3573.3	1	82.8511	1589.27	82.9187
1	51.96	51.96	71.7	63.99	59.16	tr|Q9NH96|Q9NH96_ANTEL	Putative cell adhesion protein Sym32 OS=Anthopleura elegantissima OX=6110 GN=sym32 PE=2 SV=1			0.863279	99	SVVYANAIKNELLVPSIL		cleaved L-E@C-term; missed K-N@9	0.00884337	1942.12	648.381	1942.11	648.379	3	11	1.1.1.4620.2	1	106.255	694.04	106.297
1	51.96	51.96	71.7	63.99	59.16	tr|Q9NH96|Q9NH96_ANTEL	Putative cell adhesion protein Sym32 OS=Anthopleura elegantissima OX=6110 GN=sym32 PE=2 SV=1			0.787812	98.31	AAGIAQF		cleaved F-L@C-term	-0.00171008	676.353	339.184	676.354	339.184	2	9	1.1.1.2812.2	1	64.5791	1508.86	64.5491
1	51.96	51.96	71.7	63.99	59.16	tr|Q9NH96|Q9NH96_ANTEL	Putative cell adhesion protein Sym32 OS=Anthopleura elegantissima OX=6110 GN=sym32 PE=2 SV=1			0.581699	99	NSLGLTDLISAAK		cleaved A-N@N-term	-0.000129855	1301.72	651.867	1301.72	651.867	2	8	1.1.1.3790.4	1	88.0437	680.959	88.0113
1	51.96	51.96	71.7	63.99	59.16	tr|Q9NH96|Q9NH96_ANTEL	Putative cell adhesion protein Sym32 OS=Anthopleura elegantissima OX=6110 GN=sym32 PE=2 SV=1			0.41005	96.59	VPSILEMPK		cleaved L-V@N-term	-0.00097381	1012.56	507.288	1012.56	507.289	2	8	1.1.1.3287.4	1	75.9483	3759.57	76.113
1	51.96	51.96	71.7	63.99	59.16	tr|Q9NH96|Q9NH96_ANTEL	Putative cell adhesion protein Sym32 OS=Anthopleura elegantissima OX=6110 GN=sym32 PE=2 SV=1			0.215383	88.01	ISGGSVTVNNAVVVF		cleaved H-I@N-term; cleaved F-V@C-term	-0.00379224	1461.78	731.897	1461.78	731.899	2	10	1.1.1.3926.2	1	91.105	316.949	91.0972
1	51.96	51.96	71.7	63.99	59.16	tr|Q9NH96|Q9NH96_ANTEL	Putative cell adhesion protein Sym32 OS=Anthopleura elegantissima OX=6110 GN=sym32 PE=2 SV=1			0.127261	94.94	VMIPPFGTVTDV		cleaved V-V@C-term	0.000516698	1274.66	638.337	1274.66	638.336	2	8	1.1.1.4465.2	1	103.321	191.881	103.387
1	51.96	51.96	71.7	63.99	59.16	tr|Q9NH96|Q9NH96_ANTEL	Putative cell adhesion protein Sym32 OS=Anthopleura elegantissima OX=6110 GN=sym32 PE=2 SV=1			0.0570004	99	VMIPPFGTVTDVVAM	Dethiomethyl(M)@15	cleaved M-E@C-term	-0.00161171	1527.8	764.907	1527.8	764.908	2	14	1.1.1.4844.3	1	110.064	297.994	110.123
1	51.96	51.96	71.7	63.99	59.16	tr|Q9NH96|Q9NH96_ANTEL	Putative cell adhesion protein Sym32 OS=Anthopleura elegantissima OX=6110 GN=sym32 PE=2 SV=1			0.0204516	29.11	LVMGK		cleaved F-L@N-term	0.000698163	546.321	274.168	546.32	274.167	2	6	1.1.1.784.2	1	16.4302	2021.66	16.5968
1	51.96	51.96	71.7	63.99	59.16	tr|Q9NH96|Q9NH96_ANTEL	Putative cell adhesion protein Sym32 OS=Anthopleura elegantissima OX=6110 GN=sym32 PE=2 SV=1			0.0163737	73.96	ANAIKNELLVPSIL		cleaved Y-A@N-term; cleaved L-E@C-term; missed K-N@5	-0.0054266	1493.88	747.945	1493.88	747.948	2	9	1.1.1.4179.4	1	96.9994	367.209	97.0355
1	51.96	51.96	71.7	63.99	59.16	tr|Q9NH96|Q9NH96_ANTEL	Putative cell adhesion protein Sym32 OS=Anthopleura elegantissima OX=6110 GN=sym32 PE=2 SV=1			0.0136762	43.14	GPTNEAF		cleaved F-G@N-term; cleaved F-D@C-term	0.00087147	734.324	368.17	734.324	368.169	2	8	1.1.1.1973.2	1	44.3446	1951.56	44.3144
1	51.96	51.96	71.7	63.99	59.16	tr|Q9NH96|Q9NH96_ANTEL	Putative cell adhesion protein Sym32 OS=Anthopleura elegantissima OX=6110 GN=sym32 PE=2 SV=1			0.0136762	99	LGNFVEVANSLGLTDLISAAK	Phe->Leu@4	cleaved N-L@N-term	-0.00684468	2097.16	1049.59	2097.17	1049.59	2	30	1.1.1.5014.13	1	112.642	57387.4	112.625
1	51.96	51.96	71.7	63.99	59.16	tr|Q9NH96|Q9NH96_ANTEL	Putative cell adhesion protein Sym32 OS=Anthopleura elegantissima OX=6110 GN=sym32 PE=2 SV=1			0.00966115	95.55	LKEILK	Lys->Asp@2	missed K-E@2	-0.00171601	729.425	365.72	729.427	365.721	2	7	1.1.1.2722.2	1	62.3696	8018.09	62.5397
1	51.96	51.96	71.7	63.99	59.16	tr|Q9NH96|Q9NH96_ANTEL	Putative cell adhesion protein Sym32 OS=Anthopleura elegantissima OX=6110 GN=sym32 PE=2 SV=1			0.00261362	18.05	LLELK		cleaved P-L@N-term; cleaved K-P@C-term	-0.000500808	614.4	308.207	614.4	308.207	2	5	1.1.1.2234.2	0	50.4928	1995.66	50.4618
1	51.96	51.96	71.7	63.99	59.16	tr|Q9NH96|Q9NH96_ANTEL	Putative cell adhesion protein Sym32 OS=Anthopleura elegantissima OX=6110 GN=sym32 PE=2 SV=1			0.00174066	96.22	GVVHVIDTVLIPK	Asp->Ser@7	cleaved N-G@N-term	-0.000870622	1360.84	681.429	1360.84	681.429	2	12	1.1.1.4282.2	1	99.4255	10785.2	99.3574
1	51.96	51.96	71.7	63.99	59.16	tr|Q9NH96|Q9NH96_ANTEL	Putative cell adhesion protein Sym32 OS=Anthopleura elegantissima OX=6110 GN=sym32 PE=2 SV=1			0.000869459	42.23	VLIPK		cleaved T-V@N-term	-0.0244017	568.37	285.192	568.395	285.205	2	6	1.1.1.1705.2	1	37.8071	7706.17	38.0521
1	51.96	51.96	71.7	63.99	59.16	tr|Q9NH96|Q9NH96_ANTEL	Putative cell adhesion protein Sym32 OS=Anthopleura elegantissima OX=6110 GN=sym32 PE=2 SV=1			0	98.23	AAGIAQF	Gly->Asp@3	cleaved F-L@C-term	-0.000159184	734.36	368.187	734.36	368.187	2	8	1.1.1.2827.3	1	64.9516	2432.13	65.0959
1	51.96	51.96	71.7	63.99	59.16	tr|Q9NH96|Q9NH96_ANTEL	Putative cell adhesion protein Sym32 OS=Anthopleura elegantissima OX=6110 GN=sym32 PE=2 SV=1			0	88.79	AAGIAQF		cleaved F-L@C-term	-0.022508	676.332	677.339	676.354	677.362	1	10	1.1.1.2811.8	1	64.5641	900.31	64.5743
1	51.96	51.96	71.7	63.99	59.16	tr|Q9NH96|Q9NH96_ANTEL	Putative cell adhesion protein Sym32 OS=Anthopleura elegantissima OX=6110 GN=sym32 PE=2 SV=1			0	99	AAGIAQFLVMGK	Oxidation(M)@10		-0.00151515	1220.66	611.336	1220.66	611.337	2	20	1.1.1.3510.5	1	81.4017	26462	81.4201
1	51.96	51.96	71.7	63.99	59.16	tr|Q9NH96|Q9NH96_ANTEL	Putative cell adhesion protein Sym32 OS=Anthopleura elegantissima OX=6110 GN=sym32 PE=2 SV=1			0	99	AAGIAQFLVMGK	Deamidated(Q)@6		0.0149053	1205.66	603.839	1205.65	603.831	2	18	1.1.1.3895.2	1	90.4124	6566.39	90.2214
1	51.96	51.96	71.7	63.99	59.16	tr|Q9NH96|Q9NH96_ANTEL	Putative cell adhesion protein Sym32 OS=Anthopleura elegantissima OX=6110 GN=sym32 PE=2 SV=1			0	99	AAGIAQFLVMGK	Gly->Asp@3		4.80769e-05	1262.67	632.342	1262.67	632.342	2	20	1.1.1.3950.4	1	91.7007	12126.5	91.8627
1	51.96	51.96	71.7	63.99	59.16	tr|Q9NH96|Q9NH96_ANTEL	Putative cell adhesion protein Sym32 OS=Anthopleura elegantissima OX=6110 GN=sym32 PE=2 SV=1			0	99	AAGIAQFLVMGK	Gly->Asp@3; Oxidation(M)@10		-0.00124434	1278.66	640.339	1278.66	640.339	2	18	1.1.1.3602.4	1	83.5499	16356.9	83.7373
1	51.96	51.96	71.7	63.99	59.16	tr|Q9NH96|Q9NH96_ANTEL	Putative cell adhesion protein Sym32 OS=Anthopleura elegantissima OX=6110 GN=sym32 PE=2 SV=1			0	99	AAGIAQFLVMGK	Oxidation(M)@10		0.00568698	1220.66	611.34	1220.66	611.337	2	10	1.1.1.3892.2	1	90.3271	930.357	90.2942
1	51.96	51.96	71.7	63.99	59.16	tr|Q9NH96|Q9NH96_ANTEL	Putative cell adhesion protein Sym32 OS=Anthopleura elegantissima OX=6110 GN=sym32 PE=2 SV=1			0	99	ANAIKNELLVPSILEMPK	Oxidation(M)@16	cleaved Y-A@N-term; missed K-N@5	-0.00322359	1995.1	666.042	1995.11	666.043	3	15	1.1.1.3770.5	1	87.5859	2110.58	87.7125
1	51.96	51.96	71.7	63.99	59.16	tr|Q9NH96|Q9NH96_ANTEL	Putative cell adhesion protein Sym32 OS=Anthopleura elegantissima OX=6110 GN=sym32 PE=2 SV=1			0	17.21	APTNEAFAK	Glu->Gly@5	cleaved F-A@N-term	0.00310397	875.453	438.734	875.45	438.732	2	10	1.1.1.929.9	1	19.7998	3063.63	19.8858
1	51.96	51.96	71.7	63.99	59.16	tr|Q9NH96|Q9NH96_ANTEL	Putative cell adhesion protein Sym32 OS=Anthopleura elegantissima OX=6110 GN=sym32 PE=2 SV=1			0	99	EVLLFHVIK	His->Trp@6; Ile->Cys@8; Carbamidomethyl(C)@8		0.00249954	1192.63	597.324	1192.63	597.323	2	10	1.1.1.3790.2	1	88.0403	2497.74	88.158
1	51.96	51.96	71.7	63.99	59.16	tr|Q9NH96|Q9NH96_ANTEL	Putative cell adhesion protein Sym32 OS=Anthopleura elegantissima OX=6110 GN=sym32 PE=2 SV=1			0	95.76	FNVYGGGK			-0.00113783	840.412	421.213	840.413	421.214	2	9	1.1.1.1928.6	1	43.253	33794.3	43.4626
1	51.96	51.96	71.7	63.99	59.16	tr|Q9NH96|Q9NH96_ANTEL	Putative cell adhesion protein Sym32 OS=Anthopleura elegantissima OX=6110 GN=sym32 PE=2 SV=1			0	95.76	FNVYGGGK			-0.00113783	840.412	421.213	840.413	421.214	2	9	1.1.1.1956.8	1	43.9436	32190	43.6865
1	51.96	51.96	71.7	63.99	59.16	tr|Q9NH96|Q9NH96_ANTEL	Putative cell adhesion protein Sym32 OS=Anthopleura elegantissima OX=6110 GN=sym32 PE=2 SV=1			0	86.91	FNVYGGGK			-0.00132094	840.412	421.213	840.413	421.214	2	10	1.1.1.1945.6	1	43.6688	36797.7	43.5125
1	51.96	51.96	71.7	63.99	59.16	tr|Q9NH96|Q9NH96_ANTEL	Putative cell adhesion protein Sym32 OS=Anthopleura elegantissima OX=6110 GN=sym32 PE=2 SV=1			0	70.82	ISGGSVTVNNAVVVF	Deamidated(N)@10	cleaved H-I@N-term; cleaved F-V@C-term	0.000227423	1462.77	732.391	1462.77	732.391	2	10	1.1.1.4040.4	1	93.7737	158.406	93.7545
1	51.96	51.96	71.7	63.99	59.16	tr|Q9NH96|Q9NH96_ANTEL	Putative cell adhesion protein Sym32 OS=Anthopleura elegantissima OX=6110 GN=sym32 PE=2 SV=1			0	99	IVTAQCSPIIK	Carbamidomethyl(C)@6		-0.000556296	1228.68	615.35	1228.68	615.35	2	13	1.1.1.2613.9	1	59.7005	144530	59.4425
1	51.96	51.96	71.7	63.99	59.16	tr|Q9NH96|Q9NH96_ANTEL	Putative cell adhesion protein Sym32 OS=Anthopleura elegantissima OX=6110 GN=sym32 PE=2 SV=1			0	99	LGNFVEVANSLGLTDLISAAK	Phe->Leu@4; Deamidated(N)@9	cleaved N-L@N-term	0.00235639	2098.15	700.392	2098.15	700.391	3	24	1.1.1.4793.3	1	109.193	1047.27	109.289
1	51.96	51.96	71.7	63.99	59.16	tr|Q9NH96|Q9NH96_ANTEL	Putative cell adhesion protein Sym32 OS=Anthopleura elegantissima OX=6110 GN=sym32 PE=2 SV=1			0	99	LGNFVEVANSLGLTDLISAAK	Phe->Leu@4	cleaved N-L@N-term	-0.00331122	2097.16	700.062	2097.17	700.063	3	34	1.1.1.5013.8	1	112.61	100931	112.625
1	51.96	51.96	71.7	63.99	59.16	tr|Q9NH96|Q9NH96_ANTEL	Putative cell adhesion protein Sym32 OS=Anthopleura elegantissima OX=6110 GN=sym32 PE=2 SV=1			0	56.57	LGNFVEVANSLGLTDLISAAK	Deamidated(N)@9; Leu->Met@11	cleaved N-L@N-term	-0.0110831	2150.08	717.701	2150.09	717.705	3	12	1.1.1.5015.7	1	112.668	2869.14	112.625
1	51.96	51.96	71.7	63.99	59.16	tr|Q9NH96|Q9NH96_ANTEL	Putative cell adhesion protein Sym32 OS=Anthopleura elegantissima OX=6110 GN=sym32 PE=2 SV=1			0	52.43	LKEILK	Lys->Asp@2	missed K-E@2	-0.000423771	729.427	365.721	729.427	365.721	2	6	1.1.1.2228.2	1	50.3412	3594.55	50.263
1	51.96	51.96	71.7	63.99	59.16	tr|Q9NH96|Q9NH96_ANTEL	Putative cell adhesion protein Sym32 OS=Anthopleura elegantissima OX=6110 GN=sym32 PE=2 SV=1			0	99	LQGVLAGPGPF		cleaved F-T@C-term	0.00107791	1054.58	528.298	1054.58	528.298	2	11	1.1.1.3900.2	1	90.5192	7374.89	90.7238
1	51.96	51.96	71.7	63.99	59.16	tr|Q9NH96|Q9NH96_ANTEL	Putative cell adhesion protein Sym32 OS=Anthopleura elegantissima OX=6110 GN=sym32 PE=2 SV=1			0	99	LQGVLAGPGPF	Deamidated(Q)@2	cleaved F-T@C-term	0.0192577	1055.58	528.799	1055.57	528.79	2	12	1.1.1.3912.4	1	90.7782	10446.1	90.8955
1	51.96	51.96	71.7	63.99	59.16	tr|Q9NH96|Q9NH96_ANTEL	Putative cell adhesion protein Sym32 OS=Anthopleura elegantissima OX=6110 GN=sym32 PE=2 SV=1			0	99	LQGVLAGPGPFTVF		cleaved F-A@C-term	0.000122138	1401.77	701.89	1401.77	701.89	2	18	1.1.1.4897.3	1	110.902	4096.63	110.938
1	51.96	51.96	71.7	63.99	59.16	tr|Q9NH96|Q9NH96_ANTEL	Putative cell adhesion protein Sym32 OS=Anthopleura elegantissima OX=6110 GN=sym32 PE=2 SV=1			0	99	NELLVPSILEMPK			3.71377e-05	1481.82	741.915	1481.82	741.915	2	12	1.1.1.4289.3	1	99.5774	1735.08	99.7415
1	51.96	51.96	71.7	63.99	59.16	tr|Q9NH96|Q9NH96_ANTEL	Putative cell adhesion protein Sym32 OS=Anthopleura elegantissima OX=6110 GN=sym32 PE=2 SV=1			0	99	NELLVPSILEMPK	Oxidation(P)@6		0.0020405	1497.81	749.914	1497.81	749.913	2	9	1.1.1.3908.6	1	90.689	3564.51	90.9198
1	51.96	51.96	71.7	63.99	59.16	tr|Q9NH96|Q9NH96_ANTEL	Putative cell adhesion protein Sym32 OS=Anthopleura elegantissima OX=6110 GN=sym32 PE=2 SV=1			0	99	QYFSTLLTAVLAAK			-0.000664624	1524.85	763.434	1524.86	763.435	2	16	1.1.1.4798.2	1	109.271	7539.18	109.451
1	51.96	51.96	71.7	63.99	59.16	tr|Q9NH96|Q9NH96_ANTEL	Putative cell adhesion protein Sym32 OS=Anthopleura elegantissima OX=6110 GN=sym32 PE=2 SV=1			0	99	QYFSTLLTAVLAAK			6.7797e-05	1524.86	763.435	1524.86	763.435	2	25	1.1.1.4818.3	1	109.595	9536.44	109.552
1	51.96	51.96	71.7	63.99	59.16	tr|Q9NH96|Q9NH96_ANTEL	Putative cell adhesion protein Sym32 OS=Anthopleura elegantissima OX=6110 GN=sym32 PE=2 SV=1			0	99	QYFSTLLTAVLAAK	Phe->Tyr@3		0.00890706	1540.86	771.437	1540.85	771.432	2	13	1.1.1.4818.4	1	109.601	180.73	109.558
1	51.96	51.96	71.7	63.99	59.16	tr|Q9NH96|Q9NH96_ANTEL	Putative cell adhesion protein Sym32 OS=Anthopleura elegantissima OX=6110 GN=sym32 PE=2 SV=1			0	99	SLGLTDLISAAK		cleaved N-S@N-term	-0.000444653	1187.68	594.845	1187.68	594.845	2	20	1.1.1.3863.2	1	89.6848	25576.6	89.6807
1	51.96	51.96	71.7	63.99	59.16	tr|Q9NH96|Q9NH96_ANTEL	Putative cell adhesion protein Sym32 OS=Anthopleura elegantissima OX=6110 GN=sym32 PE=2 SV=1			0	99	SLGLTDLISAAK		cleaved N-S@N-term	-0.000444653	1187.68	594.845	1187.68	594.845	2	18	1.1.1.3866.2	1	89.7612	25576.6	89.6807
1	51.96	51.96	71.7	63.99	59.16	tr|Q9NH96|Q9NH96_ANTEL	Putative cell adhesion protein Sym32 OS=Anthopleura elegantissima OX=6110 GN=sym32 PE=2 SV=1			0	99	SLGLTDLISAAK		cleaved N-S@N-term	1.00297	1188.68	595.347	1187.68	594.845	2	13	1.1.1.3864.4	1	89.7146	9261.34	89.6807
1	51.96	51.96	71.7	63.99	59.16	tr|Q9NH96|Q9NH96_ANTEL	Putative cell adhesion protein Sym32 OS=Anthopleura elegantissima OX=6110 GN=sym32 PE=2 SV=1			0	99	SLTLFGPTNEAF		cleaved F-D@C-term	-0.000395277	1295.64	648.827	1295.64	648.827	2	18	1.1.1.4351.2	1	100.861	29519.5	101.096
1	51.96	51.96	71.7	63.99	59.16	tr|Q9NH96|Q9NH96_ANTEL	Putative cell adhesion protein Sym32 OS=Anthopleura elegantissima OX=6110 GN=sym32 PE=2 SV=1			0	99	STLLTAVLAAK		cleaved F-S@N-term	-0.00214549	1086.66	544.339	1086.66	544.34	2	18	1.1.1.3718.2	1	86.3557	19133.2	86.3265
1	51.96	51.96	71.7	63.99	59.16	tr|Q9NH96|Q9NH96_ANTEL	Putative cell adhesion protein Sym32 OS=Anthopleura elegantissima OX=6110 GN=sym32 PE=2 SV=1			0	99	SVVYANAIKNELLVPSILEMPK	Oxidation(M)@20	missed K-N@9	0.00117069	2443.34	815.454	2443.34	815.454	3	22	1.1.1.4224.3	1	98.1052	12202	98.238
1	51.96	51.96	71.7	63.99	59.16	tr|Q9NH96|Q9NH96_ANTEL	Putative cell adhesion protein Sym32 OS=Anthopleura elegantissima OX=6110 GN=sym32 PE=2 SV=1			0	99	SVVYANAIKNELLVPSILEMPK	Deamidated(N)@6; Oxidation(M)@20	missed K-N@9	0.0207543	2444.34	815.789	2444.32	815.782	3	15	1.1.1.4225.7	1	98.127	4526.51	98.159
1	51.96	51.96	71.7	63.99	59.16	tr|Q9NH96|Q9NH96_ANTEL	Putative cell adhesion protein Sym32 OS=Anthopleura elegantissima OX=6110 GN=sym32 PE=2 SV=1			0	99	SVVYANAIKNELLVPSILEMPKK	Oxidation(M)@20; Lys->Arg@23	missed K-N@9; missed K-K@22	0.00229179	2599.44	650.868	2599.44	650.867	4	14	1.1.1.4037.5	1	93.6937	2237.95	93.7055
1	51.96	51.96	71.7	63.99	59.16	tr|Q9NH96|Q9NH96_ANTEL	Putative cell adhesion protein Sym32 OS=Anthopleura elegantissima OX=6110 GN=sym32 PE=2 SV=1			0	99	SVVYANAIKNELLVPSILEMPKK	Oxidation(M)@20	missed K-N@9; missed K-K@22	0.00898088	2571.44	643.868	2571.43	643.866	4	9	1.1.1.4011.4	1	93.0766	583.386	93.1637
1	51.96	51.96	71.7	63.99	59.16	tr|Q9NH96|Q9NH96_ANTEL	Putative cell adhesion protein Sym32 OS=Anthopleura elegantissima OX=6110 GN=sym32 PE=2 SV=1			0	99	TVFAPTNEAFAK	Glu->Gly@8	cleaved F-T@N-term	-0.00322287	1222.63	612.323	1222.63	612.325	2	14	1.1.1.2845.9	1	65.4056	6527.82	65.467
1	51.96	51.96	71.7	63.99	59.16	tr|Q9NH96|Q9NH96_ANTEL	Putative cell adhesion protein Sym32 OS=Anthopleura elegantissima OX=6110 GN=sym32 PE=2 SV=1			0	99	VDIPVTNGVVHVIDTVLIPKD	Deamidated(N)@7	cleaved F-V@N-term; cleaved D-V@C-term; missed K-D@20	0.0020441	2243.24	748.755	2243.24	748.754	3	17	1.1.1.4786.2	1	109.03	6954.66	109.21
1	51.96	51.96	71.7	63.99	59.16	tr|Q9NH96|Q9NH96_ANTEL	Putative cell adhesion protein Sym32 OS=Anthopleura elegantissima OX=6110 GN=sym32 PE=2 SV=1			0	99	VDIPVTNGVVHVIDTVLIPKD	Deamidated(N)@7	cleaved F-V@N-term; cleaved D-V@C-term; missed K-D@20	0.00442446	2243.25	748.756	2243.24	748.754	3	16	1.1.1.5010.3	1	112.534	6197.04	112.526
1	51.96	51.96	71.7	63.99	59.16	tr|Q9NH96|Q9NH96_ANTEL	Putative cell adhesion protein Sym32 OS=Anthopleura elegantissima OX=6110 GN=sym32 PE=2 SV=1			0	99	VDIPVTNGVVHVIDTVLIPKD		cleaved F-V@N-term; cleaved D-V@C-term; missed K-D@20	0.00205275	2242.26	748.427	2242.26	748.426	3	12	1.1.1.4905.2	1	111.046	5617.82	111.197
1	51.96	51.96	71.7	63.99	59.16	tr|Q9NH96|Q9NH96_ANTEL	Putative cell adhesion protein Sym32 OS=Anthopleura elegantissima OX=6110 GN=sym32 PE=2 SV=1			0	70.82	VDIPVTNGVVHVIDTVLIPKD	Deamidated(N)@7	cleaved F-V@N-term; cleaved D-V@C-term; missed K-D@20	0.00442446	2243.25	748.756	2243.24	748.754	3	11	1.1.1.5009.8	1	112.514	6197.04	112.526
1	51.96	51.96	71.7	63.99	59.16	tr|Q9NH96|Q9NH96_ANTEL	Putative cell adhesion protein Sym32 OS=Anthopleura elegantissima OX=6110 GN=sym32 PE=2 SV=1			0	99	VMIPPFGTVTDVVA		cleaved A-M@C-term	-0.00352543	1444.76	723.387	1444.76	723.389	2	11	1.1.1.4686.2	1	107.437	414.159	107.505
1	51.96	51.96	71.7	63.99	59.16	tr|Q9NH96|Q9NH96_ANTEL	Putative cell adhesion protein Sym32 OS=Anthopleura elegantissima OX=6110 GN=sym32 PE=2 SV=1			0	99	VMIPPFGTVTDVVAM	Oxidation(M)@15	cleaved M-E@C-term	0.00352168	1591.8	796.909	1591.8	796.907	2	15	1.1.1.4574.3	1	105.441	761.19	105.488
1	51.96	51.96	71.7	63.99	59.16	tr|Q9NH96|Q9NH96_ANTEL	Putative cell adhesion protein Sym32 OS=Anthopleura elegantissima OX=6110 GN=sym32 PE=2 SV=1			0	96.73	VMIPPFGTVTDVVAM		cleaved M-E@C-term	0.00168564	1575.81	526.276	1575.8	526.275	3	11	1.1.1.5015.2	1	112.654	2628.5	112.6
1	51.96	51.96	71.7	63.99	59.16	tr|Q9NH96|Q9NH96_ANTEL	Putative cell adhesion protein Sym32 OS=Anthopleura elegantissima OX=6110 GN=sym32 PE=2 SV=1			0	99	VMIPPFGTVTDVVAMEK	Oxidation(M)@15		0.00676319	1848.94	617.322	1848.94	617.319	3	18	1.1.1.4205.3	1	97.6345	14852	97.8665
1	51.96	51.96	71.7	63.99	59.16	tr|Q9NH96|Q9NH96_ANTEL	Putative cell adhesion protein Sym32 OS=Anthopleura elegantissima OX=6110 GN=sym32 PE=2 SV=1			0	99	VMIPPFGTVTDVVAMEK	Oxidation(M)@15		0.0069463	1848.94	617.322	1848.94	617.319	3	28	1.1.1.4216.3	1	97.8967	52389.4	98.1346
1	51.96	51.96	71.7	63.99	59.16	tr|Q9NH96|Q9NH96_ANTEL	Putative cell adhesion protein Sym32 OS=Anthopleura elegantissima OX=6110 GN=sym32 PE=2 SV=1			0	99	VMIPPFGTVTDVVAMEK	Oxidation(M)@15		0.00231845	1848.94	925.477	1848.94	925.476	2	23	1.1.1.4220.4	1	98.0079	32381.8	98.1103
1	51.96	51.96	71.7	63.99	59.16	tr|Q9NH96|Q9NH96_ANTEL	Putative cell adhesion protein Sym32 OS=Anthopleura elegantissima OX=6110 GN=sym32 PE=2 SV=1			0	99	VMIPPFGTVTDVVAMEK	Oxidation(M)@15		0.00231845	1848.94	925.477	1848.94	925.476	2	27	1.1.1.4226.6	1	98.1539	32381.8	98.1103
1	51.96	51.96	71.7	63.99	59.16	tr|Q9NH96|Q9NH96_ANTEL	Putative cell adhesion protein Sym32 OS=Anthopleura elegantissima OX=6110 GN=sym32 PE=2 SV=1			0	99	VMIPPFGTVTDVVAMEK	Oxidation(M)@15		0.0069463	1848.94	617.322	1848.94	617.319	3	27	1.1.1.4230.7	1	98.2262	53019.8	98.1103
1	51.96	51.96	71.7	63.99	59.16	tr|Q9NH96|Q9NH96_ANTEL	Putative cell adhesion protein Sym32 OS=Anthopleura elegantissima OX=6110 GN=sym32 PE=2 SV=1			0	99	VMIPPFGTVTDVVAMEK			0.00287869	1832.94	917.48	1832.94	917.478	2	15	1.1.1.4448.3	1	102.955	3218.68	103.162
1	51.96	51.96	71.7	63.99	59.16	tr|Q9NH96|Q9NH96_ANTEL	Putative cell adhesion protein Sym32 OS=Anthopleura elegantissima OX=6110 GN=sym32 PE=2 SV=1			0	99	VMIPPFGTVTDVVAMEK	Oxidation(M)@15		-0.00165965	1848.93	617.319	1848.94	617.319	3	17	1.1.1.4466.3	1	103.352	1032.56	103.313
1	51.96	51.96	71.7	63.99	59.16	tr|Q9NH96|Q9NH96_ANTEL	Putative cell adhesion protein Sym32 OS=Anthopleura elegantissima OX=6110 GN=sym32 PE=2 SV=1			0	99	VMIPPFGTVTDVVAMEK	Pro->Gln@5; Thr->Ala@8; Oxidation(M)@15		0.0110851	1849.94	617.655	1849.93	617.651	3	23	1.1.1.4227.3	1	98.1698	34219.3	98.1103
1	51.96	51.96	71.7	63.99	59.16	tr|Q9NH96|Q9NH96_ANTEL	Putative cell adhesion protein Sym32 OS=Anthopleura elegantissima OX=6110 GN=sym32 PE=2 SV=1			0	76.88	VMIPPFGTVTDVVAMEK	Oxidation(M)@2; Oxidation(M)@15		-0.00422324	1864.93	933.471	1864.93	933.473	2	10	1.1.1.4215.4	1	97.8859	437.212	97.9641
1	51.96	51.96	71.7	63.99	59.16	tr|Q9NH96|Q9NH96_ANTEL	Putative cell adhesion protein Sym32 OS=Anthopleura elegantissima OX=6110 GN=sym32 PE=2 SV=1			0	81.56	VPSILEMPK	Oxidation(M)@7	cleaved L-V@N-term	-0.000204233	1028.56	515.286	1028.56	515.286	2	7	1.1.1.2714.9	1	62.1961	3271.45	62.2855
2	38.93	38.93	87.24	74.49	62.24	tr|C7SP12|C7SP12_ANESU	Fructose-bisphosphate aldolase (Fragment) OS=Anemonia sulcata OX=6108 PE=2 SV=1			2	99	ADDGTPFVK			5.04889e-05	948.455	475.235	948.455	475.235	2	14	1.1.1.2043.11	1	46.0116	33826.7	46.075
2	38.93	38.93	87.24	74.49	62.24	tr|C7SP12|C7SP12_ANESU	Fructose-bisphosphate aldolase (Fragment) OS=Anemonia sulcata OX=6108 PE=2 SV=1			2	99	AGTVGEGTTQGLDG		cleaved L-A@N-term; cleaved G-L@C-term	0.000995516	1261.58	631.797	1261.58	631.797	2	15	1.1.1.2247.8	1	50.8248	2837.06	50.8596
2	38.93	38.93	87.24	74.49	62.24	tr|C7SP12|C7SP12_ANESU	Fructose-bisphosphate aldolase (Fragment) OS=Anemonia sulcata OX=6108 PE=2 SV=1			2	99	AGTVGEGTTQGLDGLSQR	Gln->Ala@17	cleaved L-A@N-term	-0.00488894	1688.83	845.421	1688.83	845.424	2	25	1.1.1.2742.8	1	62.8829	38987.7	63.0368
2	38.93	38.93	87.24	74.49	62.24	tr|C7SP12|C7SP12_ANESU	Fructose-bisphosphate aldolase (Fragment) OS=Anemonia sulcata OX=6108 PE=2 SV=1			2	99	AQKVTEAVLSAQYK		missed K-V@3	-0.0012878	1534.83	512.619	1534.84	512.619	3	14	1.1.1.2484.4	1	56.5892	2203.36	56.6308
2	38.93	38.93	87.24	74.49	62.24	tr|C7SP12|C7SP12_ANESU	Fructose-bisphosphate aldolase (Fragment) OS=Anemonia sulcata OX=6108 PE=2 SV=1			2	99	DQGIIPGIK			-0.00144513	939.537	470.776	939.539	470.777	2	15	1.1.1.3040.5	1	69.9792	87825.1	69.9713
2	38.93	38.93	87.24	74.49	62.24	tr|C7SP12|C7SP12_ANESU	Fructose-bisphosphate aldolase (Fragment) OS=Anemonia sulcata OX=6108 PE=2 SV=1			2	99	DQGIIPGIKVDK		missed K-V@9	-0.000348204	1281.73	641.872	1281.73	641.872	2	15	1.1.1.2993.7	1	68.8448	4571.64	68.9041
2	38.93	38.93	87.24	74.49	62.24	tr|C7SP12|C7SP12_ANESU	Fructose-bisphosphate aldolase (Fragment) OS=Anemonia sulcata OX=6108 PE=2 SV=1			2	99	EETLYQKADDGTPFVK		cleaved F-E@N-term; missed K-A@7	0.000188322	1839.89	614.304	1839.89	614.304	3	16	1.1.1.2884.3	1	66.3644	6895.97	66.4618
2	38.93	38.93	87.24	74.49	62.24	tr|C7SP12|C7SP12_ANESU	Fructose-bisphosphate aldolase (Fragment) OS=Anemonia sulcata OX=6108 PE=2 SV=1			2	99	GTVGEGTTQGLDGLSQR	Gln->Ala@16	cleaved A-G@N-term	-0.00210198	1617.79	809.904	1617.8	809.905	2	20	1.1.1.2730.7	1	62.5842	3711.82	62.5647
2	38.93	38.93	87.24	74.49	62.24	tr|C7SP12|C7SP12_ANESU	Fructose-bisphosphate aldolase (Fragment) OS=Anemonia sulcata OX=6108 PE=2 SV=1			2	99	IIRDQGIIPGIK		missed R-D@3	0.000854131	1321.81	441.61	1321.81	441.61	3	19	1.1.1.3050.3	1	70.232	36801.2	70.4158
2	38.93	38.93	87.24	74.49	62.24	tr|C7SP12|C7SP12_ANESU	Fructose-bisphosphate aldolase (Fragment) OS=Anemonia sulcata OX=6108 PE=2 SV=1			2	99	IIRDQGIIPGIKVDK		missed R-D@3; missed K-V@12	0.00112058	1664	417.007	1664	417.007	4	15	1.1.1.3012.2	1	69.3052	18957.7	69.3469
2	38.93	38.93	87.24	74.49	62.24	tr|C7SP12|C7SP12_ANESU	Fructose-bisphosphate aldolase (Fragment) OS=Anemonia sulcata OX=6108 PE=2 SV=1			2	99	ITDHTPSEL		cleaved L-A@C-term	0.000894499	1011.49	506.751	1011.49	506.751	2	15	1.1.1.2197.14	1	49.6007	26271.2	49.5623
2	38.93	38.93	87.24	74.49	62.24	tr|C7SP12|C7SP12_ANESU	Fructose-bisphosphate aldolase (Fragment) OS=Anemonia sulcata OX=6108 PE=2 SV=1			2	99	ITDHTPSELAIK	Ile->Met@11		0.00431184	1341.66	448.229	1341.66	448.227	3	20	1.1.1.2294.7	1	51.9646	49690.7	51.9067
2	38.93	38.93	87.24	74.49	62.24	tr|C7SP12|C7SP12_ANESU	Fructose-bisphosphate aldolase (Fragment) OS=Anemonia sulcata OX=6108 PE=2 SV=1			2	99	LANISVENSEENR	Ser->Gly@5		-0.00238141	1443.69	722.854	1443.7	722.855	2	18	1.1.1.2274.10	1	51.4785	10526.1	51.6091
2	38.93	38.93	87.24	74.49	62.24	tr|C7SP12|C7SP12_ANESU	Fructose-bisphosphate aldolase (Fragment) OS=Anemonia sulcata OX=6108 PE=2 SV=1			2	99	VTEAVLSAQYK			-0.00029182	1207.64	604.83	1207.64	604.83	2	19	1.1.1.2506.4	1	57.139	43673.7	57.3716
2	38.93	38.93	87.24	74.49	62.24	tr|C7SP12|C7SP12_ANESU	Fructose-bisphosphate aldolase (Fragment) OS=Anemonia sulcata OX=6108 PE=2 SV=1			1.52288	99	GVVPLAGTVGEGTTQGLDGL		cleaved L-S@C-term	0.00109103	1839.96	920.987	1839.96	920.986	2	22	1.1.1.4213.3	1	97.8365	889.002	97.891
2	38.93	38.93	87.24	74.49	62.24	tr|C7SP12|C7SP12_ANESU	Fructose-bisphosphate aldolase (Fragment) OS=Anemonia sulcata OX=6108 PE=2 SV=1			1.48149	99	IRDQGIIPGIK		cleaved I-I@N-term; missed R-D@2	0.000188279	1208.72	403.915	1208.72	403.915	3	12	1.1.1.2775.2	1	63.6823	10900.6	63.802
2	38.93	38.93	87.24	74.49	62.24	tr|C7SP12|C7SP12_ANESU	Fructose-bisphosphate aldolase (Fragment) OS=Anemonia sulcata OX=6108 PE=2 SV=1			1.40894	99	DQGIIPGIKVDKGVVPL		cleaved L-A@C-term; missed K-V@9; missed K-G@12	0.00720123	1747.03	583.351	1747.02	583.349	3	12	1.1.1.4042.4	1	93.8159	901.533	93.7788
2	38.93	38.93	87.24	74.49	62.24	tr|C7SP12|C7SP12_ANESU	Fructose-bisphosphate aldolase (Fragment) OS=Anemonia sulcata OX=6108 PE=2 SV=1			1	99	QKADDGTPFVK	Gln->pyro-Glu@N-term	cleaved Y-Q@N-term; missed K-A@2	0.000452084	1187.58	594.799	1187.58	594.798	2	15	1.1.1.2293.4	1	51.9414	8887.18	52.0807
2	38.93	38.93	87.24	74.49	62.24	tr|C7SP12|C7SP12_ANESU	Fructose-bisphosphate aldolase (Fragment) OS=Anemonia sulcata OX=6108 PE=2 SV=1			0.928118	99	GVVPLAGTVGEGTTQGLDG		cleaved G-L@C-term	-0.000445659	1726.87	864.444	1726.87	864.444	2	15	1.1.1.3649.10	1	84.716	515.268	84.6966
2	38.93	38.93	87.24	74.49	62.24	tr|C7SP12|C7SP12_ANESU	Fructose-bisphosphate aldolase (Fragment) OS=Anemonia sulcata OX=6108 PE=2 SV=1			0.769551	98.81	VDKGVVPL		cleaved L-A@C-term; missed K-G@3	-0.000230819	825.496	413.755	825.496	413.755	2	9	1.1.1.2648.3	1	60.5638	54877.1	60.7331
2	38.93	38.93	87.24	74.49	62.24	tr|C7SP12|C7SP12_ANESU	Fructose-bisphosphate aldolase (Fragment) OS=Anemonia sulcata OX=6108 PE=2 SV=1			0.661543	98.7	IRDQGIIPGIKVDK		cleaved I-I@N-term; missed R-D@2; missed K-V@11	-0.00130166	1550.91	388.736	1550.91	388.736	4	12	1.1.1.2783.3	1	63.8815	3161.26	63.9
2	38.93	38.93	87.24	74.49	62.24	tr|C7SP12|C7SP12_ANESU	Fructose-bisphosphate aldolase (Fragment) OS=Anemonia sulcata OX=6108 PE=2 SV=1			0.603801	78.64	DGCDFAK	Carbamidomethyl(C)@3		0.00396491	811.321	406.668	811.317	406.666	2	11	1.1.1.733.3	1	15.312	4807.89	15.3767
2	38.93	38.93	87.24	74.49	62.24	tr|C7SP12|C7SP12_ANESU	Fructose-bisphosphate aldolase (Fragment) OS=Anemonia sulcata OX=6108 PE=2 SV=1			0.488117	99	YATICQQNGIVPI	Carbamidomethyl(C)@5; Deamidated(N)@8	cleaved I-G@C-term	-0.00207647	1476.73	739.37	1476.73	739.371	2	14	1.1.1.3800.8	1	88.2977	9777.56	88.4529
2	38.93	38.93	87.24	74.49	62.24	tr|C7SP12|C7SP12_ANESU	Fructose-bisphosphate aldolase (Fragment) OS=Anemonia sulcata OX=6108 PE=2 SV=1			0.482804	99	GVVPLAGTVGEGTTQ		cleaved Q-G@C-term	-0.00916649	1384.71	693.363	1384.72	693.367	2	11	1.1.1.3249.9	1	75.0491	802.907	75.1117
2	38.93	38.93	87.24	74.49	62.24	tr|C7SP12|C7SP12_ANESU	Fructose-bisphosphate aldolase (Fragment) OS=Anemonia sulcata OX=6108 PE=2 SV=1			0.2652	97.66	KADDGTPFVK		cleaved Q-K@N-term; missed K-A@1	0.00121414	1076.55	539.283	1076.55	539.282	2	11	1.1.1.1483.8	1	32.512	2288.11	32.5798
2	38.93	38.93	87.24	74.49	62.24	tr|C7SP12|C7SP12_ANESU	Fructose-bisphosphate aldolase (Fragment) OS=Anemonia sulcata OX=6108 PE=2 SV=1			0.249492	48.59	KDGCDFAK	Carbamidomethyl(C)@4	missed K-D@1	0.00360638	939.416	470.715	939.412	470.713	2	8	1.1.1.234.6	1	4.8607	1087.08	4.8348
2	38.93	38.93	87.24	74.49	62.24	tr|C7SP12|C7SP12_ANESU	Fructose-bisphosphate aldolase (Fragment) OS=Anemonia sulcata OX=6108 PE=2 SV=1			0.175224	37.65	ENANVLAR			0.00061246	885.467	443.741	885.467	443.741	2	9	1.1.1.1351.5	1	29.3069	29103.3	29.5388
2	38.93	38.93	87.24	74.49	62.24	tr|C7SP12|C7SP12_ANESU	Fructose-bisphosphate aldolase (Fragment) OS=Anemonia sulcata OX=6108 PE=2 SV=1			0.148742	99	GVVPLAGTVGEGTTQGLDGLSQR	Gln->Ala@22		-0.0019802	2154.13	719.049	2154.13	719.05	3	26	1.1.1.3742.2	1	86.8917	25073.2	87.1017
2	38.93	38.93	87.24	74.49	62.24	tr|C7SP12|C7SP12_ANESU	Fructose-bisphosphate aldolase (Fragment) OS=Anemonia sulcata OX=6108 PE=2 SV=1			0.143876	90.96	GLDGLSQRCEQYK	Carbamidomethyl(C)@9	cleaved Q-G@N-term; missed R-C@8	0.00529797	1552.74	777.375	1552.73	777.372	2	8	1.1.1.4299.7	1	99.7806	4681.89	99.9557
2	38.93	38.93	87.24	74.49	62.24	tr|C7SP12|C7SP12_ANESU	Fructose-bisphosphate aldolase (Fragment) OS=Anemonia sulcata OX=6108 PE=2 SV=1			0.126679	82.7	ALVDHHVY		cleaved Y-L@C-term	0.000414871	952.477	477.246	952.477	477.246	2	10	1.1.1.1895.6	1	42.4487	2422.65	42.4363
2	38.93	38.93	87.24	74.49	62.24	tr|C7SP12|C7SP12_ANESU	Fructose-bisphosphate aldolase (Fragment) OS=Anemonia sulcata OX=6108 PE=2 SV=1			0.101275	95.63	DGTPFVK		cleaved D-D@N-term	-0.00109846	762.39	382.202	762.391	382.203	2	9	1.1.1.1923.5	1	43.1205	3321.04	43.313
2	38.93	38.93	87.24	74.49	62.24	tr|C7SP12|C7SP12_ANESU	Fructose-bisphosphate aldolase (Fragment) OS=Anemonia sulcata OX=6108 PE=2 SV=1			0.0952845	99	VDKGVVPLAGTVGEGTTQGLDGLSQR	Arg->Val@26	missed K-G@3	0.0127434	2496.32	833.114	2496.31	833.11	3	23	1.1.1.3585.8	1	83.1574	22798.5	83.165
2	38.93	38.93	87.24	74.49	62.24	tr|C7SP12|C7SP12_ANESU	Fructose-bisphosphate aldolase (Fragment) OS=Anemonia sulcata OX=6108 PE=2 SV=1			0.0830199	20.39	DESTGTMGKR		missed K-R@9	0.00433411	1080.49	541.253	1080.49	541.251	2	7	1.1.1.89.20	1	1.7049	5267.88	1.6611
2	38.93	38.93	87.24	74.49	62.24	tr|C7SP12|C7SP12_ANESU	Fructose-bisphosphate aldolase (Fragment) OS=Anemonia sulcata OX=6108 PE=2 SV=1			0.0660068	16.7	CVLK	Carbamidomethyl(C)@1		0.000565186	518.289	260.152	518.289	260.152	2	5	1.1.1.272.3	1	5.7177	1565.93	5.7378
2	38.93	38.93	87.24	74.49	62.24	tr|C7SP12|C7SP12_ANESU	Fructose-bisphosphate aldolase (Fragment) OS=Anemonia sulcata OX=6108 PE=2 SV=1			0.0319843	62.53	RDQGIIPGIK		cleaved I-R@N-term; missed R-D@1	-0.000761503	1095.64	548.827	1095.64	548.827	2	7	1.1.1.2578.12	1	58.8378	2494.2	58.899
2	38.93	38.93	87.24	74.49	62.24	tr|C7SP12|C7SP12_ANESU	Fructose-bisphosphate aldolase (Fragment) OS=Anemonia sulcata OX=6108 PE=2 SV=1			0.0264104	61.9	YATICQQN	Carbamidomethyl(C)@5	cleaved N-G@C-term	-0.00423753	996.429	499.222	996.433	499.224	2	8	1.1.1.1570.9	1	34.5563	643.587	34.6137
2	38.93	38.93	87.24	74.49	62.24	tr|C7SP12|C7SP12_ANESU	Fructose-bisphosphate aldolase (Fragment) OS=Anemonia sulcata OX=6108 PE=2 SV=1			0.0204516	63.12	KENANVLAR		cleaved I-K@N-term; missed K-E@1	0.0026343	1013.56	507.789	1013.56	507.788	2	11	1.1.1.712.5	1	14.9644	6040.8	15.0755
2	38.93	38.93	87.24	74.49	62.24	tr|C7SP12|C7SP12_ANESU	Fructose-bisphosphate aldolase (Fragment) OS=Anemonia sulcata OX=6108 PE=2 SV=1			0.0123337	93.08	LANISVENSEENRR	Ser->Gly@5	missed R-R@13	0.00147764	1599.8	800.906	1599.8	800.906	2	13	1.1.1.2020.13	1	45.5234	14341.1	45.59
2	38.93	38.93	87.24	74.49	62.24	tr|C7SP12|C7SP12_ANESU	Fructose-bisphosphate aldolase (Fragment) OS=Anemonia sulcata OX=6108 PE=2 SV=1			0.00788851	84.25	DQGIIPGIKVD		cleaved D-K@C-term; missed K-V@9	0.00168924	1153.64	577.825	1153.63	577.824	2	7	1.1.1.3510.4	1	81.4008	1644.52	81.4201
2	38.93	38.93	87.24	74.49	62.24	tr|C7SP12|C7SP12_ANESU	Fructose-bisphosphate aldolase (Fragment) OS=Anemonia sulcata OX=6108 PE=2 SV=1			0.0070049	99	ISRALLFEETLYQK	Ala->Ser@4	cleaved A-I@N-term; missed R-A@3	-0.0102057	1725.92	863.967	1725.93	863.972	2	13	1.1.1.4332.7	1	100.48	605.59	100.438
2	38.93	38.93	87.24	74.49	62.24	tr|C7SP12|C7SP12_ANESU	Fructose-bisphosphate aldolase (Fragment) OS=Anemonia sulcata OX=6108 PE=2 SV=1			0.00568285	46.21	AQKVTEAV		cleaved V-L@C-term; missed K-V@3	0.00219256	844.468	423.241	844.465	423.24	2	9	1.1.1.1039.7	1	22.4544	2072.63	22.5673
2	38.93	38.93	87.24	74.49	62.24	tr|C7SP12|C7SP12_ANESU	Fructose-bisphosphate aldolase (Fragment) OS=Anemonia sulcata OX=6108 PE=2 SV=1			0.00392635	21.48	VDKGVVPLA		cleaved A-G@C-term; missed K-G@3	-0.00110062	896.532	449.273	896.533	449.274	2	6	1.1.1.2626.4	1	60.0172	1655.63	60.0118
2	38.93	38.93	87.24	74.49	62.24	tr|C7SP12|C7SP12_ANESU	Fructose-bisphosphate aldolase (Fragment) OS=Anemonia sulcata OX=6108 PE=2 SV=1			0.00305075	75.22	RLANISVENSEENR	Ser->Gly@6	missed R-L@1	0.00620538	1599.8	534.275	1599.8	534.273	3	10	1.1.1.2073.13	1	46.6672	1346.53	46.7745
2	38.93	38.93	87.24	74.49	62.24	tr|C7SP12|C7SP12_ANESU	Fructose-bisphosphate aldolase (Fragment) OS=Anemonia sulcata OX=6108 PE=2 SV=1			0.00261362	74.19	RLANISVENSEENRR	Ser->Gly@6	missed R-L@1; missed R-R@14	0.000931511	1755.9	439.982	1755.9	439.982	4	12	1.1.1.1797.5	1	40.0903	9028.11	40.1795
2	38.93	38.93	87.24	74.49	62.24	tr|C7SP12|C7SP12_ANESU	Fructose-bisphosphate aldolase (Fragment) OS=Anemonia sulcata OX=6108 PE=2 SV=1			0.00130484	92.14	AIKENANVLAR	Ile->Met@2	cleaved L-A@N-term; missed K-E@3	-0.000672401	1215.64	406.22	1215.64	406.22	3	13	1.1.1.1719.2	1	38.1566	4113.24	38.1767
2	38.93	38.93	87.24	74.49	62.24	tr|C7SP12|C7SP12_ANESU	Fructose-bisphosphate aldolase (Fragment) OS=Anemonia sulcata OX=6108 PE=2 SV=1			0.00130484	99	DGCDFAKWR	Carbamidomethyl(C)@3; Carboxyethyl(K)@7	missed K-W@7	0.0308883	1225.55	613.782	1225.52	613.767	2	14	1.1.1.2928.5	1	67.4217	573.827	67.406
2	38.93	38.93	87.24	74.49	62.24	tr|C7SP12|C7SP12_ANESU	Fructose-bisphosphate aldolase (Fragment) OS=Anemonia sulcata OX=6108 PE=2 SV=1			0.000869459	95.14	ITDHTPSELAI	Ile->Met@11	cleaved I-K@C-term	-0.000884621	1213.56	607.789	1213.56	607.79	2	12	1.1.1.2696.4	1	61.7593	5557.39	61.7932
2	38.93	38.93	87.24	74.49	62.24	tr|C7SP12|C7SP12_ANESU	Fructose-bisphosphate aldolase (Fragment) OS=Anemonia sulcata OX=6108 PE=2 SV=1			0	97.17	DQGIIPGIK	Gln->Ser@2; Gly->Phe@3		-0.000437816	988.559	495.287	988.559	495.287	2	11	1.1.1.3644.2	1	84.5803	2196.48	84.6966
2	38.93	38.93	87.24	74.49	62.24	tr|C7SP12|C7SP12_ANESU	Fructose-bisphosphate aldolase (Fragment) OS=Anemonia sulcata OX=6108 PE=2 SV=1			0	94.54	DQGIIPGIK			-4.13164e-05	939.539	470.777	939.539	470.777	2	8	1.1.1.3022.3	1	69.5309	32038.5	69.7738
2	38.93	38.93	87.24	74.49	62.24	tr|C7SP12|C7SP12_ANESU	Fructose-bisphosphate aldolase (Fragment) OS=Anemonia sulcata OX=6108 PE=2 SV=1			0	99	DQGIIPGIKVDK		missed K-V@9	0.000703541	1281.73	428.251	1281.73	428.25	3	10	1.1.1.2981.2	1	68.5416	10977.7	68.7817
2	38.93	38.93	87.24	74.49	62.24	tr|C7SP12|C7SP12_ANESU	Fructose-bisphosphate aldolase (Fragment) OS=Anemonia sulcata OX=6108 PE=2 SV=1			0	96.61	DQGIIPGIKVDK		missed K-V@9	-0.000104063	1281.73	641.872	1281.73	641.872	2	10	1.1.1.3010.4	1	69.2561	5588.07	69.199
2	38.93	38.93	87.24	74.49	62.24	tr|C7SP12|C7SP12_ANESU	Fructose-bisphosphate aldolase (Fragment) OS=Anemonia sulcata OX=6108 PE=2 SV=1			0	35.17	ENANVLAR	Glu->pyro-Glu@N-term		-0.0634078	867.393	434.704	867.456	434.735	2	9	1.1.1.1366.5	1	29.678	11224.5	29.662
2	38.93	38.93	87.24	74.49	62.24	tr|C7SP12|C7SP12_ANESU	Fructose-bisphosphate aldolase (Fragment) OS=Anemonia sulcata OX=6108 PE=2 SV=1			0	29.28	ENANVLAR	Deamidated(N)@4		0.0360061	886.487	444.251	886.451	444.233	2	8	1.1.1.265.9	1	5.5719	2542.21	5.582
2	38.93	38.93	87.24	74.49	62.24	tr|C7SP12|C7SP12_ANESU	Fructose-bisphosphate aldolase (Fragment) OS=Anemonia sulcata OX=6108 PE=2 SV=1			0	15.8	ENANVLAR	Deamidated(N)@4		0.0208083	886.472	444.243	886.451	444.233	2	8	1.1.1.1371.5	1	29.7943	13133.9	29.6375
2	38.93	38.93	87.24	74.49	62.24	tr|C7SP12|C7SP12_ANESU	Fructose-bisphosphate aldolase (Fragment) OS=Anemonia sulcata OX=6108 PE=2 SV=1			0	83.65	GEGTTQGLDGLSQR	Gln->Ala@13	cleaved V-G@N-term	0.0103374	1360.67	681.342	1360.66	681.336	2	11	1.1.1.2409.6	1	54.7695	1525.84	54.8732
2	38.93	38.93	87.24	74.49	62.24	tr|C7SP12|C7SP12_ANESU	Fructose-bisphosphate aldolase (Fragment) OS=Anemonia sulcata OX=6108 PE=2 SV=1			0	99	GTVGEGTTQGLDGLSQR	Gln->Ala@16	cleaved A-G@N-term	-0.00210198	1617.79	809.904	1617.8	809.905	2	22	1.1.1.2727.10	1	62.5084	3711.82	62.5647
2	38.93	38.93	87.24	74.49	62.24	tr|C7SP12|C7SP12_ANESU	Fructose-bisphosphate aldolase (Fragment) OS=Anemonia sulcata OX=6108 PE=2 SV=1			0	99	GVVPLAGTVGEGTTQGLDGLSQR	Gln->Ala@22		-0.00161399	2154.13	719.049	2154.13	719.05	3	27	1.1.1.3753.4	1	87.1597	26205.4	87.1258
2	38.93	38.93	87.24	74.49	62.24	tr|C7SP12|C7SP12_ANESU	Fructose-bisphosphate aldolase (Fragment) OS=Anemonia sulcata OX=6108 PE=2 SV=1			0	99	GVVPLAGTVGEGTTQGLDGLSQR	Pro->Asn@4; Gln->Ala@22		-0.00950989	2171.11	724.71	2171.12	724.713	3	14	1.1.1.4223.2	1	98.0725	685.529	98.0373
2	38.93	38.93	87.24	74.49	62.24	tr|C7SP12|C7SP12_ANESU	Fructose-bisphosphate aldolase (Fragment) OS=Anemonia sulcata OX=6108 PE=2 SV=1			0	99	IIRDQGIIPGIK		missed R-D@3	0.000854131	1321.81	441.61	1321.81	441.61	3	18	1.1.1.3062.3	1	70.5187	52653.1	70.5636
2	38.93	38.93	87.24	74.49	62.24	tr|C7SP12|C7SP12_ANESU	Fructose-bisphosphate aldolase (Fragment) OS=Anemonia sulcata OX=6108 PE=2 SV=1			0	99	IIRDQGIIPGIK		missed R-D@3	0.000854131	1321.81	441.61	1321.81	441.61	3	14	1.1.1.3060.2	1	70.4694	52653.1	70.5636
2	38.93	38.93	87.24	74.49	62.24	tr|C7SP12|C7SP12_ANESU	Fructose-bisphosphate aldolase (Fragment) OS=Anemonia sulcata OX=6108 PE=2 SV=1			0	99	IIRDQGIIPGIK		missed R-D@3	-0.000955162	1321.81	661.911	1321.81	661.911	2	12	1.1.1.3064.7	1	70.5765	8275.49	70.5636
2	38.93	38.93	87.24	74.49	62.24	tr|C7SP12|C7SP12_ANESU	Fructose-bisphosphate aldolase (Fragment) OS=Anemonia sulcata OX=6108 PE=2 SV=1			0	27.57	IIRDQGIIPGIKVDK		missed R-D@3; missed K-V@12	-0.000602272	1664	555.673	1664	555.673	3	8	1.1.1.3010.3	1	69.2544	8422.72	69.4027
2	38.93	38.93	87.24	74.49	62.24	tr|C7SP12|C7SP12_ANESU	Fructose-bisphosphate aldolase (Fragment) OS=Anemonia sulcata OX=6108 PE=2 SV=1			0	99	ISRALLFEETLYQK	Oxidation(R)@3; Oxidation(F)@7	cleaved A-I@N-term; missed R-A@3	-0.0111321	1741.91	871.964	1741.93	871.97	2	16	1.1.1.3880.6	1	90.0812	1976.75	90.1664
2	38.93	38.93	87.24	74.49	62.24	tr|C7SP12|C7SP12_ANESU	Fructose-bisphosphate aldolase (Fragment) OS=Anemonia sulcata OX=6108 PE=2 SV=1			0	75.74	ITDHTPSEL		cleaved L-A@C-term	0.000284151	1011.49	506.751	1011.49	506.751	2	10	1.1.1.2186.4	1	49.3306	8194.68	49.415
2	38.93	38.93	87.24	74.49	62.24	tr|C7SP12|C7SP12_ANESU	Fructose-bisphosphate aldolase (Fragment) OS=Anemonia sulcata OX=6108 PE=2 SV=1			0	99	ITDHTPSELAIK	Ile->Met@11		0.00136362	1341.66	671.838	1341.66	671.837	2	14	1.1.1.2286.12	1	51.7776	8387.08	51.9315
2	38.93	38.93	87.24	74.49	62.24	tr|C7SP12|C7SP12_ANESU	Fructose-bisphosphate aldolase (Fragment) OS=Anemonia sulcata OX=6108 PE=2 SV=1			0	85.41	LANISVENSEENRR	Ser->Gly@5; Deamidated(N)@12	missed R-R@13	0.00308059	1600.78	534.602	1600.78	534.601	3	13	1.1.1.2104.9	1	47.439	3233.12	47.4691
2	38.93	38.93	87.24	74.49	62.24	tr|C7SP12|C7SP12_ANESU	Fructose-bisphosphate aldolase (Fragment) OS=Anemonia sulcata OX=6108 PE=2 SV=1			0	69.68	LANISVENSEENRR	Ser->Gly@5; Deamidated(N)@12	missed R-R@13	0.00875683	1600.79	534.604	1600.78	534.601	3	11	1.1.1.2122.2	1	47.8345	1125.58	47.8479
2	38.93	38.93	87.24	74.49	62.24	tr|C7SP12|C7SP12_ANESU	Fructose-bisphosphate aldolase (Fragment) OS=Anemonia sulcata OX=6108 PE=2 SV=1			0	68.24	RLANISVENSEENRRQ	Ser->Gly@6	cleaved Q-Y@C-term; missed R-L@1; missed R-R@14; missed R-Q@15	0.00528794	1883.96	471.998	1883.96	471.996	4	12	1.1.1.1793.5	1	39.9985	2296.8	40.1054
2	38.93	38.93	87.24	74.49	62.24	tr|C7SP12|C7SP12_ANESU	Fructose-bisphosphate aldolase (Fragment) OS=Anemonia sulcata OX=6108 PE=2 SV=1			0	96.44	VDKGVVPL		cleaved L-A@C-term; missed K-G@3	-0.000230819	825.496	413.755	825.496	413.755	2	10	1.1.1.2658.3	1	60.8132	54877.1	60.7331
2	38.93	38.93	87.24	74.49	62.24	tr|C7SP12|C7SP12_ANESU	Fructose-bisphosphate aldolase (Fragment) OS=Anemonia sulcata OX=6108 PE=2 SV=1			0	99	VDKGVVPLAGTVGEGTTQGLDGLSQR	Gln->Ala@25	missed K-G@3	0.00150998	2496.32	833.114	2496.32	833.113	3	27	1.1.1.3582.8	1	83.0861	22798.5	83.165
2	38.93	38.93	87.24	74.49	62.24	tr|C7SP12|C7SP12_ANESU	Fructose-bisphosphate aldolase (Fragment) OS=Anemonia sulcata OX=6108 PE=2 SV=1			0	99	VDKGVVPLAGTVGEGTTQGLDGLSQR	Gln->Ala@25	missed K-G@3	0.00400027	2496.32	625.088	2496.32	625.087	4	20	1.1.1.3580.5	1	83.0304	6095.59	83.1405
2	38.93	38.93	87.24	74.49	62.24	tr|C7SP12|C7SP12_ANESU	Fructose-bisphosphate aldolase (Fragment) OS=Anemonia sulcata OX=6108 PE=2 SV=1			0	99	VTEAVLSAQYK			-0.00029182	1207.64	604.83	1207.64	604.83	2	19	1.1.1.2517.14	1	57.4108	47294.9	57.3716
2	38.93	38.93	87.24	74.49	62.24	tr|C7SP12|C7SP12_ANESU	Fructose-bisphosphate aldolase (Fragment) OS=Anemonia sulcata OX=6108 PE=2 SV=1			0	99	VTEAVLSAQYK			-0.00029182	1207.64	604.83	1207.64	604.83	2	19	1.1.1.2523.4	1	57.5643	47294.9	57.3716
2	38.93	38.93	87.24	74.49	62.24	tr|C7SP12|C7SP12_ANESU	Fructose-bisphosphate aldolase (Fragment) OS=Anemonia sulcata OX=6108 PE=2 SV=1			0	99	YATICQQNGIVPI	Carbamidomethyl(C)@5	cleaved I-G@C-term	-0.00231196	1475.74	738.878	1475.74	738.879	2	12	1.1.1.3744.8	1	86.9469	13593	87.0773
2	38.93	38.93	87.24	74.49	62.24	tr|C7SP12|C7SP12_ANESU	Fructose-bisphosphate aldolase (Fragment) OS=Anemonia sulcata OX=6108 PE=2 SV=1			0	99	YATICQQNGIVPI	Carbamidomethyl(C)@5; Deamidated(N)@8	cleaved I-G@C-term	0.000364927	1476.73	739.372	1476.73	739.371	2	11	1.1.1.3813.11	1	88.6008	7826.04	88.5321
3	33.86	33.86	68.56	35.12	27.76	tr|A8DX89|A8DX89_URTEQ	Glyceraldehyde-3-phosphate dehydrogenase (Fragment) OS=Urticina eques OX=417072 GN=G3PDH PE=2 SV=1			2	99	DVSVVDLTVR		cleaved P-D@N-term	-0.0065464	1101.6	551.806	1101.6	551.809	2	14	1.1.1.3303.4	1	76.3422	2202.38	76.3839
3	33.86	33.86	68.56	35.12	27.76	tr|A8DX89|A8DX89_URTEQ	Glyceraldehyde-3-phosphate dehydrogenase (Fragment) OS=Urticina eques OX=417072 GN=G3PDH PE=2 SV=1			2	99	GKHGADTVVESTGV		cleaved W-G@N-term; cleaved V-F@C-term; missed K-H@2	-0.00062178	1355.67	678.841	1355.67	678.841	2	17	1.1.1.1977.13	1	44.4585	8996.01	44.4636
3	33.86	33.86	68.56	35.12	27.76	tr|A8DX89|A8DX89_URTEQ	Glyceraldehyde-3-phosphate dehydrogenase (Fragment) OS=Urticina eques OX=417072 GN=G3PDH PE=2 SV=1			2	99	GKHGADTVVESTGVFTTIEK		cleaved W-G@N-term; missed K-H@2	0.00202302	2075.06	519.771	2075.05	519.771	4	18	1.1.1.3009.4	1	69.2314	10424.5	69.322
3	33.86	33.86	68.56	35.12	27.76	tr|A8DX89|A8DX89_URTEQ	Glyceraldehyde-3-phosphate dehydrogenase (Fragment) OS=Urticina eques OX=417072 GN=G3PDH PE=2 SV=1			2	99	HGADTVVESTGVFTTIEK			-0.000628839	1889.94	630.986	1889.94	630.986	3	20	1.1.1.3266.4	1	75.4445	23051	75.6734
3	33.86	33.86	68.56	35.12	27.76	tr|A8DX89|A8DX89_URTEQ	Glyceraldehyde-3-phosphate dehydrogenase (Fragment) OS=Urticina eques OX=417072 GN=G3PDH PE=2 SV=1			2	99	SNASCTTNCLAPLAK	Carbamidomethyl(C)@5; Carbamidomethyl(C)@9	cleaved V-S@N-term	0.00213592	1606.75	804.38	1606.74	804.379	2	17	1.1.1.2455.12	1	55.8846	3221.45	55.9888
3	33.86	33.86	68.56	35.12	27.76	tr|A8DX89|A8DX89_URTEQ	Glyceraldehyde-3-phosphate dehydrogenase (Fragment) OS=Urticina eques OX=417072 GN=G3PDH PE=2 SV=1			2	99	VIISAPSA		cleaved A-D@C-term	-0.00277943	756.435	379.225	756.438	379.226	2	13	1.1.1.2783.2	1	63.8798	4433.34	63.9555
3	33.86	33.86	68.56	35.12	27.76	tr|A8DX89|A8DX89_URTEQ	Glyceraldehyde-3-phosphate dehydrogenase (Fragment) OS=Urticina eques OX=417072 GN=G3PDH PE=2 SV=1			2	99	VIPELNGKLTG	Deamidated(N)@6	cleaved G-M@C-term; missed K-L@8	-0.00177482	1140.64	571.326	1140.64	571.327	2	17	1.1.1.3110.8	1	71.6708	35150.8	71.6859
3	33.86	33.86	68.56	35.12	27.76	tr|A8DX89|A8DX89_URTEQ	Glyceraldehyde-3-phosphate dehydrogenase (Fragment) OS=Urticina eques OX=417072 GN=G3PDH PE=2 SV=1			2	99	VPVPDVSVVDLTVR			-0.000168961	1493.85	747.93	1493.85	747.93	2	16	1.1.1.3947.15	1	91.6263	6062.6	91.6365
3	33.86	33.86	68.56	35.12	27.76	tr|A8DX89|A8DX89_URTEQ	Glyceraldehyde-3-phosphate dehydrogenase (Fragment) OS=Urticina eques OX=417072 GN=G3PDH PE=2 SV=1			1.82391	99	KVIISAPSA		cleaved A-D@C-term; missed K-V@1	-0.00245286	884.531	443.273	884.533	443.274	2	14	1.1.1.2431.4	1	55.3003	25825	55.2946
3	33.86	33.86	68.56	35.12	27.76	tr|A8DX89|A8DX89_URTEQ	Glyceraldehyde-3-phosphate dehydrogenase (Fragment) OS=Urticina eques OX=417072 GN=G3PDH PE=2 SV=1			1.82391	99	VVESTGVFTTIEK		cleaved T-V@N-term	-0.00327044	1408.74	705.378	1408.74	705.38	2	13	1.1.1.3084.10	1	71.0722	1117.73	71.0328
3	33.86	33.86	68.56	35.12	27.76	tr|A8DX89|A8DX89_URTEQ	Glyceraldehyde-3-phosphate dehydrogenase (Fragment) OS=Urticina eques OX=417072 GN=G3PDH PE=2 SV=1			1.4437	99	STGVFTTIEK		cleaved E-S@N-term	-0.00134995	1081.56	541.789	1081.57	541.79	2	12	1.1.1.2655.13	1	60.7458	7127.1	60.7576
3	33.86	33.86	68.56	35.12	27.76	tr|A8DX89|A8DX89_URTEQ	Glyceraldehyde-3-phosphate dehydrogenase (Fragment) OS=Urticina eques OX=417072 GN=G3PDH PE=2 SV=1			1.3279	99	PVPDVSVVDL		cleaved V-P@N-term; cleaved L-T@C-term	0.00212636	1038.56	520.288	1038.56	520.287	2	11	1.1.1.3921.3	1	90.9807	1398.7	91.0725
3	33.86	33.86	68.56	35.12	27.76	tr|A8DX89|A8DX89_URTEQ	Glyceraldehyde-3-phosphate dehydrogenase (Fragment) OS=Urticina eques OX=417072 GN=G3PDH PE=2 SV=1			1.14874	99	DTVVESTGVFTTIEK		cleaved A-D@N-term	-0.00529535	1624.81	813.414	1624.82	813.417	2	16	1.1.1.3469.5	1	80.404	1210.6	80.4158
3	33.86	33.86	68.56	35.12	27.76	tr|A8DX89|A8DX89_URTEQ	Glyceraldehyde-3-phosphate dehydrogenase (Fragment) OS=Urticina eques OX=417072 GN=G3PDH PE=2 SV=1			1.11919	99	VIISAPSAD		cleaved D-A@C-term	-0.00268003	871.462	436.738	871.465	436.74	2	12	1.1.1.2713.3	1	62.1679	3856.23	62.3905
3	33.86	33.86	68.56	35.12	27.76	tr|A8DX89|A8DX89_URTEQ	Glyceraldehyde-3-phosphate dehydrogenase (Fragment) OS=Urticina eques OX=417072 GN=G3PDH PE=2 SV=1			1.01323	99	VPVPDVSVVDLTV		cleaved V-R@C-term	-0.000447567	1337.74	669.879	1337.74	669.879	2	10	1.1.1.4453.3	1	103.069	440.262	103.034
3	33.86	33.86	68.56	35.12	27.76	tr|A8DX89|A8DX89_URTEQ	Glyceraldehyde-3-phosphate dehydrogenase (Fragment) OS=Urticina eques OX=417072 GN=G3PDH PE=2 SV=1			0.970616	99	VIPELNGKLTGM	Deamidated(N)@6	cleaved M-A@C-term; missed K-L@8	-0.00214258	1271.68	636.846	1271.68	636.847	2	18	1.1.1.3527.7	1	81.8051	48379.3	81.8431
[truncated: 341 more rows]
